# Supplementary material for: Mapping the sequence specificity of heterotypic amyloid interactions enables the identification of aggregation modifiers
Source: Nat Commun. 2022 Mar 15;13:1351. doi: 10.1038/s41467-022-28955-9 (PMC8924238; doi:10.1038/s41467-022-28955-9)
Supplement: Supplementary file 3 — Source Data [file 41467_2022_28955_MOESM3_ESM.xlsx]

## Sheet: Figure 2
Figure 2a,d								Figure 2b,c							Figure 2f,g
Interaction energy potentials for single position variants								Stacking/Packing energy potentials for single position variants							Secondary structure propensity and solubility differentials per mutation
PDB ID	Cross-interaction Energy	Elongation Energy	Residue	Position	Mutation	Mutation Type		PDB ID	Packing Energy	Stacking Energy	Residue	Position	Mutation		PDB ID	Residue	Position	Mutation	ΔlogP	ΔChou-Fasman
1yjo	-0.25353	0.19702	N	1	A	Small Aliphatic		1yjo	-0.25353	0.19702	N	1	A		1yjo	N	1	A	0.71	-6
1yjo	-0.09502	1.60356	N	1	C	Cys		1yjo	-0.09502	1.60356	N	1	C		1yjo	N	1	C	1.8	30
1yjo	-0.79166	1.38491	N	1	D	Negative charge		1yjo	-0.79166	1.38491	N	1	D		1yjo	N	1	D	-1.08	-35
1yjo	-0.23644	1.10373	N	1	E	Negative charge		1yjo	-0.23644	1.10373	N	1	E		1yjo	N	1	E	-1.21	-52
1yjo	-0.90457	-0.41309	N	1	F	Aromatic		1yjo	-0.90457	-0.41309	N	1	F		1yjo	N	1	F	2.14	49
1yjo	0.08329	0.7296	N	1	G	Small Aliphatic		1yjo	0.08329	0.7296	N	1	G		1yjo	N	1	G	0.76	-14
1yjo	0.0524	0.33941	N	1	H	Positive charge		1yjo	0.0524	0.33941	N	1	H		1yjo	N	1	H	0.54	-2
1yjo	-0.35303	-0.47585	N	1	I	Hydrophobic		1yjo	-0.35303	-0.47585	N	1	I		1yjo	N	1	I	1.67	71
1yjo	0.05381	-0.05118	N	1	K	Positive charge		1yjo	0.05381	-0.05118	N	1	K		1yjo	N	1	K	-1.29	-15
1yjo	0.40933	0.77224	N	1	L	Hydrophobic		1yjo	0.40933	0.77224	N	1	L		1yjo	N	1	L	1.78	41
1yjo	-0.37956	-0.98614	N	1	M	Hydrophobic		1yjo	-0.37956	-0.98614	N	1	M		1yjo	N	1	M	1.49	16
1yjo	0.03563	-0.07501	N	1	P	Pro		1yjo	0.03563	-0.07501	N	1	P		1yjo	N	1	P	1.13	-34
1yjo	0.08709	0.87014	N	1	Q	Polar		1yjo	0.08709	0.87014	N	1	Q		1yjo	N	1	Q	-0.02	21
1yjo	-0.25517	0.86402	N	1	R	Positive charge		1yjo	-0.25517	0.86402	N	1	R		1yjo	N	1	R	-0.67	4
1yjo	0.15748	0.32532	N	1	S	Polar		1yjo	0.15748	0.32532	N	1	S		1yjo	N	1	S	0.53	-14
1yjo	0.82335	0.41864	N	1	T	Polar		1yjo	0.82335	0.41864	N	1	T		1yjo	N	1	T	0.72	30
1yjo	0.1193	-0.26729	N	1	V	Hydrophobic		1yjo	0.1193	-0.26729	N	1	V		1yjo	N	1	V	1.3	81
1yjo	-0.26494	0.16881	N	1	W	Aromatic		1yjo	-0.26494	0.16881	N	1	W		1yjo	N	1	W	2.44	48
1yjo	-0.80203	0.09804	N	1	Y	Aromatic		1yjo	-0.80203	0.09804	N	1	Y		1yjo	N	1	Y	1.53	58
1yjo	1.41464	1.77657	N	2	A	Small Aliphatic		1yjo	1.41464	1.77657	N	2	A		1yjo	N	2	A	0.71	-6
1yjo	1.16487	1.38692	N	2	C	Cys		1yjo	1.16487	1.38692	N	2	C		1yjo	N	2	C	1.8	30
1yjo	1.60932	1.14772	N	2	D	Negative charge		1yjo	1.60932	1.14772	N	2	D		1yjo	N	2	D	-1.08	-35
1yjo	1.2111	0.87883	N	2	E	Negative charge		1yjo	1.2111	0.87883	N	2	E		1yjo	N	2	E	-1.21	-52
1yjo	1.65496	-0.37268	N	2	F	Aromatic		1yjo	1.65496	-0.37268	N	2	F		1yjo	N	2	F	2.14	49
1yjo	0.99752	2.4285	N	2	G	Small Aliphatic		1yjo	0.99752	2.4285	N	2	G		1yjo	N	2	G	0.76	-14
1yjo	1.76815	1.1188	N	2	H	Positive charge		1yjo	1.76815	1.1188	N	2	H		1yjo	N	2	H	0.54	-2
1yjo	1.49825	0.10237	N	2	I	Hydrophobic		1yjo	1.49825	0.10237	N	2	I		1yjo	N	2	I	1.67	71
1yjo	0.58584	-0.63368	N	2	K	Positive charge		1yjo	0.58584	-0.63368	N	2	K		1yjo	N	2	K	-1.29	-15
1yjo	0.86357	0.4617	N	2	L	Hydrophobic		1yjo	0.86357	0.4617	N	2	L		1yjo	N	2	L	1.78	41
1yjo	0.65462	-0.04152	N	2	M	Hydrophobic		1yjo	0.65462	-0.04152	N	2	M		1yjo	N	2	M	1.49	16
1yjo	1.84218	0.7366	N	2	P	Pro		1yjo	1.84218	0.7366	N	2	P		1yjo	N	2	P	1.13	-34
1yjo	0.50431	-0.47715	N	2	Q	Polar		1yjo	0.50431	-0.47715	N	2	Q		1yjo	N	2	Q	-0.02	21
1yjo	0.18213	1.42779	N	2	R	Positive charge		1yjo	0.18213	1.42779	N	2	R		1yjo	N	2	R	-0.67	4
1yjo	1.17041	0.78211	N	2	S	Polar		1yjo	1.17041	0.78211	N	2	S		1yjo	N	2	S	0.53	-14
1yjo	1.53388	0.46987	N	2	T	Polar		1yjo	1.53388	0.46987	N	2	T		1yjo	N	2	T	0.72	30
1yjo	1.62141	1.52155	N	2	V	Hydrophobic		1yjo	1.62141	1.52155	N	2	V		1yjo	N	2	V	1.3	81
1yjo	1.46643	0.15976	N	2	W	Aromatic		1yjo	1.46643	0.15976	N	2	W		1yjo	N	2	W	2.44	48
1yjo	0.88717	0.54057	N	2	Y	Aromatic		1yjo	0.88717	0.54057	N	2	Y		1yjo	N	2	Y	1.53	58
1yjo	1.61791	1.56649	N	5	A	Small Aliphatic		1yjo	1.61791	1.56649	N	5	A		1yjo	N	5	A	0.71	-6
1yjo	1.20292	1.57697	N	5	C	Cys		1yjo	1.20292	1.57697	N	5	C		1yjo	N	5	C	1.8	30
1yjo	-0.44066	3.21729	N	5	D	Negative charge		1yjo	-0.44066	3.21729	N	5	D		1yjo	N	5	D	-1.08	-35
1yjo	0.3293	0.96568	N	5	E	Negative charge		1yjo	0.3293	0.96568	N	5	E		1yjo	N	5	E	-1.21	-52
1yjo	-1.35443	-1.0859	N	5	F	Aromatic		1yjo	-1.35443	-1.0859	N	5	F		1yjo	N	5	F	2.14	49
1yjo	1.41195	0.89913	N	5	G	Small Aliphatic		1yjo	1.41195	0.89913	N	5	G		1yjo	N	5	G	0.76	-14
1yjo	2.1008	2.65315	N	5	H	Positive charge		1yjo	2.1008	2.65315	N	5	H		1yjo	N	5	H	0.54	-2
1yjo	0.1802	0.61735	N	5	I	Hydrophobic		1yjo	0.1802	0.61735	N	5	I		1yjo	N	5	I	1.67	71
1yjo	0.564	-0.07468	N	5	K	Positive charge		1yjo	0.564	-0.07468	N	5	K		1yjo	N	5	K	-1.29	-15
1yjo	0.55662	0.20311	N	5	L	Hydrophobic		1yjo	0.55662	0.20311	N	5	L		1yjo	N	5	L	1.78	41
1yjo	0.4549	0.99932	N	5	M	Hydrophobic		1yjo	0.4549	0.99932	N	5	M		1yjo	N	5	M	1.49	16
1yjo	0.27962	3.38149	N	5	P	Pro		1yjo	0.27962	3.38149	N	5	P		1yjo	N	5	P	1.13	-34
1yjo	0.48735	2.7348	N	5	Q	Polar		1yjo	0.48735	2.7348	N	5	Q		1yjo	N	5	Q	-0.02	21
1yjo	1.68925	1.09669	N	5	R	Positive charge		1yjo	1.68925	1.09669	N	5	R		1yjo	N	5	R	-0.67	4
1yjo	1.37807	2.50339	N	5	S	Polar		1yjo	1.37807	2.50339	N	5	S		1yjo	N	5	S	0.53	-14
1yjo	2.03293	2.44986	N	5	T	Polar		1yjo	2.03293	2.44986	N	5	T		1yjo	N	5	T	0.72	30
1yjo	0.82099	0.6611	N	5	V	Hydrophobic		1yjo	0.82099	0.6611	N	5	V		1yjo	N	5	V	1.3	81
1yjo	1.25655	1.47633	N	5	W	Aromatic		1yjo	1.25655	1.47633	N	5	W		1yjo	N	5	W	2.44	48
1yjo	-0.29914	1.87213	N	5	Y	Aromatic		1yjo	-0.29914	1.87213	N	5	Y		1yjo	N	5	Y	1.53	58
1yjo	0.93114	-1.20162	Q	3	A	Small Aliphatic		1yjo	0.93114	-1.20162	Q	3	A		1yjo	Q	3	A	0.73	-27
1yjo	0.46151	0.69644	Q	3	C	Cys		1yjo	0.46151	0.69644	Q	3	C		1yjo	Q	3	C	1.82	9
1yjo	1.03788	5.22887	Q	3	D	Negative charge		1yjo	1.03788	5.22887	Q	3	D		1yjo	Q	3	D	-1.06	-56
1yjo	0.66086	3.56307	Q	3	E	Negative charge		1yjo	0.66086	3.56307	Q	3	E		1yjo	Q	3	E	-1.19	-73
1yjo	1.11406	0.9772	Q	3	F	Aromatic		1yjo	1.11406	0.9772	Q	3	F		1yjo	Q	3	F	2.16	28
1yjo	1.01942	0.80163	Q	3	G	Small Aliphatic		1yjo	1.01942	0.80163	Q	3	G		1yjo	Q	3	G	0.78	-35
1yjo	1.87887	1.86179	Q	3	H	Positive charge		1yjo	1.87887	1.86179	Q	3	H		1yjo	Q	3	H	0.56	-23
1yjo	-0.02367	-1.0016	Q	3	I	Hydrophobic		1yjo	-0.02367	-1.0016	Q	3	I		1yjo	Q	3	I	1.69	50
1yjo	0.93869	3.27593	Q	3	K	Positive charge		1yjo	0.93869	3.27593	Q	3	K		1yjo	Q	3	K	-1.27	-36
1yjo	-0.96122	-0.84419	Q	3	L	Hydrophobic		1yjo	-0.96122	-0.84419	Q	3	L		1yjo	Q	3	L	1.8	20
1yjo	-0.73336	-0.72691	Q	3	M	Hydrophobic		1yjo	-0.73336	-0.72691	Q	3	M		1yjo	Q	3	M	1.51	-5
1yjo	0.88276	1.48107	Q	3	N	Polar		1yjo	0.88276	1.48107	Q	3	N		1yjo	Q	3	N	0.02	-21
1yjo	0.33145	2.66522	Q	3	P	Pro		1yjo	0.33145	2.66522	Q	3	P		1yjo	Q	3	P	1.15	-55
1yjo	1.1266	6.68135	Q	3	R	Positive charge		1yjo	1.1266	6.68135	Q	3	R		1yjo	Q	3	R	-0.65	-17
1yjo	1.71052	1.4143	Q	3	S	Polar		1yjo	1.71052	1.4143	Q	3	S		1yjo	Q	3	S	0.55	-35
1yjo	1.24867	0.83416	Q	3	T	Polar		1yjo	1.24867	0.83416	Q	3	T		1yjo	Q	3	T	0.74	9
1yjo	0.42665	-0.05888	Q	3	V	Hydrophobic		1yjo	0.42665	-0.05888	Q	3	V		1yjo	Q	3	V	1.32	60
1yjo	0.98412	7.44452	Q	3	W	Aromatic		1yjo	0.98412	7.44452	Q	3	W		1yjo	Q	3	W	2.46	27
1yjo	1.15503	2.81678	Q	3	Y	Aromatic		1yjo	1.15503	2.81678	Q	3	Y		1yjo	Q	3	Y	1.55	37
1yjo	0.62228	1.72789	Q	4	A	Small Aliphatic		1yjo	0.62228	1.72789	Q	4	A		1yjo	Q	4	A	0.73	-27
1yjo	-0.3033	0.24282	Q	4	C	Cys		1yjo	-0.3033	0.24282	Q	4	C		1yjo	Q	4	C	1.82	9
1yjo	0.30932	2.85062	Q	4	D	Negative charge		1yjo	0.30932	2.85062	Q	4	D		1yjo	Q	4	D	-1.06	-56
1yjo	-0.53574	1.19828	Q	4	E	Negative charge		1yjo	-0.53574	1.19828	Q	4	E		1yjo	Q	4	E	-1.19	-73
1yjo	-0.04819	0.63744	Q	4	F	Aromatic		1yjo	-0.04819	0.63744	Q	4	F		1yjo	Q	4	F	2.16	28
1yjo	0.13166	2.23123	Q	4	G	Small Aliphatic		1yjo	0.13166	2.23123	Q	4	G		1yjo	Q	4	G	0.78	-35
1yjo	-0.04545	0.54075	Q	4	H	Positive charge		1yjo	-0.04545	0.54075	Q	4	H		1yjo	Q	4	H	0.56	-23
1yjo	-0.55115	0.01116	Q	4	I	Hydrophobic		1yjo	-0.55115	0.01116	Q	4	I		1yjo	Q	4	I	1.69	50
1yjo	-0.05503	0.1885	Q	4	K	Positive charge		1yjo	-0.05503	0.1885	Q	4	K		1yjo	Q	4	K	-1.27	-36
1yjo	0.25376	-1.0547	Q	4	L	Hydrophobic		1yjo	0.25376	-1.0547	Q	4	L		1yjo	Q	4	L	1.8	20
1yjo	-0.44825	-0.0647	Q	4	M	Hydrophobic		1yjo	-0.44825	-0.0647	Q	4	M		1yjo	Q	4	M	1.51	-5
1yjo	0.29151	-2.35411	Q	4	N	Polar		1yjo	0.29151	-2.35411	Q	4	N		1yjo	Q	4	N	0.02	-21
1yjo	-0.68985	-0.78874	Q	4	P	Pro		1yjo	-0.68985	-0.78874	Q	4	P		1yjo	Q	4	P	1.15	-55
1yjo	-0.02296	0.23156	Q	4	R	Positive charge		1yjo	-0.02296	0.23156	Q	4	R		1yjo	Q	4	R	-0.65	-17
1yjo	0.64283	1.59549	Q	4	S	Polar		1yjo	0.64283	1.59549	Q	4	S		1yjo	Q	4	S	0.55	-35
1yjo	0.22141	0.05448	Q	4	T	Polar		1yjo	0.22141	0.05448	Q	4	T		1yjo	Q	4	T	0.74	9
1yjo	0.33804	0.01551	Q	4	V	Hydrophobic		1yjo	0.33804	0.01551	Q	4	V		1yjo	Q	4	V	1.32	60
1yjo	-0.17994	1.09741	Q	4	W	Aromatic		1yjo	-0.17994	1.09741	Q	4	W		1yjo	Q	4	W	2.46	27
1yjo	-0.08016	1.41556	Q	4	Y	Aromatic		1yjo	-0.08016	1.41556	Q	4	Y		1yjo	Q	4	Y	1.55	37
1yjo	1.81895	1.64086	Y	6	A	Small Aliphatic		1yjo	1.81895	1.64086	Y	6	A		1yjo	Y	6	A	-0.82	-64
1yjo	1.9039	1.42399	Y	6	C	Cys		1yjo	1.9039	1.42399	Y	6	C		1yjo	Y	6	C	0.27	-28
1yjo	3.99255	5.25637	Y	6	D	Negative charge		1yjo	3.99255	5.25637	Y	6	D		1yjo	Y	6	D	-2.61	-93
1yjo	3.01893	3.33411	Y	6	E	Negative charge		1yjo	3.01893	3.33411	Y	6	E		1yjo	Y	6	E	-2.74	-110
1yjo	0.48256	0.01804	Y	6	F	Aromatic		1yjo	0.48256	0.01804	Y	6	F		1yjo	Y	6	F	0.61	-9
1yjo	3.21362	1.73961	Y	6	G	Small Aliphatic		1yjo	3.21362	1.73961	Y	6	G		1yjo	Y	6	G	-0.77	-72
1yjo	2.0077	2.61376	Y	6	H	Positive charge		1yjo	2.0077	2.61376	Y	6	H		1yjo	Y	6	H	-0.99	-60
1yjo	1.01874	-0.09561	Y	6	I	Hydrophobic		1yjo	1.01874	-0.09561	Y	6	I		1yjo	Y	6	I	0.14	13
1yjo	1.66844	1.65876	Y	6	K	Positive charge		1yjo	1.66844	1.65876	Y	6	K		1yjo	Y	6	K	-2.82	-73
1yjo	0.55512	1.44153	Y	6	L	Hydrophobic		1yjo	0.55512	1.44153	Y	6	L		1yjo	Y	6	L	0.25	-17
1yjo	-0.0386	0.16881	Y	6	M	Hydrophobic		1yjo	-0.0386	0.16881	Y	6	M		1yjo	Y	6	M	-0.04	-42
1yjo	2.70644	2.06232	Y	6	N	Polar		1yjo	2.70644	2.06232	Y	6	N		1yjo	Y	6	N	-1.53	-58
1yjo	4.44306	3.33559	Y	6	P	Pro		1yjo	4.44306	3.33559	Y	6	P		1yjo	Y	6	P	-0.4	-92
1yjo	2.16571	1.04988	Y	6	Q	Polar		1yjo	2.16571	1.04988	Y	6	Q		1yjo	Y	6	Q	-1.55	-37
1yjo	0.94292	1.02042	Y	6	R	Positive charge		1yjo	0.94292	1.02042	Y	6	R		1yjo	Y	6	R	-2.2	-54
1yjo	2.37947	1.53427	Y	6	S	Polar		1yjo	2.37947	1.53427	Y	6	S		1yjo	Y	6	S	-1	-72
1yjo	3.13716	3.41635	Y	6	T	Polar		1yjo	3.13716	3.41635	Y	6	T		1yjo	Y	6	T	-0.81	-28
1yjo	1.30021	1.6169	Y	6	V	Hydrophobic		1yjo	1.30021	1.6169	Y	6	V		1yjo	Y	6	V	-0.23	23
1yjo	0.53771	-0.54371	Y	6	W	Aromatic		1yjo	0.53771	-0.54371	Y	6	W		1yjo	Y	6	W	0.91	-10
1yjp	0.01077	3.10235	G	1	A	Small Aliphatic		1yjp	0.01077	3.10235	G	1	A		1yjp	G	1	A	-0.05	8
1yjp	-0.02612	3.93016	G	1	C	Cys		1yjp	-0.02612	3.93016	G	1	C		1yjp	G	1	C	1.04	44
1yjp	0.57111	4.64145	G	1	D	Negative charge		1yjp	0.57111	4.64145	G	1	D		1yjp	G	1	D	-1.84	-21
1yjp	-0.06699	4.19368	G	1	E	Negative charge		1yjp	-0.06699	4.19368	G	1	E		1yjp	G	1	E	-1.97	-38
1yjp	-0.6935	5.15263	G	1	F	Aromatic		1yjp	-0.6935	5.15263	G	1	F		1yjp	G	1	F	1.38	63
1yjp	0.16349	6.47436	G	1	H	Positive charge		1yjp	0.16349	6.47436	G	1	H		1yjp	G	1	H	-0.22	12
1yjp	0.1326	8.42268	G	1	I	Hydrophobic		1yjp	0.1326	8.42268	G	1	I		1yjp	G	1	I	0.91	85
1yjp	0.05307	3.33928	G	1	K	Positive charge		1yjp	0.05307	3.33928	G	1	K		1yjp	G	1	K	-2.05	-1
1yjp	0.2326	4.29973	G	1	L	Hydrophobic		1yjp	0.2326	4.29973	G	1	L		1yjp	G	1	L	1.02	55
1yjp	0.09001	3.73078	G	1	M	Hydrophobic		1yjp	0.09001	3.73078	G	1	M		1yjp	G	1	M	0.73	30
1yjp	0.08391	4.44384	G	1	N	Polar		1yjp	0.08391	4.44384	G	1	N		1yjp	G	1	N	-0.76	14
1yjp	0.13917	8.21258	G	1	P	Pro		1yjp	0.13917	8.21258	G	1	P		1yjp	G	1	P	0.37	-20
1yjp	0.10137	3.46824	G	1	Q	Polar		1yjp	0.10137	3.46824	G	1	Q		1yjp	G	1	Q	-0.78	35
1yjp	-0.06171	3.4555	G	1	R	Positive charge		1yjp	-0.06171	3.4555	G	1	R		1yjp	G	1	R	-1.43	18
1yjp	0.09225	3.84653	G	1	S	Polar		1yjp	0.09225	3.84653	G	1	S		1yjp	G	1	S	-0.23	0
1yjp	0.04577	7.99696	G	1	T	Polar		1yjp	0.04577	7.99696	G	1	T		1yjp	G	1	T	-0.04	44
1yjp	0.15269	9.17688	G	1	V	Hydrophobic		1yjp	0.15269	9.17688	G	1	V		1yjp	G	1	V	0.54	95
1yjp	0.16324	5.28129	G	1	W	Aromatic		1yjp	0.16324	5.28129	G	1	W		1yjp	G	1	W	1.68	62
1yjp	0.15475	4.99214	G	1	Y	Aromatic		1yjp	0.15475	4.99214	G	1	Y		1yjp	G	1	Y	0.77	72
1yjp	1.18926	1.27504	N	2	A	Small Aliphatic		1yjp	1.18926	1.27504	N	2	A		1yjp	N	2	A	0.71	-6
1yjp	1.36171	1.35364	N	2	C	Cys		1yjp	1.36171	1.35364	N	2	C		1yjp	N	2	C	1.8	30
1yjp	-0.32738	2.89754	N	2	D	Negative charge		1yjp	-0.32738	2.89754	N	2	D		1yjp	N	2	D	-1.08	-35
1yjp	1.80012	2.29589	N	2	E	Negative charge		1yjp	1.80012	2.29589	N	2	E		1yjp	N	2	E	-1.21	-52
1yjp	0.55739	0.60309	N	2	F	Aromatic		1yjp	0.55739	0.60309	N	2	F		1yjp	N	2	F	2.14	49
1yjp	2.39825	2.49117	N	2	G	Small Aliphatic		1yjp	2.39825	2.49117	N	2	G		1yjp	N	2	G	0.76	-14
1yjp	1.13419	0.66143	N	2	H	Positive charge		1yjp	1.13419	0.66143	N	2	H		1yjp	N	2	H	0.54	-2
1yjp	0.8543	0.275	N	2	I	Hydrophobic		1yjp	0.8543	0.275	N	2	I		1yjp	N	2	I	1.67	71
1yjp	0.88769	0.30745	N	2	K	Positive charge		1yjp	0.88769	0.30745	N	2	K		1yjp	N	2	K	-1.29	-15
1yjp	1.76646	2.10469	N	2	L	Hydrophobic		1yjp	1.76646	2.10469	N	2	L		1yjp	N	2	L	1.78	41
1yjp	0.83521	-0.62072	N	2	M	Hydrophobic		1yjp	0.83521	-0.62072	N	2	M		1yjp	N	2	M	1.49	16
1yjp	1.26808	-0.24132	N	2	P	Pro		1yjp	1.26808	-0.24132	N	2	P		1yjp	N	2	P	1.13	-34
1yjp	1.51906	0.94298	N	2	Q	Polar		1yjp	1.51906	0.94298	N	2	Q		1yjp	N	2	Q	-0.02	21
1yjp	1.23925	1.13712	N	2	R	Positive charge		1yjp	1.23925	1.13712	N	2	R		1yjp	N	2	R	-0.67	4
1yjp	1.85794	1.89429	N	2	S	Polar		1yjp	1.85794	1.89429	N	2	S		1yjp	N	2	S	0.53	-14
1yjp	1.56955	1.29031	N	2	T	Polar		1yjp	1.56955	1.29031	N	2	T		1yjp	N	2	T	0.72	30
1yjp	1.26052	0.53826	N	2	V	Hydrophobic		1yjp	1.26052	0.53826	N	2	V		1yjp	N	2	V	1.3	81
1yjp	1.66946	0.27625	N	2	W	Aromatic		1yjp	1.66946	0.27625	N	2	W		1yjp	N	2	W	2.44	48
1yjp	0.70288	0.96906	N	2	Y	Aromatic		1yjp	0.70288	0.96906	N	2	Y		1yjp	N	2	Y	1.53	58
1yjp	1.16021	1.33174	N	3	A	Small Aliphatic		1yjp	1.16021	1.33174	N	3	A		1yjp	N	3	A	0.71	-6
1yjp	1.16851	1.43861	N	3	C	Cys		1yjp	1.16851	1.43861	N	3	C		1yjp	N	3	C	1.8	30
1yjp	0.64621	1.92173	N	3	D	Negative charge		1yjp	0.64621	1.92173	N	3	D		1yjp	N	3	D	-1.08	-35
1yjp	0.9881	1.31067	N	3	E	Negative charge		1yjp	0.9881	1.31067	N	3	E		1yjp	N	3	E	-1.21	-52
1yjp	2.08841	-0.51332	N	3	F	Aromatic		1yjp	2.08841	-0.51332	N	3	F		1yjp	N	3	F	2.14	49
1yjp	0.87423	2.0774	N	3	G	Small Aliphatic		1yjp	0.87423	2.0774	N	3	G		1yjp	N	3	G	0.76	-14
1yjp	1.56395	1.71384	N	3	H	Positive charge		1yjp	1.56395	1.71384	N	3	H		1yjp	N	3	H	0.54	-2
1yjp	0.90751	-0.18295	N	3	I	Hydrophobic		1yjp	0.90751	-0.18295	N	3	I		1yjp	N	3	I	1.67	71
1yjp	0.62583	1.05424	N	3	K	Positive charge		1yjp	0.62583	1.05424	N	3	K		1yjp	N	3	K	-1.29	-15
1yjp	0.83112	-0.44593	N	3	L	Hydrophobic		1yjp	0.83112	-0.44593	N	3	L		1yjp	N	3	L	1.78	41
1yjp	0.62655	-0.13469	N	3	M	Hydrophobic		1yjp	0.62655	-0.13469	N	3	M		1yjp	N	3	M	1.49	16
1yjp	3.19942	2.36005	N	3	P	Pro		1yjp	3.19942	2.36005	N	3	P		1yjp	N	3	P	1.13	-34
1yjp	0.49314	0.85054	N	3	Q	Polar		1yjp	0.49314	0.85054	N	3	Q		1yjp	N	3	Q	-0.02	21
1yjp	0.0096	1.13106	N	3	R	Positive charge		1yjp	0.0096	1.13106	N	3	R		1yjp	N	3	R	-0.67	4
1yjp	0.9941	0.98155	N	3	S	Polar		1yjp	0.9941	0.98155	N	3	S		1yjp	N	3	S	0.53	-14
1yjp	1.14057	1.01819	N	3	T	Polar		1yjp	1.14057	1.01819	N	3	T		1yjp	N	3	T	0.72	30
1yjp	0.7202	1.04682	N	3	V	Hydrophobic		1yjp	0.7202	1.04682	N	3	V		1yjp	N	3	V	1.3	81
1yjp	1.67512	0.4322	N	3	W	Aromatic		1yjp	1.67512	0.4322	N	3	W		1yjp	N	3	W	2.44	48
1yjp	1.20438	0.25195	N	3	Y	Aromatic		1yjp	1.20438	0.25195	N	3	Y		1yjp	N	3	Y	1.53	58
1yjp	1.29709	1.71693	N	6	A	Small Aliphatic		1yjp	1.29709	1.71693	N	6	A		1yjp	N	6	A	0.71	-6
1yjp	0.23369	0.74147	N	6	C	Cys		1yjp	0.23369	0.74147	N	6	C		1yjp	N	6	C	1.8	30
1yjp	-1.27911	3.27072	N	6	D	Negative charge		1yjp	-1.27911	3.27072	N	6	D		1yjp	N	6	D	-1.08	-35
1yjp	0.22132	3.29777	N	6	E	Negative charge		1yjp	0.22132	3.29777	N	6	E		1yjp	N	6	E	-1.21	-52
1yjp	-0.63501	1.22015	N	6	F	Aromatic		1yjp	-0.63501	1.22015	N	6	F		1yjp	N	6	F	2.14	49
1yjp	1.08576	2.51578	N	6	G	Small Aliphatic		1yjp	1.08576	2.51578	N	6	G		1yjp	N	6	G	0.76	-14
1yjp	1.00542	1.79213	N	6	H	Positive charge		1yjp	1.00542	1.79213	N	6	H		1yjp	N	6	H	0.54	-2
1yjp	0.34631	-0.70957	N	6	I	Hydrophobic		1yjp	0.34631	-0.70957	N	6	I		1yjp	N	6	I	1.67	71
1yjp	-0.25334	1.62747	N	6	K	Positive charge		1yjp	-0.25334	1.62747	N	6	K		1yjp	N	6	K	-1.29	-15
1yjp	0.43962	-0.31515	N	6	L	Hydrophobic		1yjp	0.43962	-0.31515	N	6	L		1yjp	N	6	L	1.78	41
1yjp	0.18993	2.15366	N	6	M	Hydrophobic		1yjp	0.18993	2.15366	N	6	M		1yjp	N	6	M	1.49	16
1yjp	0.07309	1.89113	N	6	P	Pro		1yjp	0.07309	1.89113	N	6	P		1yjp	N	6	P	1.13	-34
1yjp	0.19819	2.09439	N	6	Q	Polar		1yjp	0.19819	2.09439	N	6	Q		1yjp	N	6	Q	-0.02	21
1yjp	-0.31964	1.44731	N	6	R	Positive charge		1yjp	-0.31964	1.44731	N	6	R		1yjp	N	6	R	-0.67	4
1yjp	1.09172	2.55726	N	6	S	Polar		1yjp	1.09172	2.55726	N	6	S		1yjp	N	6	S	0.53	-14
1yjp	1.0789	1.55391	N	6	T	Polar		1yjp	1.0789	1.55391	N	6	T		1yjp	N	6	T	0.72	30
1yjp	0.75193	-0.14996	N	6	V	Hydrophobic		1yjp	0.75193	-0.14996	N	6	V		1yjp	N	6	V	1.3	81
1yjp	1.13431	1.72297	N	6	W	Aromatic		1yjp	1.13431	1.72297	N	6	W		1yjp	N	6	W	2.44	48
1yjp	-0.52752	0.38127	N	6	Y	Aromatic		1yjp	-0.52752	0.38127	N	6	Y		1yjp	N	6	Y	1.53	58
1yjp	1.67351	1.20761	Q	4	A	Small Aliphatic		1yjp	1.67351	1.20761	Q	4	A		1yjp	Q	4	A	0.73	-27
1yjp	0.81988	0.62703	Q	4	C	Cys		1yjp	0.81988	0.62703	Q	4	C		1yjp	Q	4	C	1.82	9
1yjp	1.56186	4.67856	Q	4	D	Negative charge		1yjp	1.56186	4.67856	Q	4	D		1yjp	Q	4	D	-1.06	-56
1yjp	1.04046	5.4285	Q	4	E	Negative charge		1yjp	1.04046	5.4285	Q	4	E		1yjp	Q	4	E	-1.19	-73
1yjp	0.99718	-0.22719	Q	4	F	Aromatic		1yjp	0.99718	-0.22719	Q	4	F		1yjp	Q	4	F	2.16	28
1yjp	1.3207	1.1653	Q	4	G	Small Aliphatic		1yjp	1.3207	1.1653	Q	4	G		1yjp	Q	4	G	0.78	-35
1yjp	0.99422	1.25121	Q	4	H	Positive charge		1yjp	0.99422	1.25121	Q	4	H		1yjp	Q	4	H	0.56	-23
1yjp	-0.14186	-1.27501	Q	4	I	Hydrophobic		1yjp	-0.14186	-1.27501	Q	4	I		1yjp	Q	4	I	1.69	50
1yjp	1.20837	1.20154	Q	4	K	Positive charge		1yjp	1.20837	1.20154	Q	4	K		1yjp	Q	4	K	-1.27	-36
1yjp	-1.38083	-2.60227	Q	4	L	Hydrophobic		1yjp	-1.38083	-2.60227	Q	4	L		1yjp	Q	4	L	1.8	20
1yjp	-0.15789	-1.95031	Q	4	M	Hydrophobic		1yjp	-0.15789	-1.95031	Q	4	M		1yjp	Q	4	M	1.51	-5
1yjp	0.2696	0.32049	Q	4	N	Polar		1yjp	0.2696	0.32049	Q	4	N		1yjp	Q	4	N	0.02	-21
1yjp	0.44558	1.35909	Q	4	P	Pro		1yjp	0.44558	1.35909	Q	4	P		1yjp	Q	4	P	1.15	-55
1yjp	0.85171	5.23419	Q	4	R	Positive charge		1yjp	0.85171	5.23419	Q	4	R		1yjp	Q	4	R	-0.65	-17
1yjp	1.92499	1.69936	Q	4	S	Polar		1yjp	1.92499	1.69936	Q	4	S		1yjp	Q	4	S	0.55	-35
1yjp	1.45644	0.18809	Q	4	T	Polar		1yjp	1.45644	0.18809	Q	4	T		1yjp	Q	4	T	0.74	9
1yjp	0.46613	-1.02074	Q	4	V	Hydrophobic		1yjp	0.46613	-1.02074	Q	4	V		1yjp	Q	4	V	1.32	60
1yjp	1.09376	19.7309	Q	4	W	Aromatic		1yjp	1.09376	19.7309	Q	4	W		1yjp	Q	4	W	2.46	27
1yjp	0.48968	1.76336	Q	4	Y	Aromatic		1yjp	0.48968	1.76336	Q	4	Y		1yjp	Q	4	Y	1.55	37
1yjp	0.70489	1.25352	Q	5	A	Small Aliphatic		1yjp	0.70489	1.25352	Q	5	A		1yjp	Q	5	A	0.73	-27
1yjp	0.37625	0.92354	Q	5	C	Cys		1yjp	0.37625	0.92354	Q	5	C		1yjp	Q	5	C	1.82	9
1yjp	0.28283	2.65439	Q	5	D	Negative charge		1yjp	0.28283	2.65439	Q	5	D		1yjp	Q	5	D	-1.06	-56
1yjp	-0.19609	1.53488	Q	5	E	Negative charge		1yjp	-0.19609	1.53488	Q	5	E		1yjp	Q	5	E	-1.19	-73
1yjp	0.56934	0.96235	Q	5	F	Aromatic		1yjp	0.56934	0.96235	Q	5	F		1yjp	Q	5	F	2.16	28
1yjp	1.06481	2.00447	Q	5	G	Small Aliphatic		1yjp	1.06481	2.00447	Q	5	G		1yjp	Q	5	G	0.78	-35
1yjp	0.50227	0.75038	Q	5	H	Positive charge		1yjp	0.50227	0.75038	Q	5	H		1yjp	Q	5	H	0.56	-23
1yjp	0.24861	0.04102	Q	5	I	Hydrophobic		1yjp	0.24861	0.04102	Q	5	I		1yjp	Q	5	I	1.69	50
1yjp	-0.2568	0.41724	Q	5	K	Positive charge		1yjp	-0.2568	0.41724	Q	5	K		1yjp	Q	5	K	-1.27	-36
1yjp	0.30152	0.124	Q	5	L	Hydrophobic		1yjp	0.30152	0.124	Q	5	L		1yjp	Q	5	L	1.8	20
1yjp	0.17609	-0.21448	Q	5	M	Hydrophobic		1yjp	0.17609	-0.21448	Q	5	M		1yjp	Q	5	M	1.51	-5
1yjp	0.08568	1.1997	Q	5	N	Polar		1yjp	0.08568	1.1997	Q	5	N		1yjp	Q	5	N	0.02	-21
1yjp	0.6471	1.37891	Q	5	P	Pro		1yjp	0.6471	1.37891	Q	5	P		1yjp	Q	5	P	1.15	-55
1yjp	0.0474	0.72266	Q	5	R	Positive charge		1yjp	0.0474	0.72266	Q	5	R		1yjp	Q	5	R	-0.65	-17
1yjp	0.00648	1.4921	Q	5	S	Polar		1yjp	0.00648	1.4921	Q	5	S		1yjp	Q	5	S	0.55	-35
1yjp	0.3503	1.52704	Q	5	T	Polar		1yjp	0.3503	1.52704	Q	5	T		1yjp	Q	5	T	0.74	9
1yjp	0.38992	0.40255	Q	5	V	Hydrophobic		1yjp	0.38992	0.40255	Q	5	V		1yjp	Q	5	V	1.32	60
1yjp	0.087	1.39349	Q	5	W	Aromatic		1yjp	0.087	1.39349	Q	5	W		1yjp	Q	5	W	2.46	27
1yjp	0.50351	0.84944	Q	5	Y	Aromatic		1yjp	0.50351	0.84944	Q	5	Y		1yjp	Q	5	Y	1.55	37
1yjp	2.52842	2.62238	Y	7	A	Small Aliphatic		1yjp	2.52842	2.62238	Y	7	A		1yjp	Y	7	A	-0.82	-64
1yjp	2.06341	2.36029	Y	7	C	Cys		1yjp	2.06341	2.36029	Y	7	C		1yjp	Y	7	C	0.27	-28
1yjp	3.13236	4.39605	Y	7	D	Negative charge		1yjp	3.13236	4.39605	Y	7	D		1yjp	Y	7	D	-2.61	-93
1yjp	2.40449	2.9125	Y	7	E	Negative charge		1yjp	2.40449	2.9125	Y	7	E		1yjp	Y	7	E	-2.74	-110
1yjp	0.19973	-0.14888	Y	7	F	Aromatic		1yjp	0.19973	-0.14888	Y	7	F		1yjp	Y	7	F	0.61	-9
1yjp	2.36328	2.20378	Y	7	G	Small Aliphatic		1yjp	2.36328	2.20378	Y	7	G		1yjp	Y	7	G	-0.77	-72
1yjp	1.81223	1.92382	Y	7	H	Positive charge		1yjp	1.81223	1.92382	Y	7	H		1yjp	Y	7	H	-0.99	-60
1yjp	1.83723	1.69923	Y	7	I	Hydrophobic		1yjp	1.83723	1.69923	Y	7	I		1yjp	Y	7	I	0.14	13
1yjp	1.62791	1.46368	Y	7	K	Positive charge		1yjp	1.62791	1.46368	Y	7	K		1yjp	Y	7	K	-2.82	-73
1yjp	1.11524	0.77078	Y	7	L	Hydrophobic		1yjp	1.11524	0.77078	Y	7	L		1yjp	Y	7	L	0.25	-17
1yjp	0.6818	0.13023	Y	7	M	Hydrophobic		1yjp	0.6818	0.13023	Y	7	M		1yjp	Y	7	M	-0.04	-42
1yjp	2.27078	2.29036	Y	7	N	Polar		1yjp	2.27078	2.29036	Y	7	N		1yjp	Y	7	N	-1.53	-58
1yjp	3.67887	3.18947	Y	7	P	Pro		1yjp	3.67887	3.18947	Y	7	P		1yjp	Y	7	P	-0.4	-92
1yjp	2.2843	2.04529	Y	7	Q	Polar		1yjp	2.2843	2.04529	Y	7	Q		1yjp	Y	7	Q	-1.55	-37
1yjp	0.96512	2.09198	Y	7	R	Positive charge		1yjp	0.96512	2.09198	Y	7	R		1yjp	Y	7	R	-2.2	-54
1yjp	2.54063	2.77926	Y	7	S	Polar		1yjp	2.54063	2.77926	Y	7	S		1yjp	Y	7	S	-1	-72
1yjp	3.12038	3.11433	Y	7	T	Polar		1yjp	3.12038	3.11433	Y	7	T		1yjp	Y	7	T	-0.81	-28
1yjp	1.99397	1.95599	Y	7	V	Hydrophobic		1yjp	1.99397	1.95599	Y	7	V		1yjp	Y	7	V	-0.23	23
1yjp	1.18851	0.11951	Y	7	W	Aromatic		1yjp	1.18851	0.11951	Y	7	W		1yjp	Y	7	W	0.91	-10
2m5n	-0.21936	-0.91539	A	4	C	Cys		2m5n	-0.21936	-0.91539	A	4	C		2m5n	A	4	C	1.09	36
2m5n	-0.39806	1.82845	A	4	D	Negative charge		2m5n	-0.39806	1.82845	A	4	D		2m5n	A	4	D	-1.79	-29
2m5n	-0.54627	1.27771	A	4	E	Negative charge		2m5n	-0.54627	1.27771	A	4	E		2m5n	A	4	E	-1.92	-46
2m5n	-1.03929	0.33526	A	4	F	Aromatic		2m5n	-1.03929	0.33526	A	4	F		2m5n	A	4	F	1.43	55
2m5n	-1.08832	-0.96825	A	4	G	Small Aliphatic		2m5n	-1.08832	-0.96825	A	4	G		2m5n	A	4	G	0.05	-8
2m5n	-0.65971	3.18564	A	4	H	Positive charge		2m5n	-0.65971	3.18564	A	4	H		2m5n	A	4	H	-0.17	4
2m5n	-0.97101	1.06745	A	4	I	Hydrophobic		2m5n	-0.97101	1.06745	A	4	I		2m5n	A	4	I	0.96	77
2m5n	-0.90845	0.25243	A	4	K	Positive charge		2m5n	-0.90845	0.25243	A	4	K		2m5n	A	4	K	-2	-9
2m5n	-0.91996	0.27884	A	4	L	Hydrophobic		2m5n	-0.91996	0.27884	A	4	L		2m5n	A	4	L	1.07	47
2m5n	-1.27854	-0.08375	A	4	M	Hydrophobic		2m5n	-1.27854	-0.08375	A	4	M		2m5n	A	4	M	0.78	22
2m5n	-0.46974	0.28936	A	4	N	Polar		2m5n	-0.46974	0.28936	A	4	N		2m5n	A	4	N	-0.71	6
2m5n	0.54713	1.65366	A	4	P	Pro		2m5n	0.54713	1.65366	A	4	P		2m5n	A	4	P	0.42	-28
2m5n	-0.65462	0.50948	A	4	Q	Polar		2m5n	-0.65462	0.50948	A	4	Q		2m5n	A	4	Q	-0.73	27
2m5n	-0.62001	6.5545	A	4	R	Positive charge		2m5n	-0.62001	6.5545	A	4	R		2m5n	A	4	R	-1.38	10
2m5n	-1.07746	-0.7154	A	4	S	Polar		2m5n	-1.07746	-0.7154	A	4	S		2m5n	A	4	S	-0.18	-8
2m5n	-0.45362	0.10217	A	4	T	Polar		2m5n	-0.45362	0.10217	A	4	T		2m5n	A	4	T	0.01	36
2m5n	-0.67539	1.86718	A	4	V	Hydrophobic		2m5n	-0.67539	1.86718	A	4	V		2m5n	A	4	V	0.59	87
2m5n	-1.06209	2.86472	A	4	W	Aromatic		2m5n	-1.06209	2.86472	A	4	W		2m5n	A	4	W	1.73	54
2m5n	-0.68253	17.0936	A	4	Y	Aromatic		2m5n	-0.68253	17.0936	A	4	Y		2m5n	A	4	Y	0.82	64
2m5n	-0.81828	1.13624	A	5	C	Cys		2m5n	-0.81828	1.13624	A	5	C		2m5n	A	5	C	1.09	36
2m5n	1.80448	5.12459	A	5	D	Negative charge		2m5n	1.80448	5.12459	A	5	D		2m5n	A	5	D	-1.79	-29
2m5n	-0.19805	2.69611	A	5	E	Negative charge		2m5n	-0.19805	2.69611	A	5	E		2m5n	A	5	E	-1.92	-46
2m5n	3.82436	4.26416	A	5	F	Aromatic		2m5n	3.82436	4.26416	A	5	F		2m5n	A	5	F	1.43	55
2m5n	1.02597	0.69487	A	5	G	Small Aliphatic		2m5n	1.02597	0.69487	A	5	G		2m5n	A	5	G	0.05	-8
2m5n	4.8128	3.70758	A	5	H	Positive charge		2m5n	4.8128	3.70758	A	5	H		2m5n	A	5	H	-0.17	4
2m5n	-0.00215	2.50875	A	5	I	Hydrophobic		2m5n	-0.00215	2.50875	A	5	I		2m5n	A	5	I	0.96	77
2m5n	0.52011	5.4966	A	5	K	Positive charge		2m5n	0.52011	5.4966	A	5	K		2m5n	A	5	K	-2	-9
2m5n	-0.87358	0.64163	A	5	L	Hydrophobic		2m5n	-0.87358	0.64163	A	5	L		2m5n	A	5	L	1.07	47
2m5n	0.61281	1.87964	A	5	M	Hydrophobic		2m5n	0.61281	1.87964	A	5	M		2m5n	A	5	M	0.78	22
2m5n	0.80779	2.71803	A	5	N	Polar		2m5n	0.80779	2.71803	A	5	N		2m5n	A	5	N	-0.71	6
2m5n	-1.50198	1.62811	A	5	P	Pro		2m5n	-1.50198	1.62811	A	5	P		2m5n	A	5	P	0.42	-28
2m5n	0.79411	2.97172	A	5	Q	Polar		2m5n	0.79411	2.97172	A	5	Q		2m5n	A	5	Q	-0.73	27
2m5n	2.06121	6.53403	A	5	R	Positive charge		2m5n	2.06121	6.53403	A	5	R		2m5n	A	5	R	-1.38	10
2m5n	1.4138	1.45266	A	5	S	Polar		2m5n	1.4138	1.45266	A	5	S		2m5n	A	5	S	-0.18	-8
2m5n	0.69722	2.14262	A	5	T	Polar		2m5n	0.69722	2.14262	A	5	T		2m5n	A	5	T	0.01	36
2m5n	-1.0856	1.04011	A	5	V	Hydrophobic		2m5n	-1.0856	1.04011	A	5	V		2m5n	A	5	V	0.59	87
2m5n	8.67063	6.93131	A	5	W	Aromatic		2m5n	8.67063	6.93131	A	5	W		2m5n	A	5	W	1.73	54
2m5n	2.30286	5.78773	A	5	Y	Aromatic		2m5n	2.30286	5.78773	A	5	Y		2m5n	A	5	Y	0.82	64
2m5n	1.97218	1.35448	I	3	A	Small Aliphatic		2m5n	1.97218	1.35448	I	3	A		2m5n	I	3	A	-0.96	-77
2m5n	0.92207	0.81918	I	3	C	Cys		2m5n	0.92207	0.81918	I	3	C		2m5n	I	3	C	0.13	-41
2m5n	0.92691	1.41686	I	3	D	Negative charge		2m5n	0.92691	1.41686	I	3	D		2m5n	I	3	D	-2.75	-106
2m5n	0.97265	1.34037	I	3	E	Negative charge		2m5n	0.97265	1.34037	I	3	E		2m5n	I	3	E	-2.88	-123
2m5n	1.60317	1.70532	I	3	F	Aromatic		2m5n	1.60317	1.70532	I	3	F		2m5n	I	3	F	0.47	-22
2m5n	1.48019	1.18816	I	3	G	Small Aliphatic		2m5n	1.48019	1.18816	I	3	G		2m5n	I	3	G	-0.91	-85
2m5n	0.03631	0.31174	I	3	H	Positive charge		2m5n	0.03631	0.31174	I	3	H		2m5n	I	3	H	-1.13	-73
2m5n	0.64408	2.4833	I	3	K	Positive charge		2m5n	0.64408	2.4833	I	3	K		2m5n	I	3	K	-2.96	-86
2m5n	-0.37295	2.47172	I	3	L	Hydrophobic		2m5n	-0.37295	2.47172	I	3	L		2m5n	I	3	L	0.11	-30
2m5n	0.06174	0.74358	I	3	M	Hydrophobic		2m5n	0.06174	0.74358	I	3	M		2m5n	I	3	M	-0.18	-55
2m5n	0.85139	-0.63442	I	3	N	Polar		2m5n	0.85139	-0.63442	I	3	N		2m5n	I	3	N	-1.67	-71
2m5n	1.10901	2.38297	I	3	P	Pro		2m5n	1.10901	2.38297	I	3	P		2m5n	I	3	P	-0.54	-105
2m5n	0.34763	1.14096	I	3	Q	Polar		2m5n	0.34763	1.14096	I	3	Q		2m5n	I	3	Q	-1.69	-50
2m5n	0.81473	4.95884	I	3	R	Positive charge		2m5n	0.81473	4.95884	I	3	R		2m5n	I	3	R	-2.34	-67
2m5n	1.59338	1.45117	I	3	S	Polar		2m5n	1.59338	1.45117	I	3	S		2m5n	I	3	S	-1.14	-85
2m5n	1.07242	1.65124	I	3	T	Polar		2m5n	1.07242	1.65124	I	3	T		2m5n	I	3	T	-0.95	-41
2m5n	0.28188	-0.05802	I	3	V	Hydrophobic		2m5n	0.28188	-0.05802	I	3	V		2m5n	I	3	V	-0.37	10
2m5n	0.9271	3.80029	I	3	W	Aromatic		2m5n	0.9271	3.80029	I	3	W		2m5n	I	3	W	0.77	-23
2m5n	1.68519	3.75044	I	3	Y	Aromatic		2m5n	1.68519	3.75044	I	3	Y		2m5n	I	3	Y	-0.14	-13
2m5n	1.26339	2.72864	L	6	A	Small Aliphatic		2m5n	1.26339	2.72864	L	6	A		2m5n	L	6	A	-1.07	-47
2m5n	1.04289	2.45525	L	6	C	Cys		2m5n	1.04289	2.45525	L	6	C		2m5n	L	6	C	0.02	-11
2m5n	1.23465	3.94345	L	6	D	Negative charge		2m5n	1.23465	3.94345	L	6	D		2m5n	L	6	D	-2.86	-76
2m5n	0.5173	3.19749	L	6	E	Negative charge		2m5n	0.5173	3.19749	L	6	E		2m5n	L	6	E	-2.99	-93
2m5n	-0.0269	0.60402	L	6	F	Aromatic		2m5n	-0.0269	0.60402	L	6	F		2m5n	L	6	F	0.36	8
2m5n	1.07032	3.12969	L	6	G	Small Aliphatic		2m5n	1.07032	3.12969	L	6	G		2m5n	L	6	G	-1.02	-55
2m5n	0.671	2.48707	L	6	H	Positive charge		2m5n	0.671	2.48707	L	6	H		2m5n	L	6	H	-1.24	-43
2m5n	-0.10016	-0.19538	L	6	I	Hydrophobic		2m5n	-0.10016	-0.19538	L	6	I		2m5n	L	6	I	-0.11	30
2m5n	-0.21954	1.27892	L	6	K	Positive charge		2m5n	-0.21954	1.27892	L	6	K		2m5n	L	6	K	-3.07	-56
2m5n	0.0602	-0.18599	L	6	M	Hydrophobic		2m5n	0.0602	-0.18599	L	6	M		2m5n	L	6	M	-0.29	-25
2m5n	1.21923	2.28638	L	6	N	Polar		2m5n	1.21923	2.28638	L	6	N		2m5n	L	6	N	-1.78	-41
2m5n	1.20541	1.96234	L	6	P	Pro		2m5n	1.20541	1.96234	L	6	P		2m5n	L	6	P	-0.65	-75
2m5n	0.34323	1.72865	L	6	Q	Polar		2m5n	0.34323	1.72865	L	6	Q		2m5n	L	6	Q	-1.8	-20
2m5n	0.26412	1.74567	L	6	R	Positive charge		2m5n	0.26412	1.74567	L	6	R		2m5n	L	6	R	-2.45	-37
2m5n	1.1114	3.32097	L	6	S	Polar		2m5n	1.1114	3.32097	L	6	S		2m5n	L	6	S	-1.25	-55
2m5n	1.17173	1.89437	L	6	T	Polar		2m5n	1.17173	1.89437	L	6	T		2m5n	L	6	T	-1.06	-11
2m5n	0.8253	0.73782	L	6	V	Hydrophobic		2m5n	0.8253	0.73782	L	6	V		2m5n	L	6	V	-0.48	40
2m5n	-0.87567	1.88964	L	6	W	Aromatic		2m5n	-0.87567	1.88964	L	6	W		2m5n	L	6	W	0.66	7
2m5n	0.26118	0.10975	L	6	Y	Aromatic		2m5n	0.26118	0.10975	L	6	Y		2m5n	L	6	Y	-0.25	17
2m5n	1.05628	0.74264	L	7	A	Small Aliphatic		2m5n	1.05628	0.74264	L	7	A		2m5n	L	7	A	-1.07	-47
2m5n	0.82715	0.74783	L	7	C	Cys		2m5n	0.82715	0.74783	L	7	C		2m5n	L	7	C	0.02	-11
2m5n	1.95643	6.67582	L	7	D	Negative charge		2m5n	1.95643	6.67582	L	7	D		2m5n	L	7	D	-2.86	-76
2m5n	1.55842	2.72283	L	7	E	Negative charge		2m5n	1.55842	2.72283	L	7	E		2m5n	L	7	E	-2.99	-93
2m5n	-0.10199	10.6305	L	7	F	Aromatic		2m5n	-0.10199	10.6305	L	7	F		2m5n	L	7	F	0.36	8
2m5n	1.48711	0.52884	L	7	G	Small Aliphatic		2m5n	1.48711	0.52884	L	7	G		2m5n	L	7	G	-1.02	-55
2m5n	0.69805	0.5188	L	7	H	Positive charge		2m5n	0.69805	0.5188	L	7	H		2m5n	L	7	H	-1.24	-43
2m5n	1.80909	-0.90643	L	7	I	Hydrophobic		2m5n	1.80909	-0.90643	L	7	I		2m5n	L	7	I	-0.11	30
2m5n	0.40106	3.59571	L	7	K	Positive charge		2m5n	0.40106	3.59571	L	7	K		2m5n	L	7	K	-3.07	-56
2m5n	-0.02878	-1.43293	L	7	M	Hydrophobic		2m5n	-0.02878	-1.43293	L	7	M		2m5n	L	7	M	-0.29	-25
2m5n	1.44418	3.2266	L	7	N	Polar		2m5n	1.44418	3.2266	L	7	N		2m5n	L	7	N	-1.78	-41
2m5n	-0.13214	0.66632	L	7	P	Pro		2m5n	-0.13214	0.66632	L	7	P		2m5n	L	7	P	-0.65	-75
2m5n	1.73781	0.09489	L	7	Q	Polar		2m5n	1.73781	0.09489	L	7	Q		2m5n	L	7	Q	-1.8	-20
2m5n	0.97157	4.02153	L	7	R	Positive charge		2m5n	0.97157	4.02153	L	7	R		2m5n	L	7	R	-2.45	-37
2m5n	1.47808	1.51995	L	7	S	Polar		2m5n	1.47808	1.51995	L	7	S		2m5n	L	7	S	-1.25	-55
2m5n	1.50628	0.78666	L	7	T	Polar		2m5n	1.50628	0.78666	L	7	T		2m5n	L	7	T	-1.06	-11
2m5n	0.82013	-1.07885	L	7	V	Hydrophobic		2m5n	0.82013	-1.07885	L	7	V		2m5n	L	7	V	-0.48	40
2m5n	0.73616	11.1127	L	7	W	Aromatic		2m5n	0.73616	11.1127	L	7	W		2m5n	L	7	W	0.66	7
2m5n	0.10031	9.2941	L	7	Y	Aromatic		2m5n	0.10031	9.2941	L	7	Y		2m5n	L	7	Y	-0.25	17
2m5n	1.26662	0.91069	P	9	A	Small Aliphatic		2m5n	1.26662	0.91069	P	9	A		2m5n	P	9	A	-0.42	28
2m5n	0.73077	1.57106	P	9	C	Cys		2m5n	0.73077	1.57106	P	9	C		2m5n	P	9	C	0.67	64
2m5n	1.17721	2.56308	P	9	D	Negative charge		2m5n	1.17721	2.56308	P	9	D		2m5n	P	9	D	-2.21	-1
2m5n	0.90492	6.49993	P	9	E	Negative charge		2m5n	0.90492	6.49993	P	9	E		2m5n	P	9	E	-2.34	-18
2m5n	0.25764	3.93185	P	9	F	Aromatic		2m5n	0.25764	3.93185	P	9	F		2m5n	P	9	F	1.01	83
2m5n	1.8418	1.18632	P	9	G	Small Aliphatic		2m5n	1.8418	1.18632	P	9	G		2m5n	P	9	G	-0.37	20
2m5n	1.9055	8.27504	P	9	H	Positive charge		2m5n	1.9055	8.27504	P	9	H		2m5n	P	9	H	-0.59	32
2m5n	3.72539	2.90733	P	9	I	Hydrophobic		2m5n	3.72539	2.90733	P	9	I		2m5n	P	9	I	0.54	105
2m5n	1.59408	3.36571	P	9	K	Positive charge		2m5n	1.59408	3.36571	P	9	K		2m5n	P	9	K	-2.42	19
2m5n	1.12162	1.93381	P	9	L	Hydrophobic		2m5n	1.12162	1.93381	P	9	L		2m5n	P	9	L	0.65	75
2m5n	1.10952	2.95338	P	9	M	Hydrophobic		2m5n	1.10952	2.95338	P	9	M		2m5n	P	9	M	0.36	50
2m5n	1.83932	6.93336	P	9	N	Polar		2m5n	1.83932	6.93336	P	9	N		2m5n	P	9	N	-1.13	34
2m5n	1.96333	3.64531	P	9	Q	Polar		2m5n	1.96333	3.64531	P	9	Q		2m5n	P	9	Q	-1.15	55
2m5n	1.59235	5.0546	P	9	R	Positive charge		2m5n	1.59235	5.0546	P	9	R		2m5n	P	9	R	-1.8	38
2m5n	2.07302	4.14095	P	9	S	Polar		2m5n	2.07302	4.14095	P	9	S		2m5n	P	9	S	-0.6	20
2m5n	5.47265	3.81671	P	9	T	Polar		2m5n	5.47265	3.81671	P	9	T		2m5n	P	9	T	-0.41	64
2m5n	3.58962	5.09149	P	9	V	Hydrophobic		2m5n	3.58962	5.09149	P	9	V		2m5n	P	9	V	0.17	115
2m5n	1.42286	23.9371	P	9	W	Aromatic		2m5n	1.42286	23.9371	P	9	W		2m5n	P	9	W	1.31	82
2m5n	1.06219	16.1153	P	9	Y	Aromatic		2m5n	1.06219	16.1153	P	9	Y		2m5n	P	9	Y	0.4	92
2m5n	-0.08067	0.52414	S	11	A	Small Aliphatic		2m5n	-0.08067	0.52414	S	11	A		2m5n	S	11	A	0.18	8
2m5n	0.10355	0.81817	S	11	C	Cys		2m5n	0.10355	0.81817	S	11	C		2m5n	S	11	C	1.27	44
2m5n	-0.04764	2.29701	S	11	D	Negative charge		2m5n	-0.04764	2.29701	S	11	D		2m5n	S	11	D	-1.61	-21
2m5n	-0.89109	1.25978	S	11	E	Negative charge		2m5n	-0.89109	1.25978	S	11	E		2m5n	S	11	E	-1.74	-38
2m5n	-0.00121	1.69613	S	11	F	Aromatic		2m5n	-0.00121	1.69613	S	11	F		2m5n	S	11	F	1.61	63
2m5n	-0.7053	-0.56026	S	11	G	Small Aliphatic		2m5n	-0.7053	-0.56026	S	11	G		2m5n	S	11	G	0.23	0
2m5n	0.62139	0.99286	S	11	H	Positive charge		2m5n	0.62139	0.99286	S	11	H		2m5n	S	11	H	0.01	12
2m5n	0.17747	4.9067	S	11	I	Hydrophobic		2m5n	0.17747	4.9067	S	11	I		2m5n	S	11	I	1.14	85
2m5n	0.16805	1.12033	S	11	K	Positive charge		2m5n	0.16805	1.12033	S	11	K		2m5n	S	11	K	-1.82	-1
2m5n	0.19973	1.06012	S	11	L	Hydrophobic		2m5n	0.19973	1.06012	S	11	L		2m5n	S	11	L	1.25	55
2m5n	-0.56348	-0.00666	S	11	M	Hydrophobic		2m5n	-0.56348	-0.00666	S	11	M		2m5n	S	11	M	0.96	30
2m5n	0.23217	0.17368	S	11	N	Polar		2m5n	0.23217	0.17368	S	11	N		2m5n	S	11	N	-0.53	14
2m5n	-0.61698	4.43892	S	11	P	Pro		2m5n	-0.61698	4.43892	S	11	P		2m5n	S	11	P	0.6	-20
2m5n	-0.05797	0.29309	S	11	Q	Polar		2m5n	-0.05797	0.29309	S	11	Q		2m5n	S	11	Q	-0.55	35
2m5n	-0.32952	0.28578	S	11	R	Positive charge		2m5n	-0.32952	0.28578	S	11	R		2m5n	S	11	R	-1.2	18
2m5n	0.43901	-0.1844	S	11	T	Polar		2m5n	0.43901	-0.1844	S	11	T		2m5n	S	11	T	0.19	44
2m5n	0.69574	1.82156	S	11	V	Hydrophobic		2m5n	0.69574	1.82156	S	11	V		2m5n	S	11	V	0.77	95
2m5n	0.07514	1.78886	S	11	W	Aromatic		2m5n	0.07514	1.78886	S	11	W		2m5n	S	11	W	1.91	62
2m5n	-0.0616	-0.87919	S	11	Y	Aromatic		2m5n	-0.0616	-0.87919	S	11	Y		2m5n	S	11	Y	1	72
2m5n	-0.20506	-0.83955	S	8	A	Small Aliphatic		2m5n	-0.20506	-0.83955	S	8	A		2m5n	S	8	A	0.18	8
2m5n	0.04799	0.23816	S	8	C	Cys		2m5n	0.04799	0.23816	S	8	C		2m5n	S	8	C	1.27	44
2m5n	0.0443	1.82282	S	8	D	Negative charge		2m5n	0.0443	1.82282	S	8	D		2m5n	S	8	D	-1.61	-21
2m5n	-0.00927	2.13312	S	8	E	Negative charge		2m5n	-0.00927	2.13312	S	8	E		2m5n	S	8	E	-1.74	-38
2m5n	-0.17719	0.83827	S	8	F	Aromatic		2m5n	-0.17719	0.83827	S	8	F		2m5n	S	8	F	1.61	63
2m5n	0.6357	0.88601	S	8	G	Small Aliphatic		2m5n	0.6357	0.88601	S	8	G		2m5n	S	8	G	0.23	0
2m5n	-0.01242	2.13255	S	8	H	Positive charge		2m5n	-0.01242	2.13255	S	8	H		2m5n	S	8	H	0.01	12
2m5n	-0.40646	-0.33738	S	8	I	Hydrophobic		2m5n	-0.40646	-0.33738	S	8	I		2m5n	S	8	I	1.14	85
2m5n	-0.50697	3.84692	S	8	K	Positive charge		2m5n	-0.50697	3.84692	S	8	K		2m5n	S	8	K	-1.82	-1
2m5n	-0.36161	-0.18045	S	8	L	Hydrophobic		2m5n	-0.36161	-0.18045	S	8	L		2m5n	S	8	L	1.25	55
2m5n	0.04546	-1.38796	S	8	M	Hydrophobic		2m5n	0.04546	-1.38796	S	8	M		2m5n	S	8	M	0.96	30
2m5n	0.13539	0.32079	S	8	N	Polar		2m5n	0.13539	0.32079	S	8	N		2m5n	S	8	N	-0.53	14
2m5n	0.71517	-1.2384	S	8	P	Pro		2m5n	0.71517	-1.2384	S	8	P		2m5n	S	8	P	0.6	-20
2m5n	0.45104	1.83311	S	8	Q	Polar		2m5n	0.45104	1.83311	S	8	Q		2m5n	S	8	Q	-0.55	35
2m5n	-0.75875	1.91475	S	8	R	Positive charge		2m5n	-0.75875	1.91475	S	8	R		2m5n	S	8	R	-1.2	18
2m5n	-0.48591	0.78349	S	8	T	Polar		2m5n	-0.48591	0.78349	S	8	T		2m5n	S	8	T	0.19	44
2m5n	0.04513	-0.87876	S	8	V	Hydrophobic		2m5n	0.04513	-0.87876	S	8	V		2m5n	S	8	V	0.77	95
2m5n	0.40954	0.51213	S	8	W	Aromatic		2m5n	0.40954	0.51213	S	8	W		2m5n	S	8	W	1.91	62
2m5n	0.14388	0.78645	S	8	Y	Aromatic		2m5n	0.14388	0.78645	S	8	Y		2m5n	S	8	Y	1	72
2m5n	-0.19018	-1.86679	T	2	A	Small Aliphatic		2m5n	-0.19018	-1.86679	T	2	A		2m5n	T	2	A	-0.01	-36
2m5n	-0.00524	-2.11182	T	2	C	Cys		2m5n	-0.00524	-2.11182	T	2	C		2m5n	T	2	C	1.08	0
2m5n	0.01942	0.03536	T	2	D	Negative charge		2m5n	0.01942	0.03536	T	2	D		2m5n	T	2	D	-1.8	-65
2m5n	-0.45414	-0.806	T	2	E	Negative charge		2m5n	-0.45414	-0.806	T	2	E		2m5n	T	2	E	-1.93	-82
2m5n	-0.68473	2.39403	T	2	F	Aromatic		2m5n	-0.68473	2.39403	T	2	F		2m5n	T	2	F	1.42	19
2m5n	0.55209	-0.57465	T	2	G	Small Aliphatic		2m5n	0.55209	-0.57465	T	2	G		2m5n	T	2	G	0.04	-44
2m5n	-0.35381	-0.93574	T	2	H	Positive charge		2m5n	-0.35381	-0.93574	T	2	H		2m5n	T	2	H	-0.18	-32
2m5n	-0.5012	0.85127	T	2	I	Hydrophobic		2m5n	-0.5012	0.85127	T	2	I		2m5n	T	2	I	0.95	41
2m5n	-0.50462	-3.01434	T	2	K	Positive charge		2m5n	-0.50462	-3.01434	T	2	K		2m5n	T	2	K	-2.01	-45
2m5n	-0.28373	0.62919	T	2	L	Hydrophobic		2m5n	-0.28373	0.62919	T	2	L		2m5n	T	2	L	1.06	11
2m5n	-0.9598	-3.844	T	2	M	Hydrophobic		2m5n	-0.9598	-3.844	T	2	M		2m5n	T	2	M	0.77	-14
2m5n	0.03159	-1.13267	T	2	N	Polar		2m5n	0.03159	-1.13267	T	2	N		2m5n	T	2	N	-0.72	-30
2m5n	0.50538	-0.40296	T	2	P	Pro		2m5n	0.50538	-0.40296	T	2	P		2m5n	T	2	P	0.41	-64
2m5n	-0.23327	-2.59806	T	2	Q	Polar		2m5n	-0.23327	-2.59806	T	2	Q		2m5n	T	2	Q	-0.74	-9
2m5n	-0.30794	9.84045	T	2	R	Positive charge		2m5n	-0.30794	9.84045	T	2	R		2m5n	T	2	R	-1.39	-26
2m5n	-0.12108	-2.1176	T	2	S	Polar		2m5n	-0.12108	-2.1176	T	2	S		2m5n	T	2	S	-0.19	-44
2m5n	-0.12031	0.19838	T	2	V	Hydrophobic		2m5n	-0.12031	0.19838	T	2	V		2m5n	T	2	V	0.58	51
2m5n	-0.21689	4.38823	T	2	W	Aromatic		2m5n	-0.21689	4.38823	T	2	W		2m5n	T	2	W	1.72	18
2m5n	-0.64265	4.61835	T	2	Y	Aromatic		2m5n	-0.64265	4.61835	T	2	Y		2m5n	T	2	Y	0.81	28
2m5n	0.44103	0.1861	Y	1	A	Small Aliphatic		2m5n	0.44103	0.1861	Y	1	A		2m5n	Y	1	A	-0.82	-64
2m5n	0.27685	0.19329	Y	1	C	Cys		2m5n	0.27685	0.19329	Y	1	C		2m5n	Y	1	C	0.27	-28
2m5n	0.23682	0.28848	Y	1	D	Negative charge		2m5n	0.23682	0.28848	Y	1	D		2m5n	Y	1	D	-2.61	-93
2m5n	0.03431	0.45489	Y	1	E	Negative charge		2m5n	0.03431	0.45489	Y	1	E		2m5n	Y	1	E	-2.74	-110
2m5n	-0.00937	0.06104	Y	1	F	Aromatic		2m5n	-0.00937	0.06104	Y	1	F		2m5n	Y	1	F	0.61	-9
2m5n	0.49122	0.7318	Y	1	G	Small Aliphatic		2m5n	0.49122	0.7318	Y	1	G		2m5n	Y	1	G	-0.77	-72
2m5n	0.22217	0.1884	Y	1	H	Positive charge		2m5n	0.22217	0.1884	Y	1	H		2m5n	Y	1	H	-0.99	-60
2m5n	-0.40281	-0.37041	Y	1	I	Hydrophobic		2m5n	-0.40281	-0.37041	Y	1	I		2m5n	Y	1	I	0.14	13
2m5n	-0.28429	-0.22523	Y	1	K	Positive charge		2m5n	-0.28429	-0.22523	Y	1	K		2m5n	Y	1	K	-2.82	-73
2m5n	0.05919	-0.40238	Y	1	L	Hydrophobic		2m5n	0.05919	-0.40238	Y	1	L		2m5n	Y	1	L	0.25	-17
2m5n	-0.43592	-1.07424	Y	1	M	Hydrophobic		2m5n	-0.43592	-1.07424	Y	1	M		2m5n	Y	1	M	-0.04	-42
2m5n	0.36507	0.58882	Y	1	N	Polar		2m5n	0.36507	0.58882	Y	1	N		2m5n	Y	1	N	-1.53	-58
2m5n	0.5914	0.64196	Y	1	P	Pro		2m5n	0.5914	0.64196	Y	1	P		2m5n	Y	1	P	-0.4	-92
2m5n	0.23077	0.22024	Y	1	Q	Polar		2m5n	0.23077	0.22024	Y	1	Q		2m5n	Y	1	Q	-1.55	-37
2m5n	-0.26623	-0.28708	Y	1	R	Positive charge		2m5n	-0.26623	-0.28708	Y	1	R		2m5n	Y	1	R	-2.2	-54
2m5n	0.66153	0.23964	Y	1	S	Polar		2m5n	0.66153	0.23964	Y	1	S		2m5n	Y	1	S	-1	-72
2m5n	0.63098	-0.04774	Y	1	T	Polar		2m5n	0.63098	-0.04774	Y	1	T		2m5n	Y	1	T	-0.81	-28
2m5n	0.33071	0.00607	Y	1	V	Hydrophobic		2m5n	0.33071	0.00607	Y	1	V		2m5n	Y	1	V	-0.23	23
2m5n	0.1078	0.19299	Y	1	W	Aromatic		2m5n	0.1078	0.19299	Y	1	W		2m5n	Y	1	W	0.91	-10
2m5n	0.57988	3.04826	Y	10	A	Small Aliphatic		2m5n	0.57988	3.04826	Y	10	A		2m5n	Y	10	A	-0.82	-64
2m5n	0.59292	1.3978	Y	10	C	Cys		2m5n	0.59292	1.3978	Y	10	C		2m5n	Y	10	C	0.27	-28
2m5n	0.83945	5.01923	Y	10	D	Negative charge		2m5n	0.83945	5.01923	Y	10	D		2m5n	Y	10	D	-2.61	-93
2m5n	0.05227	3.456	Y	10	E	Negative charge		2m5n	0.05227	3.456	Y	10	E		2m5n	Y	10	E	-2.74	-110
2m5n	-0.09142	-0.31622	Y	10	F	Aromatic		2m5n	-0.09142	-0.31622	Y	10	F		2m5n	Y	10	F	0.61	-9
2m5n	1.14644	2.92211	Y	10	G	Small Aliphatic		2m5n	1.14644	2.92211	Y	10	G		2m5n	Y	10	G	-0.77	-72
2m5n	0.41095	0.46268	Y	10	H	Positive charge		2m5n	0.41095	0.46268	Y	10	H		2m5n	Y	10	H	-0.99	-60
2m5n	0.17116	1.79277	Y	10	I	Hydrophobic		2m5n	0.17116	1.79277	Y	10	I		2m5n	Y	10	I	0.14	13
2m5n	-0.16653	2.04021	Y	10	K	Positive charge		2m5n	-0.16653	2.04021	Y	10	K		2m5n	Y	10	K	-2.82	-73
2m5n	0.01003	-0.1654	Y	10	L	Hydrophobic		2m5n	0.01003	-0.1654	Y	10	L		2m5n	Y	10	L	0.25	-17
2m5n	0.41697	-0.6254	Y	10	M	Hydrophobic		2m5n	0.41697	-0.6254	Y	10	M		2m5n	Y	10	M	-0.04	-42
2m5n	0.85999	1.69182	Y	10	N	Polar		2m5n	0.85999	1.69182	Y	10	N		2m5n	Y	10	N	-1.53	-58
2m5n	1.70323	3.81824	Y	10	P	Pro		2m5n	1.70323	3.81824	Y	10	P		2m5n	Y	10	P	-0.4	-92
2m5n	-0.12606	2.43531	Y	10	Q	Polar		2m5n	-0.12606	2.43531	Y	10	Q		2m5n	Y	10	Q	-1.55	-37
2m5n	0.50483	1.66395	Y	10	R	Positive charge		2m5n	0.50483	1.66395	Y	10	R		2m5n	Y	10	R	-2.2	-54
2m5n	0.08919	2.77764	Y	10	S	Polar		2m5n	0.08919	2.77764	Y	10	S		2m5n	Y	10	S	-1	-72
2m5n	0.76904	1.80547	Y	10	T	Polar		2m5n	0.76904	1.80547	Y	10	T		2m5n	Y	10	T	-0.81	-28
2m5n	0.60972	0.97333	Y	10	V	Hydrophobic		2m5n	0.60972	0.97333	Y	10	V		2m5n	Y	10	V	-0.23	23
2m5n	0.30807	1.36629	Y	10	W	Aromatic		2m5n	0.30807	1.36629	Y	10	W		2m5n	Y	10	W	0.91	-10
2okz_a	-0.34609	3.92114	G	3	A	Small Aliphatic		2okz_a	-0.34609	3.92114	G	3	A		2okz_a	G	3	A	-0.05	8
2okz_a	-0.37773	5.73606	G	3	C	Cys		2okz_a	-0.37773	5.73606	G	3	C		2okz_a	G	3	C	1.04	44
2okz_a	0.57675	12.7564	G	3	D	Negative charge		2okz_a	0.57675	12.7564	G	3	D		2okz_a	G	3	D	-1.84	-21
2okz_a	-0.25465	12.0396	G	3	E	Negative charge		2okz_a	-0.25465	12.0396	G	3	E		2okz_a	G	3	E	-1.97	-38
2okz_a	-0.29729	9.5172	G	3	F	Aromatic		2okz_a	-0.29729	9.5172	G	3	F		2okz_a	G	3	F	1.38	63
2okz_a	-0.251	12.6849	G	3	H	Positive charge		2okz_a	-0.251	12.6849	G	3	H		2okz_a	G	3	H	-0.22	12
2okz_a	0.20206	15.5661	G	3	I	Hydrophobic		2okz_a	0.20206	15.5661	G	3	I		2okz_a	G	3	I	0.91	85
2okz_a	-0.41771	11.0355	G	3	K	Positive charge		2okz_a	-0.41771	11.0355	G	3	K		2okz_a	G	3	K	-2.05	-1
2okz_a	-0.28358	10.0417	G	3	L	Hydrophobic		2okz_a	-0.28358	10.0417	G	3	L		2okz_a	G	3	L	1.02	55
2okz_a	-0.31159	7.65527	G	3	M	Hydrophobic		2okz_a	-0.31159	7.65527	G	3	M		2okz_a	G	3	M	0.73	30
2okz_a	-0.30849	10.2392	G	3	N	Polar		2okz_a	-0.30849	10.2392	G	3	N		2okz_a	G	3	N	-0.76	14
2okz_a	0.3602	4.56209	G	3	P	Pro		2okz_a	0.3602	4.56209	G	3	P		2okz_a	G	3	P	0.37	-20
2okz_a	-0.44757	12.0151	G	3	Q	Polar		2okz_a	-0.44757	12.0151	G	3	Q		2okz_a	G	3	Q	-0.78	35
2okz_a	-0.34821	10.0221	G	3	R	Positive charge		2okz_a	-0.34821	10.0221	G	3	R		2okz_a	G	3	R	-1.43	18
2okz_a	-0.40097	6.50075	G	3	S	Polar		2okz_a	-0.40097	6.50075	G	3	S		2okz_a	G	3	S	-0.23	0
2okz_a	0.79897	13.0081	G	3	T	Polar		2okz_a	0.79897	13.0081	G	3	T		2okz_a	G	3	T	-0.04	44
2okz_a	0.06732	11.5715	G	3	V	Hydrophobic		2okz_a	0.06732	11.5715	G	3	V		2okz_a	G	3	V	0.54	95
2okz_a	-0.35661	15.8956	G	3	W	Aromatic		2okz_a	-0.35661	15.8956	G	3	W		2okz_a	G	3	W	1.68	62
2okz_a	-0.22063	11.1027	G	3	Y	Aromatic		2okz_a	-0.22063	11.1027	G	3	Y		2okz_a	G	3	Y	0.77	72
2okz_a	3.55493	3.18474	G	4	A	Small Aliphatic		2okz_a	3.55493	3.18474	G	4	A		2okz_a	G	4	A	-0.05	8
2okz_a	8.0842	6.58561	G	4	C	Cys		2okz_a	8.0842	6.58561	G	4	C		2okz_a	G	4	C	1.04	44
2okz_a	11.2623	18.1237	G	4	D	Negative charge		2okz_a	11.2623	18.1237	G	4	D		2okz_a	G	4	D	-1.84	-21
2okz_a	14.1456	10.693	G	4	E	Negative charge		2okz_a	14.1456	10.693	G	4	E		2okz_a	G	4	E	-1.97	-38
2okz_a	17.9548	20.2396	G	4	F	Aromatic		2okz_a	17.9548	20.2396	G	4	F		2okz_a	G	4	F	1.38	63
2okz_a	16.0224	23.2859	G	4	H	Positive charge		2okz_a	16.0224	23.2859	G	4	H		2okz_a	G	4	H	-0.22	12
2okz_a	14.128	14.0625	G	4	I	Hydrophobic		2okz_a	14.128	14.0625	G	4	I		2okz_a	G	4	I	0.91	85
2okz_a	11.4045	14.139	G	4	K	Positive charge		2okz_a	11.4045	14.139	G	4	K		2okz_a	G	4	K	-2.05	-1
2okz_a	11.1453	13.0501	G	4	L	Hydrophobic		2okz_a	11.1453	13.0501	G	4	L		2okz_a	G	4	L	1.02	55
2okz_a	6.98549	6.44372	G	4	M	Hydrophobic		2okz_a	6.98549	6.44372	G	4	M		2okz_a	G	4	M	0.73	30
2okz_a	10.7927	14.171	G	4	N	Polar		2okz_a	10.7927	14.171	G	4	N		2okz_a	G	4	N	-0.76	14
2okz_a	6.38868	7.22069	G	4	P	Pro		2okz_a	6.38868	7.22069	G	4	P		2okz_a	G	4	P	0.37	-20
2okz_a	9.12094	11.0487	G	4	Q	Polar		2okz_a	9.12094	11.0487	G	4	Q		2okz_a	G	4	Q	-0.78	35
2okz_a	10.9092	13.0413	G	4	R	Positive charge		2okz_a	10.9092	13.0413	G	4	R		2okz_a	G	4	R	-1.43	18
2okz_a	8.18771	9.21417	G	4	S	Polar		2okz_a	8.18771	9.21417	G	4	S		2okz_a	G	4	S	-0.23	0
2okz_a	11.2367	15.4956	G	4	T	Polar		2okz_a	11.2367	15.4956	G	4	T		2okz_a	G	4	T	-0.04	44
2okz_a	8.82558	8.89887	G	4	V	Hydrophobic		2okz_a	8.82558	8.89887	G	4	V		2okz_a	G	4	V	0.54	95
2okz_a	24.6239	26.635	G	4	W	Aromatic		2okz_a	24.6239	26.635	G	4	W		2okz_a	G	4	W	1.68	62
2okz_a	27.2639	28.4135	G	4	Y	Aromatic		2okz_a	27.2639	28.4135	G	4	Y		2okz_a	G	4	Y	0.77	72
2okz_a	1.36745	2.65047	M	1	A	Small Aliphatic		2okz_a	1.36745	2.65047	M	1	A		2okz_a	M	1	A	-0.78	-22
2okz_a	1.44327	3.03808	M	1	C	Cys		2okz_a	1.44327	3.03808	M	1	C		2okz_a	M	1	C	0.31	14
2okz_a	2.28379	4.99709	M	1	D	Negative charge		2okz_a	2.28379	4.99709	M	1	D		2okz_a	M	1	D	-2.57	-51
2okz_a	2.446	3.5693	M	1	E	Negative charge		2okz_a	2.446	3.5693	M	1	E		2okz_a	M	1	E	-2.7	-68
2okz_a	1.75908	2.64854	M	1	F	Aromatic		2okz_a	1.75908	2.64854	M	1	F		2okz_a	M	1	F	0.65	33
2okz_a	1.17099	2.26624	M	1	G	Small Aliphatic		2okz_a	1.17099	2.26624	M	1	G		2okz_a	M	1	G	-0.73	-30
2okz_a	1.85328	2.37566	M	1	H	Positive charge		2okz_a	1.85328	2.37566	M	1	H		2okz_a	M	1	H	-0.95	-18
2okz_a	1.74544	1.824	M	1	I	Hydrophobic		2okz_a	1.74544	1.824	M	1	I		2okz_a	M	1	I	0.18	55
2okz_a	0.55937	1.27523	M	1	K	Positive charge		2okz_a	0.55937	1.27523	M	1	K		2okz_a	M	1	K	-2.78	-31
2okz_a	1.49238	1.95292	M	1	L	Hydrophobic		2okz_a	1.49238	1.95292	M	1	L		2okz_a	M	1	L	0.29	25
2okz_a	2.2463	2.79814	M	1	N	Polar		2okz_a	2.2463	2.79814	M	1	N		2okz_a	M	1	N	-1.49	-16
2okz_a	3.05169	3.83458	M	1	P	Pro		2okz_a	3.05169	3.83458	M	1	P		2okz_a	M	1	P	-0.36	-50
2okz_a	1.66776	2.20268	M	1	Q	Polar		2okz_a	1.66776	2.20268	M	1	Q		2okz_a	M	1	Q	-1.51	5
2okz_a	1.09733	2.18583	M	1	R	Positive charge		2okz_a	1.09733	2.18583	M	1	R		2okz_a	M	1	R	-2.16	-12
2okz_a	1.5038	2.14479	M	1	S	Polar		2okz_a	1.5038	2.14479	M	1	S		2okz_a	M	1	S	-0.96	-30
2okz_a	1.8051	1.90595	M	1	T	Polar		2okz_a	1.8051	1.90595	M	1	T		2okz_a	M	1	T	-0.77	14
2okz_a	1.3005	3.0466	M	1	V	Hydrophobic		2okz_a	1.3005	3.0466	M	1	V		2okz_a	M	1	V	-0.19	65
2okz_a	0.98976	1.79351	M	1	W	Aromatic		2okz_a	0.98976	1.79351	M	1	W		2okz_a	M	1	W	0.95	32
2okz_a	1.61353	2.48077	M	1	Y	Aromatic		2okz_a	1.61353	2.48077	M	1	Y		2okz_a	M	1	Y	0.04	42
2okz_a	0.41755	0.66644	V	2	A	Small Aliphatic		2okz_a	0.41755	0.66644	V	2	A		2okz_a	V	2	A	-0.59	-87
2okz_a	0.22562	0.57737	V	2	C	Cys		2okz_a	0.22562	0.57737	V	2	C		2okz_a	V	2	C	0.5	-51
2okz_a	0.15232	0.60021	V	2	D	Negative charge		2okz_a	0.15232	0.60021	V	2	D		2okz_a	V	2	D	-2.38	-116
2okz_a	-0.13231	0.55199	V	2	E	Negative charge		2okz_a	-0.13231	0.55199	V	2	E		2okz_a	V	2	E	-2.51	-133
2okz_a	-0.64747	-1.78783	V	2	F	Aromatic		2okz_a	-0.64747	-1.78783	V	2	F		2okz_a	V	2	F	0.84	-32
2okz_a	-0.251	-0.33154	V	2	G	Small Aliphatic		2okz_a	-0.251	-0.33154	V	2	G		2okz_a	V	2	G	-0.54	-95
2okz_a	-0.22686	-0.03881	V	2	H	Positive charge		2okz_a	-0.22686	-0.03881	V	2	H		2okz_a	V	2	H	-0.76	-83
2okz_a	-0.54033	-0.76825	V	2	I	Hydrophobic		2okz_a	-0.54033	-0.76825	V	2	I		2okz_a	V	2	I	0.37	-10
2okz_a	-0.61925	-0.58148	V	2	K	Positive charge		2okz_a	-0.61925	-0.58148	V	2	K		2okz_a	V	2	K	-2.59	-96
2okz_a	-0.61574	-0.32281	V	2	L	Hydrophobic		2okz_a	-0.61574	-0.32281	V	2	L		2okz_a	V	2	L	0.48	-40
2okz_a	-0.56414	-0.64366	V	2	M	Hydrophobic		2okz_a	-0.56414	-0.64366	V	2	M		2okz_a	V	2	M	0.19	-65
2okz_a	0.06808	0.29394	V	2	N	Polar		2okz_a	0.06808	0.29394	V	2	N		2okz_a	V	2	N	-1.3	-81
2okz_a	-0.74122	-0.50007	V	2	P	Pro		2okz_a	-0.74122	-0.50007	V	2	P		2okz_a	V	2	P	-0.17	-115
2okz_a	-0.19404	0.3543	V	2	Q	Polar		2okz_a	-0.19404	0.3543	V	2	Q		2okz_a	V	2	Q	-1.32	-60
2okz_a	-0.79152	-0.87801	V	2	R	Positive charge		2okz_a	-0.79152	-0.87801	V	2	R		2okz_a	V	2	R	-1.97	-77
2okz_a	0.3138	0.67176	V	2	S	Polar		2okz_a	0.3138	0.67176	V	2	S		2okz_a	V	2	S	-0.77	-95
2okz_a	0.09941	0.57435	V	2	T	Polar		2okz_a	0.09941	0.57435	V	2	T		2okz_a	V	2	T	-0.58	-51
2okz_a	-0.3254	-0.74286	V	2	W	Aromatic		2okz_a	-0.3254	-0.74286	V	2	W		2okz_a	V	2	W	1.14	-33
2okz_a	-0.61194	-0.63188	V	2	Y	Aromatic		2okz_a	-0.61194	-0.63188	V	2	Y		2okz_a	V	2	Y	0.23	-23
2okz_a	-0.04953	0.11825	V	5	A	Small Aliphatic		2okz_a	-0.04953	0.11825	V	5	A		2okz_a	V	5	A	-0.59	-87
2okz_a	-0.1235	-0.42314	V	5	C	Cys		2okz_a	-0.1235	-0.42314	V	5	C		2okz_a	V	5	C	0.5	-51
2okz_a	0.10633	0.43125	V	5	D	Negative charge		2okz_a	0.10633	0.43125	V	5	D		2okz_a	V	5	D	-2.38	-116
2okz_a	-0.01662	-0.05629	V	5	E	Negative charge		2okz_a	-0.01662	-0.05629	V	5	E		2okz_a	V	5	E	-2.51	-133
2okz_a	-0.10308	-1.47	V	5	F	Aromatic		2okz_a	-0.10308	-1.47	V	5	F		2okz_a	V	5	F	0.84	-32
2okz_a	0.39284	1.3007	V	5	G	Small Aliphatic		2okz_a	0.39284	1.3007	V	5	G		2okz_a	V	5	G	-0.54	-95
2okz_a	0.02341	-0.58117	V	5	H	Positive charge		2okz_a	0.02341	-0.58117	V	5	H		2okz_a	V	5	H	-0.76	-83
2okz_a	-0.96564	-1.61153	V	5	I	Hydrophobic		2okz_a	-0.96564	-1.61153	V	5	I		2okz_a	V	5	I	0.37	-10
2okz_a	-0.39122	-0.77147	V	5	K	Positive charge		2okz_a	-0.39122	-0.77147	V	5	K		2okz_a	V	5	K	-2.59	-96
2okz_a	-0.64766	-1.60357	V	5	L	Hydrophobic		2okz_a	-0.64766	-1.60357	V	5	L		2okz_a	V	5	L	0.48	-40
2okz_a	-0.66276	-0.76476	V	5	M	Hydrophobic		2okz_a	-0.66276	-0.76476	V	5	M		2okz_a	V	5	M	0.19	-65
2okz_a	0.21481	-0.13825	V	5	N	Polar		2okz_a	0.21481	-0.13825	V	5	N		2okz_a	V	5	N	-1.3	-81
2okz_a	1.14444	-0.51714	V	5	P	Pro		2okz_a	1.14444	-0.51714	V	5	P		2okz_a	V	5	P	-0.17	-115
2okz_a	0.07708	-0.41205	V	5	Q	Polar		2okz_a	0.07708	-0.41205	V	5	Q		2okz_a	V	5	Q	-1.32	-60
2okz_a	-1.04297	-1.98656	V	5	R	Positive charge		2okz_a	-1.04297	-1.98656	V	5	R		2okz_a	V	5	R	-1.97	-77
2okz_a	0.30043	0.16249	V	5	S	Polar		2okz_a	0.30043	0.16249	V	5	S		2okz_a	V	5	S	-0.77	-95
2okz_a	0.50944	1.12548	V	5	T	Polar		2okz_a	0.50944	1.12548	V	5	T		2okz_a	V	5	T	-0.58	-51
2okz_a	-0.08201	-1.38094	V	5	W	Aromatic		2okz_a	-0.08201	-1.38094	V	5	W		2okz_a	V	5	W	1.14	-33
2okz_a	-0.04213	-1.67263	V	5	Y	Aromatic		2okz_a	-0.04213	-1.67263	V	5	Y		2okz_a	V	5	Y	0.23	-23
2okz_a	0.52267	1.81568	V	6	A	Small Aliphatic		2okz_a	0.52267	1.81568	V	6	A		2okz_a	V	6	A	-0.59	-87
2okz_a	0.02418	1.528	V	6	C	Cys		2okz_a	0.02418	1.528	V	6	C		2okz_a	V	6	C	0.5	-51
2okz_a	0.27854	3.11395	V	6	D	Negative charge		2okz_a	0.27854	3.11395	V	6	D		2okz_a	V	6	D	-2.38	-116
2okz_a	0.08166	1.98322	V	6	E	Negative charge		2okz_a	0.08166	1.98322	V	6	E		2okz_a	V	6	E	-2.51	-133
2okz_a	-0.0545	0.57238	V	6	F	Aromatic		2okz_a	-0.0545	0.57238	V	6	F		2okz_a	V	6	F	0.84	-32
2okz_a	0.38357	1.99153	V	6	G	Small Aliphatic		2okz_a	0.38357	1.99153	V	6	G		2okz_a	V	6	G	-0.54	-95
2okz_a	0.11161	3.96423	V	6	H	Positive charge		2okz_a	0.11161	3.96423	V	6	H		2okz_a	V	6	H	-0.76	-83
2okz_a	-0.12441	-0.28518	V	6	I	Hydrophobic		2okz_a	-0.12441	-0.28518	V	6	I		2okz_a	V	6	I	0.37	-10
2okz_a	-0.65166	0.6444	V	6	K	Positive charge		2okz_a	-0.65166	0.6444	V	6	K		2okz_a	V	6	K	-2.59	-96
2okz_a	-0.68544	-0.57063	V	6	L	Hydrophobic		2okz_a	-0.68544	-0.57063	V	6	L		2okz_a	V	6	L	0.48	-40
2okz_a	-1.1512	-0.52361	V	6	M	Hydrophobic		2okz_a	-1.1512	-0.52361	V	6	M		2okz_a	V	6	M	0.19	-65
2okz_a	0.27988	2.01996	V	6	N	Polar		2okz_a	0.27988	2.01996	V	6	N		2okz_a	V	6	N	-1.3	-81
2okz_a	0.31266	2.96306	V	6	P	Pro		2okz_a	0.31266	2.96306	V	6	P		2okz_a	V	6	P	-0.17	-115
2okz_a	0.07387	1.31282	V	6	Q	Polar		2okz_a	0.07387	1.31282	V	6	Q		2okz_a	V	6	Q	-1.32	-60
2okz_a	-0.37449	1.27886	V	6	R	Positive charge		2okz_a	-0.37449	1.27886	V	6	R		2okz_a	V	6	R	-1.97	-77
2okz_a	0.4795	2.3724	V	6	S	Polar		2okz_a	0.4795	2.3724	V	6	S		2okz_a	V	6	S	-0.77	-95
2okz_a	0.04259	0.65542	V	6	T	Polar		2okz_a	0.04259	0.65542	V	6	T		2okz_a	V	6	T	-0.58	-51
2okz_a	-0.31675	4.67544	V	6	W	Aromatic		2okz_a	-0.31675	4.67544	V	6	W		2okz_a	V	6	W	1.14	-33
2okz_a	-0.2731	1.12728	V	6	Y	Aromatic		2okz_a	-0.2731	1.12728	V	6	Y		2okz_a	V	6	Y	0.23	-23
2ol9	1.26786	2.90067	F	6	A	Small Aliphatic		2ol9	1.26786	2.90067	F	6	A		2ol9	F	6	A	-1.43	-55
2ol9	1.05824	2.84883	F	6	C	Cys		2ol9	1.05824	2.84883	F	6	C		2ol9	F	6	C	-0.34	-19
2ol9	1.56489	3.56293	F	6	D	Negative charge		2ol9	1.56489	3.56293	F	6	D		2ol9	F	6	D	-3.22	-84
2ol9	1.05405	2.67798	F	6	E	Negative charge		2ol9	1.05405	2.67798	F	6	E		2ol9	F	6	E	-3.35	-101
2ol9	0.90431	3.27438	F	6	G	Small Aliphatic		2ol9	0.90431	3.27438	F	6	G		2ol9	F	6	G	-1.38	-63
2ol9	0.82607	2.73178	F	6	H	Positive charge		2ol9	0.82607	2.73178	F	6	H		2ol9	F	6	H	-1.6	-51
2ol9	0.95248	2.59268	F	6	I	Hydrophobic		2ol9	0.95248	2.59268	F	6	I		2ol9	F	6	I	-0.47	22
2ol9	0.30291	1.85086	F	6	K	Positive charge		2ol9	0.30291	1.85086	F	6	K		2ol9	F	6	K	-3.43	-64
2ol9	0.51558	1.59328	F	6	L	Hydrophobic		2ol9	0.51558	1.59328	F	6	L		2ol9	F	6	L	-0.36	-8
2ol9	0.15327	0.88768	F	6	M	Hydrophobic		2ol9	0.15327	0.88768	F	6	M		2ol9	F	6	M	-0.65	-33
2ol9	1.27705	2.49644	F	6	N	Polar		2ol9	1.27705	2.49644	F	6	N		2ol9	F	6	N	-2.14	-49
2ol9	0.72654	3.90385	F	6	P	Pro		2ol9	0.72654	3.90385	F	6	P		2ol9	F	6	P	-1.01	-83
2ol9	0.74083	2.91691	F	6	Q	Polar		2ol9	0.74083	2.91691	F	6	Q		2ol9	F	6	Q	-2.16	-28
2ol9	0.0074	3.40534	F	6	R	Positive charge		2ol9	0.0074	3.40534	F	6	R		2ol9	F	6	R	-2.81	-45
2ol9	1.40947	4.00906	F	6	S	Polar		2ol9	1.40947	4.00906	F	6	S		2ol9	F	6	S	-1.61	-63
2ol9	1.40529	3.17895	F	6	T	Polar		2ol9	1.40529	3.17895	F	6	T		2ol9	F	6	T	-1.42	-19
2ol9	1.4424	3.38284	F	6	V	Hydrophobic		2ol9	1.4424	3.38284	F	6	V		2ol9	F	6	V	-0.84	32
2ol9	-0.19473	1.86028	F	6	W	Aromatic		2ol9	-0.19473	1.86028	F	6	W		2ol9	F	6	W	0.3	-1
2ol9	0.06217	1.01503	F	6	Y	Aromatic		2ol9	0.06217	1.01503	F	6	Y		2ol9	F	6	Y	-0.61	9
2ol9	0.18041	0.38658	N	2	A	Small Aliphatic		2ol9	0.18041	0.38658	N	2	A		2ol9	N	2	A	0.71	-6
2ol9	-0.22813	-0.02767	N	2	C	Cys		2ol9	-0.22813	-0.02767	N	2	C		2ol9	N	2	C	1.8	30
2ol9	-0.98411	-0.01994	N	2	D	Negative charge		2ol9	-0.98411	-0.01994	N	2	D		2ol9	N	2	D	-1.08	-35
2ol9	-1.13949	-0.96842	N	2	E	Negative charge		2ol9	-1.13949	-0.96842	N	2	E		2ol9	N	2	E	-1.21	-52
2ol9	-0.2205	-1.86244	N	2	F	Aromatic		2ol9	-0.2205	-1.86244	N	2	F		2ol9	N	2	F	2.14	49
2ol9	-0.11547	0.71252	N	2	G	Small Aliphatic		2ol9	-0.11547	0.71252	N	2	G		2ol9	N	2	G	0.76	-14
2ol9	-0.29766	-0.10194	N	2	H	Positive charge		2ol9	-0.29766	-0.10194	N	2	H		2ol9	N	2	H	0.54	-2
2ol9	-0.67712	-1.32309	N	2	I	Hydrophobic		2ol9	-0.67712	-1.32309	N	2	I		2ol9	N	2	I	1.67	71
2ol9	-0.63856	-0.32598	N	2	K	Positive charge		2ol9	-0.63856	-0.32598	N	2	K		2ol9	N	2	K	-1.29	-15
2ol9	-0.9284	-1.06007	N	2	L	Hydrophobic		2ol9	-0.9284	-1.06007	N	2	L		2ol9	N	2	L	1.78	41
2ol9	-1.38581	-0.33265	N	2	M	Hydrophobic		2ol9	-1.38581	-0.33265	N	2	M		2ol9	N	2	M	1.49	16
2ol9	-0.46209	0.11416	N	2	P	Pro		2ol9	-0.46209	0.11416	N	2	P		2ol9	N	2	P	1.13	-34
2ol9	-0.60629	0.01638	N	2	Q	Polar		2ol9	-0.60629	0.01638	N	2	Q		2ol9	N	2	Q	-0.02	21
2ol9	-0.51506	0.24909	N	2	R	Positive charge		2ol9	-0.51506	0.24909	N	2	R		2ol9	N	2	R	-0.67	4
2ol9	0.00639	0.57398	N	2	S	Polar		2ol9	0.00639	0.57398	N	2	S		2ol9	N	2	S	0.53	-14
2ol9	0.01355	0.1069	N	2	T	Polar		2ol9	0.01355	0.1069	N	2	T		2ol9	N	2	T	0.72	30
2ol9	-0.11124	-0.52207	N	2	V	Hydrophobic		2ol9	-0.11124	-0.52207	N	2	V		2ol9	N	2	V	1.3	81
2ol9	-0.14243	0.216	N	2	W	Aromatic		2ol9	-0.14243	0.216	N	2	W		2ol9	N	2	W	2.44	48
2ol9	-0.25609	-0.56212	N	2	Y	Aromatic		2ol9	-0.25609	-0.56212	N	2	Y		2ol9	N	2	Y	1.53	58
2ol9	0.76449	0.14177	N	4	A	Small Aliphatic		2ol9	0.76449	0.14177	N	4	A		2ol9	N	4	A	0.71	-6
2ol9	0.5927	-0.10552	N	4	C	Cys		2ol9	0.5927	-0.10552	N	4	C		2ol9	N	4	C	1.8	30
2ol9	-0.24227	0.30204	N	4	D	Negative charge		2ol9	-0.24227	0.30204	N	4	D		2ol9	N	4	D	-1.08	-35
2ol9	-0.08152	0.84005	N	4	E	Negative charge		2ol9	-0.08152	0.84005	N	4	E		2ol9	N	4	E	-1.21	-52
2ol9	-1.31396	-1.39118	N	4	F	Aromatic		2ol9	-1.31396	-1.39118	N	4	F		2ol9	N	4	F	2.14	49
2ol9	1.0548	1.44657	N	4	G	Small Aliphatic		2ol9	1.0548	1.44657	N	4	G		2ol9	N	4	G	0.76	-14
2ol9	0.43078	0.23071	N	4	H	Positive charge		2ol9	0.43078	0.23071	N	4	H		2ol9	N	4	H	0.54	-2
2ol9	0.73665	-1.292	N	4	I	Hydrophobic		2ol9	0.73665	-1.292	N	4	I		2ol9	N	4	I	1.67	71
2ol9	0.10687	-0.6797	N	4	K	Positive charge		2ol9	0.10687	-0.6797	N	4	K		2ol9	N	4	K	-1.29	-15
2ol9	-0.23825	-1.5228	N	4	L	Hydrophobic		2ol9	-0.23825	-1.5228	N	4	L		2ol9	N	4	L	1.78	41
2ol9	-0.17607	-1.70177	N	4	M	Hydrophobic		2ol9	-0.17607	-1.70177	N	4	M		2ol9	N	4	M	1.49	16
2ol9	0.15203	0.09077	N	4	P	Pro		2ol9	0.15203	0.09077	N	4	P		2ol9	N	4	P	1.13	-34
2ol9	-0.06401	0.67608	N	4	Q	Polar		2ol9	-0.06401	0.67608	N	4	Q		2ol9	N	4	Q	-0.02	21
2ol9	0.56481	0.3119	N	4	R	Positive charge		2ol9	0.56481	0.3119	N	4	R		2ol9	N	4	R	-0.67	4
2ol9	1.21235	0.67226	N	4	S	Polar		2ol9	1.21235	0.67226	N	4	S		2ol9	N	4	S	0.53	-14
2ol9	0.79201	0.41504	N	4	T	Polar		2ol9	0.79201	0.41504	N	4	T		2ol9	N	4	T	0.72	30
2ol9	0.93092	-0.4177	N	4	V	Hydrophobic		2ol9	0.93092	-0.4177	N	4	V		2ol9	N	4	V	1.3	81
2ol9	-0.23672	-1.22717	N	4	W	Aromatic		2ol9	-0.23672	-1.22717	N	4	W		2ol9	N	4	W	2.44	48
2ol9	-1.05143	-1.23743	N	4	Y	Aromatic		2ol9	-1.05143	-1.23743	N	4	Y		2ol9	N	4	Y	1.53	58
2ol9	0.52702	0.52246	N	5	A	Small Aliphatic		2ol9	0.52702	0.52246	N	5	A		2ol9	N	5	A	0.71	-6
2ol9	0.23367	0.36072	N	5	C	Cys		2ol9	0.23367	0.36072	N	5	C		2ol9	N	5	C	1.8	30
2ol9	1.50993	2.39431	N	5	D	Negative charge		2ol9	1.50993	2.39431	N	5	D		2ol9	N	5	D	-1.08	-35
2ol9	1.31686	1.54888	N	5	E	Negative charge		2ol9	1.31686	1.54888	N	5	E		2ol9	N	5	E	-1.21	-52
2ol9	1.11496	-0.44528	N	5	F	Aromatic		2ol9	1.11496	-0.44528	N	5	F		2ol9	N	5	F	2.14	49
2ol9	0.15545	-0.10537	N	5	G	Small Aliphatic		2ol9	0.15545	-0.10537	N	5	G		2ol9	N	5	G	0.76	-14
2ol9	0.78046	0.67755	N	5	H	Positive charge		2ol9	0.78046	0.67755	N	5	H		2ol9	N	5	H	0.54	-2
2ol9	0.56167	-0.5871	N	5	I	Hydrophobic		2ol9	0.56167	-0.5871	N	5	I		2ol9	N	5	I	1.67	71
2ol9	0.45648	-0.06443	N	5	K	Positive charge		2ol9	0.45648	-0.06443	N	5	K		2ol9	N	5	K	-1.29	-15
2ol9	0.30132	-1.08491	N	5	L	Hydrophobic		2ol9	0.30132	-1.08491	N	5	L		2ol9	N	5	L	1.78	41
2ol9	0.57944	-1.06088	N	5	M	Hydrophobic		2ol9	0.57944	-1.06088	N	5	M		2ol9	N	5	M	1.49	16
2ol9	1.62602	1.15761	N	5	P	Pro		2ol9	1.62602	1.15761	N	5	P		2ol9	N	5	P	1.13	-34
2ol9	0.91193	1.33399	N	5	Q	Polar		2ol9	0.91193	1.33399	N	5	Q		2ol9	N	5	Q	-0.02	21
2ol9	-1.17477	0.06363	N	5	R	Positive charge		2ol9	-1.17477	0.06363	N	5	R		2ol9	N	5	R	-0.67	4
2ol9	0.78628	0.88593	N	5	S	Polar		2ol9	0.78628	0.88593	N	5	S		2ol9	N	5	S	0.53	-14
2ol9	1.51359	1.21227	N	5	T	Polar		2ol9	1.51359	1.21227	N	5	T		2ol9	N	5	T	0.72	30
2ol9	0.57336	0.05614	N	5	V	Hydrophobic		2ol9	0.57336	0.05614	N	5	V		2ol9	N	5	V	1.3	81
2ol9	1.2341	0.02723	N	5	W	Aromatic		2ol9	1.2341	0.02723	N	5	W		2ol9	N	5	W	2.44	48
2ol9	1.48395	-0.29128	N	5	Y	Aromatic		2ol9	1.48395	-0.29128	N	5	Y		2ol9	N	5	Y	1.53	58
2ol9	0.95335	1.57926	Q	3	A	Small Aliphatic		2ol9	0.95335	1.57926	Q	3	A		2ol9	Q	3	A	0.73	-27
2ol9	0.61619	0.70334	Q	3	C	Cys		2ol9	0.61619	0.70334	Q	3	C		2ol9	Q	3	C	1.82	9
2ol9	1.38368	3.46328	Q	3	D	Negative charge		2ol9	1.38368	3.46328	Q	3	D		2ol9	Q	3	D	-1.06	-56
2ol9	0.97914	0.56055	Q	3	E	Negative charge		2ol9	0.97914	0.56055	Q	3	E		2ol9	Q	3	E	-1.19	-73
2ol9	-0.02473	0.77189	Q	3	F	Aromatic		2ol9	-0.02473	0.77189	Q	3	F		2ol9	Q	3	F	2.16	28
2ol9	1.9101	2.62602	Q	3	G	Small Aliphatic		2ol9	1.9101	2.62602	Q	3	G		2ol9	Q	3	G	0.78	-35
2ol9	-0.03566	6.73326	Q	3	H	Positive charge		2ol9	-0.03566	6.73326	Q	3	H		2ol9	Q	3	H	0.56	-23
2ol9	-0.2464	-0.91455	Q	3	I	Hydrophobic		2ol9	-0.2464	-0.91455	Q	3	I		2ol9	Q	3	I	1.69	50
2ol9	-0.56022	-0.34858	Q	3	K	Positive charge		2ol9	-0.56022	-0.34858	Q	3	K		2ol9	Q	3	K	-1.27	-36
2ol9	-0.12876	-1.09965	Q	3	L	Hydrophobic		2ol9	-0.12876	-1.09965	Q	3	L		2ol9	Q	3	L	1.8	20
2ol9	-0.24478	-0.41942	Q	3	M	Hydrophobic		2ol9	-0.24478	-0.41942	Q	3	M		2ol9	Q	3	M	1.51	-5
2ol9	0.99503	0.54858	Q	3	N	Polar		2ol9	0.99503	0.54858	Q	3	N		2ol9	Q	3	N	0.02	-21
2ol9	1.61531	1.12397	Q	3	P	Pro		2ol9	1.61531	1.12397	Q	3	P		2ol9	Q	3	P	1.15	-55
2ol9	-0.67352	-0.02496	Q	3	R	Positive charge		2ol9	-0.67352	-0.02496	Q	3	R		2ol9	Q	3	R	-0.65	-17
2ol9	0.73022	1.40713	Q	3	S	Polar		2ol9	0.73022	1.40713	Q	3	S		2ol9	Q	3	S	0.55	-35
2ol9	-0.2049	-0.06186	Q	3	T	Polar		2ol9	-0.2049	-0.06186	Q	3	T		2ol9	Q	3	T	0.74	9
2ol9	-0.09344	-0.30456	Q	3	V	Hydrophobic		2ol9	-0.09344	-0.30456	Q	3	V		2ol9	Q	3	V	1.32	60
2ol9	0.33437	3.0191	Q	3	W	Aromatic		2ol9	0.33437	3.0191	Q	3	W		2ol9	Q	3	W	2.46	27
2ol9	-0.01447	0.5791	Q	3	Y	Aromatic		2ol9	-0.01447	0.5791	Q	3	Y		2ol9	Q	3	Y	1.55	37
2ol9	-0.1751	-0.55668	S	1	A	Small Aliphatic		2ol9	-0.1751	-0.55668	S	1	A		2ol9	S	1	A	0.18	8
2ol9	-0.1934	-0.49078	S	1	C	Cys		2ol9	-0.1934	-0.49078	S	1	C		2ol9	S	1	C	1.27	44
2ol9	0.00959	0.28592	S	1	D	Negative charge		2ol9	0.00959	0.28592	S	1	D		2ol9	S	1	D	-1.61	-21
2ol9	-0.69522	0.02617	S	1	E	Negative charge		2ol9	-0.69522	0.02617	S	1	E		2ol9	S	1	E	-1.74	-38
2ol9	-0.99067	-0.03996	S	1	F	Aromatic		2ol9	-0.99067	-0.03996	S	1	F		2ol9	S	1	F	1.61	63
2ol9	-0.32672	-0.55806	S	1	G	Small Aliphatic		2ol9	-0.32672	-0.55806	S	1	G		2ol9	S	1	G	0.23	0
2ol9	-0.0911	0.13476	S	1	H	Positive charge		2ol9	-0.0911	0.13476	S	1	H		2ol9	S	1	H	0.01	12
2ol9	-0.14344	0.29208	S	1	I	Hydrophobic		2ol9	-0.14344	0.29208	S	1	I		2ol9	S	1	I	1.14	85
2ol9	-1.02874	0.19964	S	1	K	Positive charge		2ol9	-1.02874	0.19964	S	1	K		2ol9	S	1	K	-1.82	-1
2ol9	-0.84206	-0.56044	S	1	L	Hydrophobic		2ol9	-0.84206	-0.56044	S	1	L		2ol9	S	1	L	1.25	55
2ol9	-0.77891	-0.9065	S	1	M	Hydrophobic		2ol9	-0.77891	-0.9065	S	1	M		2ol9	S	1	M	0.96	30
2ol9	0.19603	1.45168	S	1	N	Polar		2ol9	0.19603	1.45168	S	1	N		2ol9	S	1	N	-0.53	14
2ol9	0.27102	-0.39393	S	1	P	Pro		2ol9	0.27102	-0.39393	S	1	P		2ol9	S	1	P	0.6	-20
2ol9	-0.37928	-0.03507	S	1	Q	Polar		2ol9	-0.37928	-0.03507	S	1	Q		2ol9	S	1	Q	-0.55	35
2ol9	-0.53476	0.13248	S	1	R	Positive charge		2ol9	-0.53476	0.13248	S	1	R		2ol9	S	1	R	-1.2	18
2ol9	0.07949	0.02019	S	1	T	Polar		2ol9	0.07949	0.02019	S	1	T		2ol9	S	1	T	0.19	44
2ol9	0.12134	-1.20036	S	1	V	Hydrophobic		2ol9	0.12134	-1.20036	S	1	V		2ol9	S	1	V	0.77	95
2ol9	-0.78205	-0.04871	S	1	W	Aromatic		2ol9	-0.78205	-0.04871	S	1	W		2ol9	S	1	W	1.91	62
2ol9	-0.91025	0.11571	S	1	Y	Aromatic		2ol9	-0.91025	0.11571	S	1	Y		2ol9	S	1	Y	1	72
2olx	0.12689	0.31826	N	1	A	Small Aliphatic		2olx	0.12689	0.31826	N	1	A		2olx	N	1	A	0.71	-6
2olx	0.10952	0.02162	N	1	C	Cys		2olx	0.10952	0.02162	N	1	C		2olx	N	1	C	1.8	30
2olx	-0.92889	0.64052	N	1	D	Negative charge		2olx	-0.92889	0.64052	N	1	D		2olx	N	1	D	-1.08	-35
2olx	-0.54475	-0.28088	N	1	E	Negative charge		2olx	-0.54475	-0.28088	N	1	E		2olx	N	1	E	-1.21	-52
2olx	0.58157	-0.06212	N	1	F	Aromatic		2olx	0.58157	-0.06212	N	1	F		2olx	N	1	F	2.14	49
2olx	-0.23261	0.09757	N	1	G	Small Aliphatic		2olx	-0.23261	0.09757	N	1	G		2olx	N	1	G	0.76	-14
2olx	0.17396	0.32588	N	1	H	Positive charge		2olx	0.17396	0.32588	N	1	H		2olx	N	1	H	0.54	-2
2olx	0.17651	-0.738295	N	1	I	Hydrophobic		2olx	0.17651	-0.738295	N	1	I		2olx	N	1	I	1.67	71
2olx	0.12918	-0.42469	N	1	K	Positive charge		2olx	0.12918	-0.42469	N	1	K		2olx	N	1	K	-1.29	-15
2olx	0.02387	0.14889	N	1	L	Hydrophobic		2olx	0.02387	0.14889	N	1	L		2olx	N	1	L	1.78	41
2olx	-0.27401	-1.41532	N	1	M	Hydrophobic		2olx	-0.27401	-1.41532	N	1	M		2olx	N	1	M	1.49	16
2olx	0.45484	0.69825	N	1	P	Pro		2olx	0.45484	0.69825	N	1	P		2olx	N	1	P	1.13	-34
2olx	0.19831	0.07093	N	1	Q	Polar		2olx	0.19831	0.07093	N	1	Q		2olx	N	1	Q	-0.02	21
2olx	0.76129	0.07325	N	1	R	Positive charge		2olx	0.76129	0.07325	N	1	R		2olx	N	1	R	-0.67	4
2olx	0.14418	0.4444	N	1	S	Polar		2olx	0.14418	0.4444	N	1	S		2olx	N	1	S	0.53	-14
2olx	0.21793	0.547571	N	1	T	Polar		2olx	0.21793	0.547571	N	1	T		2olx	N	1	T	0.72	30
2olx	0.33844	0.480133	N	1	V	Hydrophobic		2olx	0.33844	0.480133	N	1	V		2olx	N	1	V	1.3	81
2olx	-0.25804	-0.68446	N	1	W	Aromatic		2olx	-0.25804	-0.68446	N	1	W		2olx	N	1	W	2.44	48
2olx	-0.05517	-0.22707	N	1	Y	Aromatic		2olx	-0.05517	-0.22707	N	1	Y		2olx	N	1	Y	1.53	58
2olx	0.1278	0.342827	N	2	A	Small Aliphatic		2olx	0.1278	0.342827	N	2	A		2olx	N	2	A	0.71	-6
2olx	0.29078	-2.07376	N	2	C	Cys		2olx	0.29078	-2.07376	N	2	C		2olx	N	2	C	1.8	30
2olx	0.31694	4.08858	N	2	D	Negative charge		2olx	0.31694	4.08858	N	2	D		2olx	N	2	D	-1.08	-35
2olx	0.72059	3.68676	N	2	E	Negative charge		2olx	0.72059	3.68676	N	2	E		2olx	N	2	E	-1.21	-52
2olx	-0.07368	6.70166	N	2	F	Aromatic		2olx	-0.07368	6.70166	N	2	F		2olx	N	2	F	2.14	49
2olx	0.79024	1.37752	N	2	G	Small Aliphatic		2olx	0.79024	1.37752	N	2	G		2olx	N	2	G	0.76	-14
2olx	1.12793	3.52955	N	2	H	Positive charge		2olx	1.12793	3.52955	N	2	H		2olx	N	2	H	0.54	-2
2olx	0.21516	1.54804	N	2	I	Hydrophobic		2olx	0.21516	1.54804	N	2	I		2olx	N	2	I	1.67	71
2olx	-0.12468	1.35016	N	2	K	Positive charge		2olx	-0.12468	1.35016	N	2	K		2olx	N	2	K	-1.29	-15
2olx	0.11223	-2.65266	N	2	L	Hydrophobic		2olx	0.11223	-2.65266	N	2	L		2olx	N	2	L	1.78	41
2olx	-0.48003	0.73025	N	2	M	Hydrophobic		2olx	-0.48003	0.73025	N	2	M		2olx	N	2	M	1.49	16
2olx	1.54415	1.00267	N	2	P	Pro		2olx	1.54415	1.00267	N	2	P		2olx	N	2	P	1.13	-34
2olx	0.55106	0.840024	N	2	Q	Polar		2olx	0.55106	0.840024	N	2	Q		2olx	N	2	Q	-0.02	21
2olx	0.02906	1.4967	N	2	R	Positive charge		2olx	0.02906	1.4967	N	2	R		2olx	N	2	R	-0.67	4
2olx	0.42296	0.840261	N	2	S	Polar		2olx	0.42296	0.840261	N	2	S		2olx	N	2	S	0.53	-14
2olx	1.18424	0.27229	N	2	T	Polar		2olx	1.18424	0.27229	N	2	T		2olx	N	2	T	0.72	30
2olx	0.43952	-0.432757	N	2	V	Hydrophobic		2olx	0.43952	-0.432757	N	2	V		2olx	N	2	V	1.3	81
2olx	0.62284	8.64352	N	2	W	Aromatic		2olx	0.62284	8.64352	N	2	W		2olx	N	2	W	2.44	48
2olx	0.12665	3.99369	N	2	Y	Aromatic		2olx	0.12665	3.99369	N	2	Y		2olx	N	2	Y	1.53	58
2olx	0.24106	0.46241	Q	3	A	Small Aliphatic		2olx	0.24106	0.46241	Q	3	A		2olx	Q	3	A	0.73	-27
2olx	-0.12529	0.17394	Q	3	C	Cys		2olx	-0.12529	0.17394	Q	3	C		2olx	Q	3	C	1.82	9
2olx	0.06584	1.0967	Q	3	D	Negative charge		2olx	0.06584	1.0967	Q	3	D		2olx	Q	3	D	-1.06	-56
2olx	-0.03792	0.41349	Q	3	E	Negative charge		2olx	-0.03792	0.41349	Q	3	E		2olx	Q	3	E	-1.19	-73
2olx	-0.47164	-1.70242	Q	3	F	Aromatic		2olx	-0.47164	-1.70242	Q	3	F		2olx	Q	3	F	2.16	28
2olx	-0.0489	0.81288	Q	3	G	Small Aliphatic		2olx	-0.0489	0.81288	Q	3	G		2olx	Q	3	G	0.78	-35
2olx	-0.15565	-0.46833	Q	3	H	Positive charge		2olx	-0.15565	-0.46833	Q	3	H		2olx	Q	3	H	0.56	-23
2olx	-0.54821	-0.97044	Q	3	I	Hydrophobic		2olx	-0.54821	-0.97044	Q	3	I		2olx	Q	3	I	1.69	50
2olx	-0.53467	-0.4731	Q	3	K	Positive charge		2olx	-0.53467	-0.4731	Q	3	K		2olx	Q	3	K	-1.27	-36
2olx	-0.56277	-0.93512	Q	3	L	Hydrophobic		2olx	-0.56277	-0.93512	Q	3	L		2olx	Q	3	L	1.8	20
2olx	-1.15216	-2.21145	Q	3	M	Hydrophobic		2olx	-1.15216	-2.21145	Q	3	M		2olx	Q	3	M	1.51	-5
2olx	0.1211	0.14299	Q	3	N	Polar		2olx	0.1211	0.14299	Q	3	N		2olx	Q	3	N	0.02	-21
2olx	-0.6665	1.37443	Q	3	P	Pro		2olx	-0.6665	1.37443	Q	3	P		2olx	Q	3	P	1.15	-55
2olx	-0.82541	-0.24707	Q	3	R	Positive charge		2olx	-0.82541	-0.24707	Q	3	R		2olx	Q	3	R	-0.65	-17
2olx	-0.19039	0.15932	Q	3	S	Polar		2olx	-0.19039	0.15932	Q	3	S		2olx	Q	3	S	0.55	-35
2olx	-0.03385	0.32695	Q	3	T	Polar		2olx	-0.03385	0.32695	Q	3	T		2olx	Q	3	T	0.74	9
2olx	-0.12468	-0.40339	Q	3	V	Hydrophobic		2olx	-0.12468	-0.40339	Q	3	V		2olx	Q	3	V	1.32	60
2olx	0.04716	-1.28275	Q	3	W	Aromatic		2olx	0.04716	-1.28275	Q	3	W		2olx	Q	3	W	2.46	27
2olx	0.01462	-0.97392	Q	3	Y	Aromatic		2olx	0.01462	-0.97392	Q	3	Y		2olx	Q	3	Y	1.55	37
2olx	0.106941	-0.258719	Q	4	A	Small Aliphatic		2olx	0.106941	-0.258719	Q	4	A		2olx	Q	4	A	0.73	-27
2olx	-0.066953	-2.01678	Q	4	C	Cys		2olx	-0.066953	-2.01678	Q	4	C		2olx	Q	4	C	1.82	9
2olx	0.106677	-0.280882	Q	4	D	Negative charge		2olx	0.106677	-0.280882	Q	4	D		2olx	Q	4	D	-1.06	-56
2olx	0.170077	-0.497036	Q	4	E	Negative charge		2olx	0.170077	-0.497036	Q	4	E		2olx	Q	4	E	-1.19	-73
2olx	0.289245	-0.567197	Q	4	F	Aromatic		2olx	0.289245	-0.567197	Q	4	F		2olx	Q	4	F	2.16	28
2olx	-0.401903	-0.128305	Q	4	G	Small Aliphatic		2olx	-0.401903	-0.128305	Q	4	G		2olx	Q	4	G	0.78	-35
2olx	-0.051636	0.383019	Q	4	H	Positive charge		2olx	-0.051636	0.383019	Q	4	H		2olx	Q	4	H	0.56	-23
2olx	0.021358	-0.307816	Q	4	I	Hydrophobic		2olx	0.021358	-0.307816	Q	4	I		2olx	Q	4	I	1.69	50
2olx	0.126185	0.825746	Q	4	K	Positive charge		2olx	0.126185	0.825746	Q	4	K		2olx	Q	4	K	-1.27	-36
2olx	0.474082	-0.821886	Q	4	L	Hydrophobic		2olx	0.474082	-0.821886	Q	4	L		2olx	Q	4	L	1.8	20
2olx	0.120465	-1.75059	Q	4	M	Hydrophobic		2olx	0.120465	-1.75059	Q	4	M		2olx	Q	4	M	1.51	-5
2olx	-0.243654	-0.23911	Q	4	N	Polar		2olx	-0.243654	-0.23911	Q	4	N		2olx	Q	4	N	0.02	-21
2olx	2.12746	0.432141	Q	4	P	Pro		2olx	2.12746	0.432141	Q	4	P		2olx	Q	4	P	1.15	-55
2olx	0.155744	-0.98548	Q	4	R	Positive charge		2olx	0.155744	-0.98548	Q	4	R		2olx	Q	4	R	-0.65	-17
2olx	-0.231614	-0.230859	Q	4	S	Polar		2olx	-0.231614	-0.230859	Q	4	S		2olx	Q	4	S	0.55	-35
2olx	0.294633	0.382088	Q	4	T	Polar		2olx	0.294633	0.382088	Q	4	T		2olx	Q	4	T	0.74	9
2olx	0.285383	0.096955	Q	4	V	Hydrophobic		2olx	0.285383	0.096955	Q	4	V		2olx	Q	4	V	1.32	60
2olx	0.369202	0.318979	Q	4	W	Aromatic		2olx	0.369202	0.318979	Q	4	W		2olx	Q	4	W	2.46	27
2olx	0.135161	-0.500241	Q	4	Y	Aromatic		2olx	0.135161	-0.500241	Q	4	Y		2olx	Q	4	Y	1.55	37
2omm	5.29919	6.27417	G	1	A	Small Aliphatic		2omm	5.29919	6.27417	G	1	A		2omm	G	1	A	-0.05	8
2omm	10.6912	12.1378	G	1	C	Cys		2omm	10.6912	12.1378	G	1	C		2omm	G	1	C	1.04	44
2omm	15.1492	19.2305	G	1	D	Negative charge		2omm	15.1492	19.2305	G	1	D		2omm	G	1	D	-1.84	-21
2omm	13.3937	16.0671	G	1	E	Negative charge		2omm	13.3937	16.0671	G	1	E		2omm	G	1	E	-1.97	-38
2omm	21.8787	22.9579	G	1	F	Aromatic		2omm	21.8787	22.9579	G	1	F		2omm	G	1	F	1.38	63
2omm	21.5967	18.2498	G	1	H	Positive charge		2omm	21.5967	18.2498	G	1	H		2omm	G	1	H	-0.22	12
2omm	21.2575	26.0636	G	1	I	Hydrophobic		2omm	21.2575	26.0636	G	1	I		2omm	G	1	I	0.91	85
2omm	13.1861	14.8534	G	1	K	Positive charge		2omm	13.1861	14.8534	G	1	K		2omm	G	1	K	-2.05	-1
2omm	16.9574	12.6214	G	1	L	Hydrophobic		2omm	16.9574	12.6214	G	1	L		2omm	G	1	L	1.02	55
2omm	13.5995	15.1169	G	1	M	Hydrophobic		2omm	13.5995	15.1169	G	1	M		2omm	G	1	M	0.73	30
2omm	15.0415	17.3829	G	1	N	Polar		2omm	15.0415	17.3829	G	1	N		2omm	G	1	N	-0.76	14
2omm	10.8695	12.2076	G	1	P	Pro		2omm	10.8695	12.2076	G	1	P		2omm	G	1	P	0.37	-20
2omm	13.681	12.1163	G	1	Q	Polar		2omm	13.681	12.1163	G	1	Q		2omm	G	1	Q	-0.78	35
2omm	13.5012	14.847	G	1	R	Positive charge		2omm	13.5012	14.847	G	1	R		2omm	G	1	R	-1.43	18
2omm	9.59643	10.8802	G	1	S	Polar		2omm	9.59643	10.8802	G	1	S		2omm	G	1	S	-0.23	0
2omm	17.1706	18.6665	G	1	T	Polar		2omm	17.1706	18.6665	G	1	T		2omm	G	1	T	-0.04	44
2omm	20.0713	22.3011	G	1	V	Hydrophobic		2omm	20.0713	22.3011	G	1	V		2omm	G	1	V	0.54	95
2omm	21.4362	29.4715	G	1	W	Aromatic		2omm	21.4362	29.4715	G	1	W		2omm	G	1	W	1.68	62
2omm	12.4167	27.2056	G	1	Y	Aromatic		2omm	12.4167	27.2056	G	1	Y		2omm	G	1	Y	0.77	72
2omm	0.32701	1.04491	N	2	A	Small Aliphatic		2omm	0.32701	1.04491	N	2	A		2omm	N	2	A	0.71	-6
2omm	0.46335	0.30398	N	2	C	Cys		2omm	0.46335	0.30398	N	2	C		2omm	N	2	C	1.8	30
2omm	0.88799	1.64086	N	2	D	Negative charge		2omm	0.88799	1.64086	N	2	D		2omm	N	2	D	-1.08	-35
2omm	1.27741	2.18351	N	2	E	Negative charge		2omm	1.27741	2.18351	N	2	E		2omm	N	2	E	-1.21	-52
2omm	-0.47872	0.71837	N	2	F	Aromatic		2omm	-0.47872	0.71837	N	2	F		2omm	N	2	F	2.14	49
2omm	0.52429	2.11948	N	2	G	Small Aliphatic		2omm	0.52429	2.11948	N	2	G		2omm	N	2	G	0.76	-14
2omm	0.59381	-0.73145	N	2	H	Positive charge		2omm	0.59381	-0.73145	N	2	H		2omm	N	2	H	0.54	-2
2omm	0.43687	0.90444	N	2	I	Hydrophobic		2omm	0.43687	0.90444	N	2	I		2omm	N	2	I	1.67	71
2omm	-0.0178	-0.07983	N	2	K	Positive charge		2omm	-0.0178	-0.07983	N	2	K		2omm	N	2	K	-1.29	-15
2omm	0.00467	0.993	N	2	L	Hydrophobic		2omm	0.00467	0.993	N	2	L		2omm	N	2	L	1.78	41
2omm	-0.03988	1.36047	N	2	M	Hydrophobic		2omm	-0.03988	1.36047	N	2	M		2omm	N	2	M	1.49	16
2omm	0.76799	-0.01641	N	2	P	Pro		2omm	0.76799	-0.01641	N	2	P		2omm	N	2	P	1.13	-34
2omm	-0.15898	0.18775	N	2	Q	Polar		2omm	-0.15898	0.18775	N	2	Q		2omm	N	2	Q	-0.02	21
2omm	-0.69095	-0.41657	N	2	R	Positive charge		2omm	-0.69095	-0.41657	N	2	R		2omm	N	2	R	-0.67	4
2omm	0.41058	0.98947	N	2	S	Polar		2omm	0.41058	0.98947	N	2	S		2omm	N	2	S	0.53	-14
2omm	0.36446	1.41116	N	2	T	Polar		2omm	0.36446	1.41116	N	2	T		2omm	N	2	T	0.72	30
2omm	0.74198	1.9119	N	2	V	Hydrophobic		2omm	0.74198	1.9119	N	2	V		2omm	N	2	V	1.3	81
2omm	0.2183	1.06428	N	2	W	Aromatic		2omm	0.2183	1.06428	N	2	W		2omm	N	2	W	2.44	48
2omm	0.2563	1.31328	N	2	Y	Aromatic		2omm	0.2563	1.31328	N	2	Y		2omm	N	2	Y	1.53	58
2omm	0.60845	1.13298	N	3	A	Small Aliphatic		2omm	0.60845	1.13298	N	3	A		2omm	N	3	A	0.71	-6
2omm	0.07348	0.39752	N	3	C	Cys		2omm	0.07348	0.39752	N	3	C		2omm	N	3	C	1.8	30
2omm	-0.61823	0.25678	N	3	D	Negative charge		2omm	-0.61823	0.25678	N	3	D		2omm	N	3	D	-1.08	-35
2omm	-0.29955	0.84606	N	3	E	Negative charge		2omm	-0.29955	0.84606	N	3	E		2omm	N	3	E	-1.21	-52
2omm	-0.07028	-1.34697	N	3	F	Aromatic		2omm	-0.07028	-1.34697	N	3	F		2omm	N	3	F	2.14	49
2omm	0.41381	0.17933	N	3	G	Small Aliphatic		2omm	0.41381	0.17933	N	3	G		2omm	N	3	G	0.76	-14
2omm	0.02114	0.68252	N	3	H	Positive charge		2omm	0.02114	0.68252	N	3	H		2omm	N	3	H	0.54	-2
2omm	-0.44514	-1.41554	N	3	I	Hydrophobic		2omm	-0.44514	-1.41554	N	3	I		2omm	N	3	I	1.67	71
2omm	0.11598	0.47421	N	3	K	Positive charge		2omm	0.11598	0.47421	N	3	K		2omm	N	3	K	-1.29	-15
2omm	-0.47019	-0.90436	N	3	L	Hydrophobic		2omm	-0.47019	-0.90436	N	3	L		2omm	N	3	L	1.78	41
2omm	0.53306	-1.02192	N	3	M	Hydrophobic		2omm	0.53306	-1.02192	N	3	M		2omm	N	3	M	1.49	16
2omm	0.02095	1.60216	N	3	P	Pro		2omm	0.02095	1.60216	N	3	P		2omm	N	3	P	1.13	-34
2omm	-0.35773	0.33441	N	3	Q	Polar		2omm	-0.35773	0.33441	N	3	Q		2omm	N	3	Q	-0.02	21
2omm	0.16676	0.5144	N	3	R	Positive charge		2omm	0.16676	0.5144	N	3	R		2omm	N	3	R	-0.67	4
2omm	0.6557	1.57769	N	3	S	Polar		2omm	0.6557	1.57769	N	3	S		2omm	N	3	S	0.53	-14
2omm	0.12729	1.21131	N	3	T	Polar		2omm	0.12729	1.21131	N	3	T		2omm	N	3	T	0.72	30
2omm	-0.26783	-0.01313	N	3	V	Hydrophobic		2omm	-0.26783	-0.01313	N	3	V		2omm	N	3	V	1.3	81
2omm	0.38629	-0.77664	N	3	W	Aromatic		2omm	0.38629	-0.77664	N	3	W		2omm	N	3	W	2.44	48
2omm	-0.90738	-0.40948	N	3	Y	Aromatic		2omm	-0.90738	-0.40948	N	3	Y		2omm	N	3	Y	1.53	58
2omm	0.82365	1.48816	N	6	A	Small Aliphatic		2omm	0.82365	1.48816	N	6	A		2omm	N	6	A	0.71	-6
2omm	0.41509	1.1376	N	6	C	Cys		2omm	0.41509	1.1376	N	6	C		2omm	N	6	C	1.8	30
2omm	0.484	2.61519	N	6	D	Negative charge		2omm	0.484	2.61519	N	6	D		2omm	N	6	D	-1.08	-35
2omm	0.88412	2.49287	N	6	E	Negative charge		2omm	0.88412	2.49287	N	6	E		2omm	N	6	E	-1.21	-52
2omm	0.00827	-0.64985	N	6	F	Aromatic		2omm	0.00827	-0.64985	N	6	F		2omm	N	6	F	2.14	49
2omm	0.38779	2.61909	N	6	G	Small Aliphatic		2omm	0.38779	2.61909	N	6	G		2omm	N	6	G	0.76	-14
2omm	0.5335	2.61538	N	6	H	Positive charge		2omm	0.5335	2.61538	N	6	H		2omm	N	6	H	0.54	-2
2omm	0.22108	-0.87995	N	6	I	Hydrophobic		2omm	0.22108	-0.87995	N	6	I		2omm	N	6	I	1.67	71
2omm	0.02558	0.09547	N	6	K	Positive charge		2omm	0.02558	0.09547	N	6	K		2omm	N	6	K	-1.29	-15
2omm	-0.00996	0.12846	N	6	L	Hydrophobic		2omm	-0.00996	0.12846	N	6	L		2omm	N	6	L	1.78	41
2omm	0.30722	-0.59907	N	6	M	Hydrophobic		2omm	0.30722	-0.59907	N	6	M		2omm	N	6	M	1.49	16
2omm	0.88284	0.38056	N	6	P	Pro		2omm	0.88284	0.38056	N	6	P		2omm	N	6	P	1.13	-34
2omm	0.69444	1.30621	N	6	Q	Polar		2omm	0.69444	1.30621	N	6	Q		2omm	N	6	Q	-0.02	21
2omm	0.57047	0.2964	N	6	R	Positive charge		2omm	0.57047	0.2964	N	6	R		2omm	N	6	R	-0.67	4
2omm	0.6388	2.2033	N	6	S	Polar		2omm	0.6388	2.2033	N	6	S		2omm	N	6	S	0.53	-14
2omm	0.03126	1.63666	N	6	T	Polar		2omm	0.03126	1.63666	N	6	T		2omm	N	6	T	0.72	30
2omm	0.06814	0.08349	N	6	V	Hydrophobic		2omm	0.06814	0.08349	N	6	V		2omm	N	6	V	1.3	81
2omm	0.79589	5.45048	N	6	W	Aromatic		2omm	0.79589	5.45048	N	6	W		2omm	N	6	W	2.44	48
2omm	0.34557	-0.26922	N	6	Y	Aromatic		2omm	0.34557	-0.26922	N	6	Y		2omm	N	6	Y	1.53	58
2omm	0.68212	1.82926	Q	4	A	Small Aliphatic		2omm	0.68212	1.82926	Q	4	A		2omm	Q	4	A	0.73	-27
2omm	0.07392	1.56293	Q	4	C	Cys		2omm	0.07392	1.56293	Q	4	C		2omm	Q	4	C	1.82	9
2omm	-0.08397	4.45793	Q	4	D	Negative charge		2omm	-0.08397	4.45793	Q	4	D		2omm	Q	4	D	-1.06	-56
2omm	-0.12645	3.53838	Q	4	E	Negative charge		2omm	-0.12645	3.53838	Q	4	E		2omm	Q	4	E	-1.19	-73
2omm	-1.45664	3.32266	Q	4	F	Aromatic		2omm	-1.45664	3.32266	Q	4	F		2omm	Q	4	F	2.16	28
2omm	1.4479	2.26478	Q	4	G	Small Aliphatic		2omm	1.4479	2.26478	Q	4	G		2omm	Q	4	G	0.78	-35
2omm	0.07278	1.2885	Q	4	H	Positive charge		2omm	0.07278	1.2885	Q	4	H		2omm	Q	4	H	0.56	-23
2omm	-0.51145	-2.01235	Q	4	I	Hydrophobic		2omm	-0.51145	-2.01235	Q	4	I		2omm	Q	4	I	1.69	50
2omm	-0.04329	-0.26536	Q	4	K	Positive charge		2omm	-0.04329	-0.26536	Q	4	K		2omm	Q	4	K	-1.27	-36
2omm	-0.06123	-2.15351	Q	4	L	Hydrophobic		2omm	-0.06123	-2.15351	Q	4	L		2omm	Q	4	L	1.8	20
2omm	-0.55011	-1.42297	Q	4	M	Hydrophobic		2omm	-0.55011	-1.42297	Q	4	M		2omm	Q	4	M	1.51	-5
2omm	-0.15277	0.9694	Q	4	N	Polar		2omm	-0.15277	0.9694	Q	4	N		2omm	Q	4	N	0.02	-21
2omm	0.21755	0.41636	Q	4	P	Pro		2omm	0.21755	0.41636	Q	4	P		2omm	Q	4	P	1.15	-55
2omm	-0.00285	3.26421	Q	4	R	Positive charge		2omm	-0.00285	3.26421	Q	4	R		2omm	Q	4	R	-0.65	-17
2omm	0.2514	1.49849	Q	4	S	Polar		2omm	0.2514	1.49849	Q	4	S		2omm	Q	4	S	0.55	-35
2omm	-0.45491	0.57614	Q	4	T	Polar		2omm	-0.45491	0.57614	Q	4	T		2omm	Q	4	T	0.74	9
2omm	-0.68069	-0.72475	Q	4	V	Hydrophobic		2omm	-0.68069	-0.72475	Q	4	V		2omm	Q	4	V	1.32	60
2omm	0.65309	12.6937	Q	4	W	Aromatic		2omm	0.65309	12.6937	Q	4	W		2omm	Q	4	W	2.46	27
2omm	-1.29131	2.78608	Q	4	Y	Aromatic		2omm	-1.29131	2.78608	Q	4	Y		2omm	Q	4	Y	1.55	37
2omm	1.79729	0.71085	Q	5	A	Small Aliphatic		2omm	1.79729	0.71085	Q	5	A		2omm	Q	5	A	0.73	-27
2omm	0.59283	1.00462	Q	5	C	Cys		2omm	0.59283	1.00462	Q	5	C		2omm	Q	5	C	1.82	9
2omm	0.91775	1.368	Q	5	D	Negative charge		2omm	0.91775	1.368	Q	5	D		2omm	Q	5	D	-1.06	-56
2omm	0.07365	0.50345	Q	5	E	Negative charge		2omm	0.07365	0.50345	Q	5	E		2omm	Q	5	E	-1.19	-73
2omm	1.27071	0.94257	Q	5	F	Aromatic		2omm	1.27071	0.94257	Q	5	F		2omm	Q	5	F	2.16	28
2omm	0.78502	0.25541	Q	5	G	Small Aliphatic		2omm	0.78502	0.25541	Q	5	G		2omm	Q	5	G	0.78	-35
2omm	1.55079	0.50984	Q	5	H	Positive charge		2omm	1.55079	0.50984	Q	5	H		2omm	Q	5	H	0.56	-23
2omm	-0.37287	1.05535	Q	5	I	Hydrophobic		2omm	-0.37287	1.05535	Q	5	I		2omm	Q	5	I	1.69	50
2omm	-0.5668	-0.09329	Q	5	K	Positive charge		2omm	-0.5668	-0.09329	Q	5	K		2omm	Q	5	K	-1.27	-36
2omm	0.05322	-1.28341	Q	5	L	Hydrophobic		2omm	0.05322	-1.28341	Q	5	L		2omm	Q	5	L	1.8	20
2omm	-0.22699	-1.10477	Q	5	M	Hydrophobic		2omm	-0.22699	-1.10477	Q	5	M		2omm	Q	5	M	1.51	-5
2omm	1.47269	0.60403	Q	5	N	Polar		2omm	1.47269	0.60403	Q	5	N		2omm	Q	5	N	0.02	-21
2omm	0.46725	2.66107	Q	5	P	Pro		2omm	0.46725	2.66107	Q	5	P		2omm	Q	5	P	1.15	-55
2omm	0.29408	0.78983	Q	5	R	Positive charge		2omm	0.29408	0.78983	Q	5	R		2omm	Q	5	R	-0.65	-17
2omm	1.22996	0.75397	Q	5	S	Polar		2omm	1.22996	0.75397	Q	5	S		2omm	Q	5	S	0.55	-35
2omm	0.85764	1.05284	Q	5	T	Polar		2omm	0.85764	1.05284	Q	5	T		2omm	Q	5	T	0.74	9
2omm	0.55177	0.04961	Q	5	V	Hydrophobic		2omm	0.55177	0.04961	Q	5	V		2omm	Q	5	V	1.32	60
2omm	1.60478	1.71381	Q	5	W	Aromatic		2omm	1.60478	1.71381	Q	5	W		2omm	Q	5	W	2.46	27
2omm	1.22976	2.10789	Q	5	Y	Aromatic		2omm	1.22976	2.10789	Q	5	Y		2omm	Q	5	Y	1.55	37
2omm	1.58036	1.97453	Y	7	A	Small Aliphatic		2omm	1.58036	1.97453	Y	7	A		2omm	Y	7	A	-0.82	-64
2omm	1.19563	1.6584	Y	7	C	Cys		2omm	1.19563	1.6584	Y	7	C		2omm	Y	7	C	0.27	-28
2omm	1.3271	1.31081	Y	7	D	Negative charge		2omm	1.3271	1.31081	Y	7	D		2omm	Y	7	D	-2.61	-93
2omm	1.31162	2.8751	Y	7	E	Negative charge		2omm	1.31162	2.8751	Y	7	E		2omm	Y	7	E	-2.74	-110
2omm	-0.28794	0.80606	Y	7	F	Aromatic		2omm	-0.28794	0.80606	Y	7	F		2omm	Y	7	F	0.61	-9
2omm	1.01773	0.96316	Y	7	G	Small Aliphatic		2omm	1.01773	0.96316	Y	7	G		2omm	Y	7	G	-0.77	-72
2omm	0.43238	2.17464	Y	7	H	Positive charge		2omm	0.43238	2.17464	Y	7	H		2omm	Y	7	H	-0.99	-60
2omm	1.00373	1.52794	Y	7	I	Hydrophobic		2omm	1.00373	1.52794	Y	7	I		2omm	Y	7	I	0.14	13
2omm	0.71567	1.41423	Y	7	K	Positive charge		2omm	0.71567	1.41423	Y	7	K		2omm	Y	7	K	-2.82	-73
2omm	0.23553	1.13448	Y	7	L	Hydrophobic		2omm	0.23553	1.13448	Y	7	L		2omm	Y	7	L	0.25	-17
2omm	0.14758	0.68243	Y	7	M	Hydrophobic		2omm	0.14758	0.68243	Y	7	M		2omm	Y	7	M	-0.04	-42
2omm	1.46238	1.78114	Y	7	N	Polar		2omm	1.46238	1.78114	Y	7	N		2omm	Y	7	N	-1.53	-58
2omm	0.83801	1.44837	Y	7	P	Pro		2omm	0.83801	1.44837	Y	7	P		2omm	Y	7	P	-0.4	-92
2omm	1.38259	0.68091	Y	7	Q	Polar		2omm	1.38259	0.68091	Y	7	Q		2omm	Y	7	Q	-1.55	-37
2omm	-0.19894	1.11078	Y	7	R	Positive charge		2omm	-0.19894	1.11078	Y	7	R		2omm	Y	7	R	-2.2	-54
2omm	1.69074	2.84252	Y	7	S	Polar		2omm	1.69074	2.84252	Y	7	S		2omm	Y	7	S	-1	-72
2omm	1.01519	2.17135	Y	7	T	Polar		2omm	1.01519	2.17135	Y	7	T		2omm	Y	7	T	-0.81	-28
2omm	1.13461	2.36255	Y	7	V	Hydrophobic		2omm	1.13461	2.36255	Y	7	V		2omm	Y	7	V	-0.23	23
2omm	-0.27896	0.70651	Y	7	W	Aromatic		2omm	-0.27896	0.70651	Y	7	W		2omm	Y	7	W	0.91	-10
2omp	0.18603	1.13375	E	5	A	Small Aliphatic		2omp	0.18603	1.13375	E	5	A		2omp	E	5	A	1.92	46
2omp	0.19766	0.7665	E	5	C	Cys		2omp	0.19766	0.7665	E	5	C		2omp	E	5	C	3.01	82
2omp	0.19073	0.62862	E	5	D	Negative charge		2omp	0.19073	0.62862	E	5	D		2omp	E	5	D	0.13	17
2omp	-0.05412	-0.03418	E	5	F	Aromatic		2omp	-0.05412	-0.03418	E	5	F		2omp	E	5	F	3.35	101
2omp	0.11316	1.81893	E	5	G	Small Aliphatic		2omp	0.11316	1.81893	E	5	G		2omp	E	5	G	1.97	38
2omp	0.1443	0.65322	E	5	H	Positive charge		2omp	0.1443	0.65322	E	5	H		2omp	E	5	H	1.75	50
2omp	-0.34143	-0.00301	E	5	I	Hydrophobic		2omp	-0.34143	-0.00301	E	5	I		2omp	E	5	I	2.88	123
2omp	-0.57495	-0.65636	E	5	K	Positive charge		2omp	-0.57495	-0.65636	E	5	K		2omp	E	5	K	-0.08	37
2omp	-0.11835	-0.38131	E	5	L	Hydrophobic		2omp	-0.11835	-0.38131	E	5	L		2omp	E	5	L	2.99	93
2omp	-0.56005	-0.7671	E	5	M	Hydrophobic		2omp	-0.56005	-0.7671	E	5	M		2omp	E	5	M	2.7	68
2omp	0.23758	0.87704	E	5	N	Polar		2omp	0.23758	0.87704	E	5	N		2omp	E	5	N	1.21	52
2omp	1.63959	1.06284	E	5	P	Pro		2omp	1.63959	1.06284	E	5	P		2omp	E	5	P	2.34	18
2omp	-0.86856	0.73614	E	5	Q	Polar		2omp	-0.86856	0.73614	E	5	Q		2omp	E	5	Q	1.19	73
2omp	-0.08071	-1.08704	E	5	R	Positive charge		2omp	-0.08071	-1.08704	E	5	R		2omp	E	5	R	0.54	56
2omp	0.18515	0.88902	E	5	S	Polar		2omp	0.18515	0.88902	E	5	S		2omp	E	5	S	1.74	38
2omp	0.17455	1.07313	E	5	T	Polar		2omp	0.17455	1.07313	E	5	T		2omp	E	5	T	1.93	82
2omp	0.02444	0.02707	E	5	V	Hydrophobic		2omp	0.02444	0.02707	E	5	V		2omp	E	5	V	2.51	133
2omp	-0.13427	0.33186	E	5	W	Aromatic		2omp	-0.13427	0.33186	E	5	W		2omp	E	5	W	3.65	100
2omp	0.03887	0.17289	E	5	Y	Aromatic		2omp	0.03887	0.17289	E	5	Y		2omp	E	5	Y	2.74	110
2omp	0.38391	1.60667	L	1	A	Small Aliphatic		2omp	0.38391	1.60667	L	1	A		2omp	L	1	A	-1.07	-47
2omp	0.3171	3.13369	L	1	C	Cys		2omp	0.3171	3.13369	L	1	C		2omp	L	1	C	0.02	-11
2omp	0.40157	3.94081	L	1	D	Negative charge		2omp	0.40157	3.94081	L	1	D		2omp	L	1	D	-2.86	-76
2omp	0.66435	2.78291	L	1	E	Negative charge		2omp	0.66435	2.78291	L	1	E		2omp	L	1	E	-2.99	-93
2omp	0.23222	0.83193	L	1	F	Aromatic		2omp	0.23222	0.83193	L	1	F		2omp	L	1	F	0.36	8
2omp	0.42593	2.70209	L	1	G	Small Aliphatic		2omp	0.42593	2.70209	L	1	G		2omp	L	1	G	-1.02	-55
2omp	0.45786	2.16411	L	1	H	Positive charge		2omp	0.45786	2.16411	L	1	H		2omp	L	1	H	-1.24	-43
2omp	0.27281	1.4238	L	1	I	Hydrophobic		2omp	0.27281	1.4238	L	1	I		2omp	L	1	I	-0.11	30
2omp	0.0108	0.57025	L	1	K	Positive charge		2omp	0.0108	0.57025	L	1	K		2omp	L	1	K	-3.07	-56
2omp	-0.77161	1.7598	L	1	M	Hydrophobic		2omp	-0.77161	1.7598	L	1	M		2omp	L	1	M	-0.29	-25
2omp	0.41096	0.45014	L	1	N	Polar		2omp	0.41096	0.45014	L	1	N		2omp	L	1	N	-1.78	-41
2omp	2.10158	2.17781	L	1	P	Pro		2omp	2.10158	2.17781	L	1	P		2omp	L	1	P	-0.65	-75
2omp	0.54659	2.52051	L	1	Q	Polar		2omp	0.54659	2.52051	L	1	Q		2omp	L	1	Q	-1.8	-20
2omp	0.16644	1.31091	L	1	R	Positive charge		2omp	0.16644	1.31091	L	1	R		2omp	L	1	R	-2.45	-37
2omp	-0.36177	3.17717	L	1	S	Polar		2omp	-0.36177	3.17717	L	1	S		2omp	L	1	S	-1.25	-55
2omp	0.5231	1.75269	L	1	T	Polar		2omp	0.5231	1.75269	L	1	T		2omp	L	1	T	-1.06	-11
2omp	0.19623	0.85439	L	1	V	Hydrophobic		2omp	0.19623	0.85439	L	1	V		2omp	L	1	V	-0.48	40
2omp	0.02838	1.19416	L	1	W	Aromatic		2omp	0.02838	1.19416	L	1	W		2omp	L	1	W	0.66	7
2omp	0.346	0.6354	L	1	Y	Aromatic		2omp	0.346	0.6354	L	1	Y		2omp	L	1	Y	-0.25	17
2omp	2.4477	3.84068	L	4	A	Small Aliphatic		2omp	2.4477	3.84068	L	4	A		2omp	L	4	A	-1.07	-47
2omp	2.16027	2.0592	L	4	C	Cys		2omp	2.16027	2.0592	L	4	C		2omp	L	4	C	0.02	-11
2omp	2.13023	2.90996	L	4	D	Negative charge		2omp	2.13023	2.90996	L	4	D		2omp	L	4	D	-2.86	-76
2omp	2.01172	3.98583	L	4	E	Negative charge		2omp	2.01172	3.98583	L	4	E		2omp	L	4	E	-2.99	-93
2omp	0.30017	2.36249	L	4	F	Aromatic		2omp	0.30017	2.36249	L	4	F		2omp	L	4	F	0.36	8
2omp	2.06829	3.66066	L	4	G	Small Aliphatic		2omp	2.06829	3.66066	L	4	G		2omp	L	4	G	-1.02	-55
2omp	1.14666	1.49984	L	4	H	Positive charge		2omp	1.14666	1.49984	L	4	H		2omp	L	4	H	-1.24	-43
2omp	0.48491	0.86735	L	4	I	Hydrophobic		2omp	0.48491	0.86735	L	4	I		2omp	L	4	I	-0.11	30
2omp	1.42585	0.77921	L	4	K	Positive charge		2omp	1.42585	0.77921	L	4	K		2omp	L	4	K	-3.07	-56
2omp	-0.71984	0.1997	L	4	M	Hydrophobic		2omp	-0.71984	0.1997	L	4	M		2omp	L	4	M	-0.29	-25
2omp	1.90453	3.33665	L	4	N	Polar		2omp	1.90453	3.33665	L	4	N		2omp	L	4	N	-1.78	-41
2omp	1.79061	2.83916	L	4	P	Pro		2omp	1.79061	2.83916	L	4	P		2omp	L	4	P	-0.65	-75
2omp	1.57944	2.79069	L	4	Q	Polar		2omp	1.57944	2.79069	L	4	Q		2omp	L	4	Q	-1.8	-20
2omp	1.60542	2.4846	L	4	R	Positive charge		2omp	1.60542	2.4846	L	4	R		2omp	L	4	R	-2.45	-37
2omp	2.24551	3.28078	L	4	S	Polar		2omp	2.24551	3.28078	L	4	S		2omp	L	4	S	-1.25	-55
2omp	2.59149	3.01145	L	4	T	Polar		2omp	2.59149	3.01145	L	4	T		2omp	L	4	T	-1.06	-11
2omp	1.911	1.37932	L	4	V	Hydrophobic		2omp	1.911	1.37932	L	4	V		2omp	L	4	V	-0.48	40
2omp	1.15585	1.96386	L	4	W	Aromatic		2omp	1.15585	1.96386	L	4	W		2omp	L	4	W	0.66	7
2omp	1.97379	3.70091	L	4	Y	Aromatic		2omp	1.97379	3.70091	L	4	Y		2omp	L	4	Y	-0.25	17
2omp	0.14709	-0.28148	N	6	A	Small Aliphatic		2omp	0.14709	-0.28148	N	6	A		2omp	N	6	A	0.71	-6
2omp	-0.42197	-0.65847	N	6	C	Cys		2omp	-0.42197	-0.65847	N	6	C		2omp	N	6	C	1.8	30
2omp	0.07038	0.56163	N	6	D	Negative charge		2omp	0.07038	0.56163	N	6	D		2omp	N	6	D	-1.08	-35
2omp	0.00767	0.07854	N	6	E	Negative charge		2omp	0.00767	0.07854	N	6	E		2omp	N	6	E	-1.21	-52
2omp	-1.2741	-0.00078	N	6	F	Aromatic		2omp	-1.2741	-0.00078	N	6	F		2omp	N	6	F	2.14	49
2omp	0.75357	0.90247	N	6	G	Small Aliphatic		2omp	0.75357	0.90247	N	6	G		2omp	N	6	G	0.76	-14
2omp	-0.05372	2.57443	N	6	H	Positive charge		2omp	-0.05372	2.57443	N	6	H		2omp	N	6	H	0.54	-2
2omp	-1.3222	-1.31003	N	6	I	Hydrophobic		2omp	-1.3222	-1.31003	N	6	I		2omp	N	6	I	1.67	71
2omp	-0.53001	-0.73218	N	6	K	Positive charge		2omp	-0.53001	-0.73218	N	6	K		2omp	N	6	K	-1.29	-15
2omp	-1.7821	-1.92129	N	6	L	Hydrophobic		2omp	-1.7821	-1.92129	N	6	L		2omp	N	6	L	1.78	41
2omp	-0.80495	-2.51471	N	6	M	Hydrophobic		2omp	-0.80495	-2.51471	N	6	M		2omp	N	6	M	1.49	16
2omp	-0.49834	0.21185	N	6	P	Pro		2omp	-0.49834	0.21185	N	6	P		2omp	N	6	P	1.13	-34
2omp	-0.09654	-0.37917	N	6	Q	Polar		2omp	-0.09654	-0.37917	N	6	Q		2omp	N	6	Q	-0.02	21
2omp	-0.39974	0.06681	N	6	R	Positive charge		2omp	-0.39974	0.06681	N	6	R		2omp	N	6	R	-0.67	4
2omp	0.46896	0.18489	N	6	S	Polar		2omp	0.46896	0.18489	N	6	S		2omp	N	6	S	0.53	-14
2omp	0.29966	-0.47767	N	6	T	Polar		2omp	0.29966	-0.47767	N	6	T		2omp	N	6	T	0.72	30
2omp	-0.43083	0.04175	N	6	V	Hydrophobic		2omp	-0.43083	0.04175	N	6	V		2omp	N	6	V	1.3	81
2omp	-0.81111	1.26437	N	6	W	Aromatic		2omp	-0.81111	1.26437	N	6	W		2omp	N	6	W	2.44	48
2omp	-1.04594	1.63057	N	6	Y	Aromatic		2omp	-1.04594	1.63057	N	6	Y		2omp	N	6	Y	1.53	58
2omp	0.51331	-0.23317	Q	3	A	Small Aliphatic		2omp	0.51331	-0.23317	Q	3	A		2omp	Q	3	A	0.73	-27
2omp	0.24259	0.31775	Q	3	C	Cys		2omp	0.24259	0.31775	Q	3	C		2omp	Q	3	C	1.82	9
2omp	0.59013	2.86443	Q	3	D	Negative charge		2omp	0.59013	2.86443	Q	3	D		2omp	Q	3	D	-1.06	-56
2omp	0.10207	0.09806	Q	3	E	Negative charge		2omp	0.10207	0.09806	Q	3	E		2omp	Q	3	E	-1.19	-73
2omp	-1.50063	-1.91415	Q	3	F	Aromatic		2omp	-1.50063	-1.91415	Q	3	F		2omp	Q	3	F	2.16	28
2omp	-0.1369	1.17355	Q	3	G	Small Aliphatic		2omp	-0.1369	1.17355	Q	3	G		2omp	Q	3	G	0.78	-35
2omp	-1.15543	1.71158	Q	3	H	Positive charge		2omp	-1.15543	1.71158	Q	3	H		2omp	Q	3	H	0.56	-23
2omp	-0.13876	-1.15988	Q	3	I	Hydrophobic		2omp	-0.13876	-1.15988	Q	3	I		2omp	Q	3	I	1.69	50
2omp	-0.58668	-1.1511	Q	3	K	Positive charge		2omp	-0.58668	-1.1511	Q	3	K		2omp	Q	3	K	-1.27	-36
2omp	-0.6256	-1.41139	Q	3	L	Hydrophobic		2omp	-0.6256	-1.41139	Q	3	L		2omp	Q	3	L	1.8	20
2omp	-1.25821	-0.5636	Q	3	M	Hydrophobic		2omp	-1.25821	-0.5636	Q	3	M		2omp	Q	3	M	1.51	-5
2omp	0.35567	1.02602	Q	3	N	Polar		2omp	0.35567	1.02602	Q	3	N		2omp	Q	3	N	0.02	-21
2omp	1.5008	1.51884	Q	3	P	Pro		2omp	1.5008	1.51884	Q	3	P		2omp	Q	3	P	1.15	-55
2omp	-0.92846	-1.02406	Q	3	R	Positive charge		2omp	-0.92846	-1.02406	Q	3	R		2omp	Q	3	R	-0.65	-17
2omp	0.40782	0.81819	Q	3	S	Polar		2omp	0.40782	0.81819	Q	3	S		2omp	Q	3	S	0.55	-35
2omp	1.37816	-0.26424	Q	3	T	Polar		2omp	1.37816	-0.26424	Q	3	T		2omp	Q	3	T	0.74	9
2omp	-0.65461	-0.89584	Q	3	V	Hydrophobic		2omp	-0.65461	-0.89584	Q	3	V		2omp	Q	3	V	1.32	60
2omp	-1.68997	3.17169	Q	3	W	Aromatic		2omp	-1.68997	3.17169	Q	3	W		2omp	Q	3	W	2.46	27
2omp	-1.60691	4.45666	Q	3	Y	Aromatic		2omp	-1.60691	4.45666	Q	3	Y		2omp	Q	3	Y	1.55	37
2omp	1.17491	2.46587	Y	2	A	Small Aliphatic		2omp	1.17491	2.46587	Y	2	A		2omp	Y	2	A	-0.82	-64
2omp	0.66505	2.2784	Y	2	C	Cys		2omp	0.66505	2.2784	Y	2	C		2omp	Y	2	C	0.27	-28
2omp	1.06636	2.70895	Y	2	D	Negative charge		2omp	1.06636	2.70895	Y	2	D		2omp	Y	2	D	-2.61	-93
2omp	0.50027	2.00071	Y	2	E	Negative charge		2omp	0.50027	2.00071	Y	2	E		2omp	Y	2	E	-2.74	-110
2omp	0.09566	0.35031	Y	2	F	Aromatic		2omp	0.09566	0.35031	Y	2	F		2omp	Y	2	F	0.61	-9
2omp	0.5282	2.46655	Y	2	G	Small Aliphatic		2omp	0.5282	2.46655	Y	2	G		2omp	Y	2	G	-0.77	-72
2omp	0.46337	1.28934	Y	2	H	Positive charge		2omp	0.46337	1.28934	Y	2	H		2omp	Y	2	H	-0.99	-60
2omp	0.49381	1.69988	Y	2	I	Hydrophobic		2omp	0.49381	1.69988	Y	2	I		2omp	Y	2	I	0.14	13
2omp	0.75329	0.81323	Y	2	K	Positive charge		2omp	0.75329	0.81323	Y	2	K		2omp	Y	2	K	-2.82	-73
2omp	0.18065	1.69438	Y	2	L	Hydrophobic		2omp	0.18065	1.69438	Y	2	L		2omp	Y	2	L	0.25	-17
2omp	-0.98698	-0.51994	Y	2	M	Hydrophobic		2omp	-0.98698	-0.51994	Y	2	M		2omp	Y	2	M	-0.04	-42
2omp	0.49658	1.2602	Y	2	N	Polar		2omp	0.49658	1.2602	Y	2	N		2omp	Y	2	N	-1.53	-58
2omp	0.31003	3.22107	Y	2	P	Pro		2omp	0.31003	3.22107	Y	2	P		2omp	Y	2	P	-0.4	-92
2omp	0.80659	1.18505	Y	2	Q	Polar		2omp	0.80659	1.18505	Y	2	Q		2omp	Y	2	Q	-1.55	-37
2omp	0.08413	0.87248	Y	2	R	Positive charge		2omp	0.08413	0.87248	Y	2	R		2omp	Y	2	R	-2.2	-54
2omp	0.7291	1.2755	Y	2	S	Polar		2omp	0.7291	1.2755	Y	2	S		2omp	Y	2	S	-1	-72
2omp	1.04636	2.61428	Y	2	T	Polar		2omp	1.04636	2.61428	Y	2	T		2omp	Y	2	T	-0.81	-28
2omp	1.06065	1.87882	Y	2	V	Hydrophobic		2omp	1.06065	1.87882	Y	2	V		2omp	Y	2	V	-0.23	23
2omp	0.95912	2.02479	Y	2	W	Aromatic		2omp	0.95912	2.02479	Y	2	W		2omp	Y	2	W	0.91	-10
2omq	0.05091	-0.01783	A	3	C	Cys		2omq	0.05091	-0.01783	A	3	C		2omq	A	3	C	1.09	36
2omq	0.876516	1.51098	A	3	D	Negative charge		2omq	0.876516	1.51098	A	3	D		2omq	A	3	D	-1.79	-29
2omq	1.37499	2.08861	A	3	E	Negative charge		2omq	1.37499	2.08861	A	3	E		2omq	A	3	E	-1.92	-46
2omq	-0.41527	-0.80367	A	3	F	Aromatic		2omq	-0.41527	-0.80367	A	3	F		2omq	A	3	F	1.43	55
2omq	0.38478	0.58312	A	3	G	Small Aliphatic		2omq	0.38478	0.58312	A	3	G		2omq	A	3	G	0.05	-8
2omq	-0.01709	-0.65545	A	3	H	Positive charge		2omq	-0.01709	-0.65545	A	3	H		2omq	A	3	H	-0.17	4
2omq	-0.0442	-2.3433	A	3	I	Hydrophobic		2omq	-0.0442	-2.3433	A	3	I		2omq	A	3	I	0.96	77
2omq	-0.8788	-1.10703	A	3	K	Positive charge		2omq	-0.8788	-1.10703	A	3	K		2omq	A	3	K	-2	-9
2omq	-0.97735	-1.87703	A	3	L	Hydrophobic		2omq	-0.97735	-1.87703	A	3	L		2omq	A	3	L	1.07	47
2omq	-0.67986	-1.8896	A	3	M	Hydrophobic		2omq	-0.67986	-1.8896	A	3	M		2omq	A	3	M	0.78	22
2omq	-0.26376	-0.4663	A	3	N	Polar		2omq	-0.26376	-0.4663	A	3	N		2omq	A	3	N	-0.71	6
2omq	-0.88495	-0.65434	A	3	P	Pro		2omq	-0.88495	-0.65434	A	3	P		2omq	A	3	P	0.42	-28
2omq	0.04365	0.20323	A	3	Q	Polar		2omq	0.04365	0.20323	A	3	Q		2omq	A	3	Q	-0.73	27
2omq	-0.76987	-1.2871	A	3	R	Positive charge		2omq	-0.76987	-1.2871	A	3	R		2omq	A	3	R	-1.38	10
2omq	0.50541	0.664824	A	3	S	Polar		2omq	0.50541	0.664824	A	3	S		2omq	A	3	S	-0.18	-8
2omq	0.63305	0.74781	A	3	T	Polar		2omq	0.63305	0.74781	A	3	T		2omq	A	3	T	0.01	36
2omq	-0.06119	-1.64741	A	3	V	Hydrophobic		2omq	-0.06119	-1.64741	A	3	V		2omq	A	3	V	0.59	87
2omq	-0.20086	-1.56263	A	3	W	Aromatic		2omq	-0.20086	-1.56263	A	3	W		2omq	A	3	W	1.73	54
2omq	-0.50912	-0.89013	A	3	Y	Aromatic		2omq	-0.50912	-0.89013	A	3	Y		2omq	A	3	Y	0.82	64
2omq	-0.07251	0.84758	E	2	A	Small Aliphatic		2omq	-0.07251	0.84758	E	2	A		2omq	E	2	A	1.92	46
2omq	0.04836	0.18834	E	2	C	Cys		2omq	0.04836	0.18834	E	2	C		2omq	E	2	C	3.01	82
2omq	0.40431	1.97513	E	2	D	Negative charge		2omq	0.40431	1.97513	E	2	D		2omq	E	2	D	0.13	17
2omq	0.15623	-1.11115	E	2	F	Aromatic		2omq	0.15623	-1.11115	E	2	F		2omq	E	2	F	3.35	101
2omq	0.20714	1.69012	E	2	G	Small Aliphatic		2omq	0.20714	1.69012	E	2	G		2omq	E	2	G	1.97	38
2omq	-0.69879	-0.28464	E	2	H	Positive charge		2omq	-0.69879	-0.28464	E	2	H		2omq	E	2	H	1.75	50
2omq	-0.79866	-1.88213	E	2	I	Hydrophobic		2omq	-0.79866	-1.88213	E	2	I		2omq	E	2	I	2.88	123
2omq	-0.49417	-0.72044	E	2	K	Positive charge		2omq	-0.49417	-0.72044	E	2	K		2omq	E	2	K	-0.08	37
2omq	-0.33487	-1.90167	E	2	L	Hydrophobic		2omq	-0.33487	-1.90167	E	2	L		2omq	E	2	L	2.99	93
2omq	-0.80476	-2.38792	E	2	M	Hydrophobic		2omq	-0.80476	-2.38792	E	2	M		2omq	E	2	M	2.7	68
2omq	0.08836	-0.20573	E	2	N	Polar		2omq	0.08836	-0.20573	E	2	N		2omq	E	2	N	1.21	52
2omq	-1.58156	-1.10449	E	2	P	Pro		2omq	-1.58156	-1.10449	E	2	P		2omq	E	2	P	2.34	18
2omq	-0.28818	-1.13133	E	2	Q	Polar		2omq	-0.28818	-1.13133	E	2	Q		2omq	E	2	Q	1.19	73
2omq	-1.37773	-1.55835	E	2	R	Positive charge		2omq	-1.37773	-1.55835	E	2	R		2omq	E	2	R	0.54	56
2omq	0.21854	-0.13929	E	2	S	Polar		2omq	0.21854	-0.13929	E	2	S		2omq	E	2	S	1.74	38
2omq	0.0216	-0.50524	E	2	T	Polar		2omq	0.0216	-0.50524	E	2	T		2omq	E	2	T	1.93	82
2omq	-0.46465	-1.8645	E	2	V	Hydrophobic		2omq	-0.46465	-1.8645	E	2	V		2omq	E	2	V	2.51	133
2omq	-0.45774	-0.42571	E	2	W	Aromatic		2omq	-0.45774	-0.42571	E	2	W		2omq	E	2	W	3.65	100
2omq	-0.45699	-0.90657	E	2	Y	Aromatic		2omq	-0.45699	-0.90657	E	2	Y		2omq	E	2	Y	2.74	110
2omq	1.05513	4.03465	L	4	A	Small Aliphatic		2omq	1.05513	4.03465	L	4	A		2omq	L	4	A	-1.07	-47
2omq	0.7338	3.70243	L	4	C	Cys		2omq	0.7338	3.70243	L	4	C		2omq	L	4	C	0.02	-11
2omq	1.40191	5.3713	L	4	D	Negative charge		2omq	1.40191	5.3713	L	4	D		2omq	L	4	D	-2.86	-76
2omq	1.28795	5.83838	L	4	E	Negative charge		2omq	1.28795	5.83838	L	4	E		2omq	L	4	E	-2.99	-93
2omq	0.29505	0.75257	L	4	F	Aromatic		2omq	0.29505	0.75257	L	4	F		2omq	L	4	F	0.36	8
2omq	1.33244	4.24314	L	4	G	Small Aliphatic		2omq	1.33244	4.24314	L	4	G		2omq	L	4	G	-1.02	-55
2omq	0.72901	2.54416	L	4	H	Positive charge		2omq	0.72901	2.54416	L	4	H		2omq	L	4	H	-1.24	-43
2omq	-1.02332	0.89253	L	4	I	Hydrophobic		2omq	-1.02332	0.89253	L	4	I		2omq	L	4	I	-0.11	30
2omq	0.36401	1.63196	L	4	K	Positive charge		2omq	0.36401	1.63196	L	4	K		2omq	L	4	K	-3.07	-56
2omq	0.01908	-0.21594	L	4	M	Hydrophobic		2omq	0.01908	-0.21594	L	4	M		2omq	L	4	M	-0.29	-25
2omq	1.04665	2.23293	L	4	N	Polar		2omq	1.04665	2.23293	L	4	N		2omq	L	4	N	-1.78	-41
2omq	1.87746	4.74838	L	4	P	Pro		2omq	1.87746	4.74838	L	4	P		2omq	L	4	P	-0.65	-75
2omq	0.96657	1.23689	L	4	Q	Polar		2omq	0.96657	1.23689	L	4	Q		2omq	L	4	Q	-1.8	-20
2omq	0.75265	2.1946	L	4	R	Positive charge		2omq	0.75265	2.1946	L	4	R		2omq	L	4	R	-2.45	-37
2omq	1.17454	5.11616	L	4	S	Polar		2omq	1.17454	5.11616	L	4	S		2omq	L	4	S	-1.25	-55
2omq	1.21897	2.70754	L	4	T	Polar		2omq	1.21897	2.70754	L	4	T		2omq	L	4	T	-1.06	-11
2omq	-0.40074	1.27284	L	4	V	Hydrophobic		2omq	-0.40074	1.27284	L	4	V		2omq	L	4	V	-0.48	40
2omq	0.84009	5.49902	L	4	W	Aromatic		2omq	0.84009	5.49902	L	4	W		2omq	L	4	W	0.66	7
2omq	0.85688	3.80418	L	4	Y	Aromatic		2omq	0.85688	3.80418	L	4	Y		2omq	L	4	Y	-0.25	17
2omq	0.31792	1.7479	L	6	A	Small Aliphatic		2omq	0.31792	1.7479	L	6	A		2omq	L	6	A	-1.07	-47
2omq	0.67229	1.4131	L	6	C	Cys		2omq	0.67229	1.4131	L	6	C		2omq	L	6	C	0.02	-11
2omq	0.48511	2.53095	L	6	D	Negative charge		2omq	0.48511	2.53095	L	6	D		2omq	L	6	D	-2.86	-76
2omq	0.04571	1.80194	L	6	E	Negative charge		2omq	0.04571	1.80194	L	6	E		2omq	L	6	E	-2.99	-93
2omq	-0.0541	0.07756	L	6	F	Aromatic		2omq	-0.0541	0.07756	L	6	F		2omq	L	6	F	0.36	8
2omq	0.04691	1.89165	L	6	G	Small Aliphatic		2omq	0.04691	1.89165	L	6	G		2omq	L	6	G	-1.02	-55
2omq	-0.07241	0.51334	L	6	H	Positive charge		2omq	-0.07241	0.51334	L	6	H		2omq	L	6	H	-1.24	-43
2omq	-0.78439	1.85357	L	6	I	Hydrophobic		2omq	-0.78439	1.85357	L	6	I		2omq	L	6	I	-0.11	30
2omq	-0.50608	-0.96687	L	6	K	Positive charge		2omq	-0.50608	-0.96687	L	6	K		2omq	L	6	K	-3.07	-56
2omq	-1.9501	0.04918	L	6	M	Hydrophobic		2omq	-1.9501	0.04918	L	6	M		2omq	L	6	M	-0.29	-25
2omq	0.70412	1.49091	L	6	N	Polar		2omq	0.70412	1.49091	L	6	N		2omq	L	6	N	-1.78	-41
2omq	0.42245	1.18582	L	6	P	Pro		2omq	0.42245	1.18582	L	6	P		2omq	L	6	P	-0.65	-75
2omq	-0.05177	0.87102	L	6	Q	Polar		2omq	-0.05177	0.87102	L	6	Q		2omq	L	6	Q	-1.8	-20
2omq	-0.17859	0.87247	L	6	R	Positive charge		2omq	-0.17859	0.87247	L	6	R		2omq	L	6	R	-2.45	-37
2omq	0.41826	1.78746	L	6	S	Polar		2omq	0.41826	1.78746	L	6	S		2omq	L	6	S	-1.25	-55
2omq	0.91751	1.29571	L	6	T	Polar		2omq	0.91751	1.29571	L	6	T		2omq	L	6	T	-1.06	-11
2omq	0.50645	0.91991	L	6	V	Hydrophobic		2omq	0.50645	0.91991	L	6	V		2omq	L	6	V	-0.48	40
2omq	-0.00185	-0.03997	L	6	W	Aromatic		2omq	-0.00185	-0.03997	L	6	W		2omq	L	6	W	0.66	7
2omq	-0.08852	0.98529	L	6	Y	Aromatic		2omq	-0.08852	0.98529	L	6	Y		2omq	L	6	Y	-0.25	17
2omq	0.30362	-0.11543	V	1	A	Small Aliphatic		2omq	0.30362	-0.11543	V	1	A		2omq	V	1	A	-0.59	-87
2omq	0.2038	0.21251	V	1	C	Cys		2omq	0.2038	0.21251	V	1	C		2omq	V	1	C	0.5	-51
2omq	0.924068	2.03595	V	1	D	Negative charge		2omq	0.924068	2.03595	V	1	D		2omq	V	1	D	-2.38	-116
2omq	0.802936	1.35581	V	1	E	Negative charge		2omq	0.802936	1.35581	V	1	E		2omq	V	1	E	-2.51	-133
2omq	0.34916	-1.0703	V	1	F	Aromatic		2omq	0.34916	-1.0703	V	1	F		2omq	V	1	F	0.84	-32
2omq	0.24183	-0.72344	V	1	G	Small Aliphatic		2omq	0.24183	-0.72344	V	1	G		2omq	V	1	G	-0.54	-95
2omq	-0.26157	-0.35775	V	1	H	Positive charge		2omq	-0.26157	-0.35775	V	1	H		2omq	V	1	H	-0.76	-83
2omq	-0.34698	0.49951	V	1	I	Hydrophobic		2omq	-0.34698	0.49951	V	1	I		2omq	V	1	I	0.37	-10
2omq	-0.93621	-0.79707	V	1	K	Positive charge		2omq	-0.93621	-0.79707	V	1	K		2omq	V	1	K	-2.59	-96
2omq	-0.62831	-0.67544	V	1	L	Hydrophobic		2omq	-0.62831	-0.67544	V	1	L		2omq	V	1	L	0.48	-40
2omq	-1.11291	-1.5967	V	1	M	Hydrophobic		2omq	-1.11291	-1.5967	V	1	M		2omq	V	1	M	0.19	-65
2omq	-0.19986	-0.88617	V	1	N	Polar		2omq	-0.19986	-0.88617	V	1	N		2omq	V	1	N	-1.3	-81
2omq	0.89063	1.1388	V	1	P	Pro		2omq	0.89063	1.1388	V	1	P		2omq	V	1	P	-0.17	-115
2omq	0.12967	0.10449	V	1	Q	Polar		2omq	0.12967	0.10449	V	1	Q		2omq	V	1	Q	-1.32	-60
2omq	-0.7708	-0.84808	V	1	R	Positive charge		2omq	-0.7708	-0.84808	V	1	R		2omq	V	1	R	-1.97	-77
2omq	0.49707	0.09055	V	1	S	Polar		2omq	0.49707	0.09055	V	1	S		2omq	V	1	S	-0.77	-95
2omq	0.24749	0.35813	V	1	T	Polar		2omq	0.24749	0.35813	V	1	T		2omq	V	1	T	-0.58	-51
2omq	0.55926	-0.23945	V	1	W	Aromatic		2omq	0.55926	-0.23945	V	1	W		2omq	V	1	W	1.14	-33
2omq	0.06917	0.21623	V	1	Y	Aromatic		2omq	0.06917	0.21623	V	1	Y		2omq	V	1	Y	0.23	-23
2omq	2.01619	3.92961	Y	5	A	Small Aliphatic		2omq	2.01619	3.92961	Y	5	A		2omq	Y	5	A	-0.82	-64
2omq	1.92356	3.25519	Y	5	C	Cys		2omq	1.92356	3.25519	Y	5	C		2omq	Y	5	C	0.27	-28
2omq	1.21995	3.7189	Y	5	D	Negative charge		2omq	1.21995	3.7189	Y	5	D		2omq	Y	5	D	-2.61	-93
2omq	2.27707	4.2874	Y	5	E	Negative charge		2omq	2.27707	4.2874	Y	5	E		2omq	Y	5	E	-2.74	-110
2omq	1.03585	0.46867	Y	5	F	Aromatic		2omq	1.03585	0.46867	Y	5	F		2omq	Y	5	F	0.61	-9
2omq	1.19762	4.6263	Y	5	G	Small Aliphatic		2omq	1.19762	4.6263	Y	5	G		2omq	Y	5	G	-0.77	-72
2omq	1.01592	1.28407	Y	5	H	Positive charge		2omq	1.01592	1.28407	Y	5	H		2omq	Y	5	H	-0.99	-60
2omq	1.50623	2.10001	Y	5	I	Hydrophobic		2omq	1.50623	2.10001	Y	5	I		2omq	Y	5	I	0.14	13
2omq	1.20733	1.4338	Y	5	K	Positive charge		2omq	1.20733	1.4338	Y	5	K		2omq	Y	5	K	-2.82	-73
2omq	1.68462	1.99805	Y	5	L	Hydrophobic		2omq	1.68462	1.99805	Y	5	L		2omq	Y	5	L	0.25	-17
2omq	0.86387	0.65	Y	5	M	Hydrophobic		2omq	0.86387	0.65	Y	5	M		2omq	Y	5	M	-0.04	-42
2omq	1.91916	3.62775	Y	5	N	Polar		2omq	1.91916	3.62775	Y	5	N		2omq	Y	5	N	-1.53	-58
2omq	0.94358	3.67996	Y	5	P	Pro		2omq	0.94358	3.67996	Y	5	P		2omq	Y	5	P	-0.4	-92
2omq	1.88446	2.92186	Y	5	Q	Polar		2omq	1.88446	2.92186	Y	5	Q		2omq	Y	5	Q	-1.55	-37
2omq	1.16579	2.75845	Y	5	R	Positive charge		2omq	1.16579	2.75845	Y	5	R		2omq	Y	5	R	-2.2	-54
2omq	2.29483	4.0869	Y	5	S	Polar		2omq	2.29483	4.0869	Y	5	S		2omq	Y	5	S	-1	-72
2omq	2.80303	4.49693	Y	5	T	Polar		2omq	2.80303	4.49693	Y	5	T		2omq	Y	5	T	-0.81	-28
2omq	2.58658	3.71244	Y	5	V	Hydrophobic		2omq	2.58658	3.71244	Y	5	V		2omq	Y	5	V	-0.23	23
2omq	1.46553	2.781	Y	5	W	Aromatic		2omq	1.46553	2.781	Y	5	W		2omq	Y	5	W	0.91	-10
2on9	2.2791	4.34558	I	3	A	Small Aliphatic		2on9	2.2791	4.34558	I	3	A		2on9	I	3	A	-0.96	-77
2on9	1.82442	3.85828	I	3	C	Cys		2on9	1.82442	3.85828	I	3	C		2on9	I	3	C	0.13	-41
2on9	2.16822	4.76944	I	3	D	Negative charge		2on9	2.16822	4.76944	I	3	D		2on9	I	3	D	-2.75	-106
2on9	1.50562	3.72872	I	3	E	Negative charge		2on9	1.50562	3.72872	I	3	E		2on9	I	3	E	-2.88	-123
2on9	0.77389	5.97353	I	3	F	Aromatic		2on9	0.77389	5.97353	I	3	F		2on9	I	3	F	0.47	-22
2on9	3.23846	5.59187	I	3	G	Small Aliphatic		2on9	3.23846	5.59187	I	3	G		2on9	I	3	G	-0.91	-85
2on9	1.80338	5.66256	I	3	H	Positive charge		2on9	1.80338	5.66256	I	3	H		2on9	I	3	H	-1.13	-73
2on9	0.91256	6.53943	I	3	K	Positive charge		2on9	0.91256	6.53943	I	3	K		2on9	I	3	K	-2.96	-86
2on9	-0.013	-0.10919	I	3	L	Hydrophobic		2on9	0.38169	-0.10919	I	3	L		2on9	I	3	L	0.11	-30
2on9	-0.14914	0.36378	I	3	M	Hydrophobic		2on9	-0.14914	0.36378	I	3	M		2on9	I	3	M	-0.18	-55
2on9	2.1938	3.49268	I	3	N	Polar		2on9	2.1938	3.49268	I	3	N		2on9	I	3	N	-1.67	-71
2on9	3.54804	5.91668	I	3	P	Pro		2on9	3.54804	5.91668	I	3	P		2on9	I	3	P	-0.54	-105
2on9	1.35828	2.7277	I	3	Q	Polar		2on9	1.35828	2.7277	I	3	Q		2on9	I	3	Q	-1.69	-50
2on9	1.69615	8.37809	I	3	R	Positive charge		2on9	1.69615	8.37809	I	3	R		2on9	I	3	R	-2.34	-67
2on9	2.74444	5.2341	I	3	S	Polar		2on9	2.74444	5.2341	I	3	S		2on9	I	3	S	-1.14	-85
2on9	2.05906	3.35301	I	3	T	Polar		2on9	2.05906	3.35301	I	3	T		2on9	I	3	T	-0.95	-41
2on9	1.02831	1.57476	I	3	V	Hydrophobic		2on9	1.02831	1.57476	I	3	V		2on9	I	3	V	-0.37	10
2on9	1.43869	6.89536	I	3	W	Aromatic		2on9	1.43869	6.89536	I	3	W		2on9	I	3	W	0.77	-23
2on9	0.88662	5.07119	I	3	Y	Aromatic		2on9	0.88662	5.07119	I	3	Y		2on9	I	3	Y	-0.14	-13
2on9	0.18043	0.2836	K	6	A	Small Aliphatic		2on9	0.18043	0.2836	K	6	A		2on9	K	6	A	2	9
2on9	0.16864	0.42205	K	6	C	Cys		2on9	0.16864	0.42205	K	6	C		2on9	K	6	C	3.09	45
2on9	-0.011262	-0.04962	K	6	D	Negative charge		2on9	0.29757	1.51378	K	6	D		2on9	K	6	D	0.21	-20
2on9	-0.010192	-0.011228	K	6	E	Negative charge		2on9	0.29205	1.35004	K	6	E		2on9	K	6	E	0.08	-37
2on9	0.14981	-0.23642	K	6	F	Aromatic		2on9	0.14981	-0.23642	K	6	F		2on9	K	6	F	3.43	64
2on9	0.2548	0.49842	K	6	G	Small Aliphatic		2on9	0.2548	0.49842	K	6	G		2on9	K	6	G	2.05	1
2on9	0.16844	1.49447	K	6	H	Positive charge		2on9	0.16844	1.49447	K	6	H		2on9	K	6	H	1.83	13
2on9	0.48808	0.58843	K	6	I	Hydrophobic		2on9	0.48808	0.58843	K	6	I		2on9	K	6	I	2.96	86
2on9	-0.08588	-0.33244	K	6	L	Hydrophobic		2on9	-0.08588	-0.33244	K	6	L		2on9	K	6	L	3.07	56
2on9	-0.19044	-0.79355	K	6	M	Hydrophobic		2on9	-0.19044	-0.79355	K	6	M		2on9	K	6	M	2.78	31
2on9	0.09027	0.8657	K	6	N	Polar		2on9	0.09027	0.8657	K	6	N		2on9	K	6	N	1.29	15
2on9	-0.2372	1.4794	K	6	P	Pro		2on9	-0.2372	1.4794	K	6	P		2on9	K	6	P	2.42	-19
2on9	0.05892	0.42474	K	6	Q	Polar		2on9	0.05892	0.42474	K	6	Q		2on9	K	6	Q	1.27	36
2on9	0.00118	0.26463	K	6	R	Positive charge		2on9	0.00118	0.26463	K	6	R		2on9	K	6	R	0.62	19
2on9	0.53092	0.68614	K	6	S	Polar		2on9	0.53092	0.68614	K	6	S		2on9	K	6	S	1.82	1
2on9	0.82594	0.87768	K	6	T	Polar		2on9	0.82594	0.87768	K	6	T		2on9	K	6	T	2.01	45
2on9	0.72513	0.83256	K	6	V	Hydrophobic		2on9	0.72513	0.83256	K	6	V		2on9	K	6	V	2.59	96
2on9	-0.00453	0.41483	K	6	W	Aromatic		2on9	-0.00453	0.41483	K	6	W		2on9	K	6	W	3.73	63
2on9	-0.07065	0.40646	K	6	Y	Aromatic		2on9	-0.07065	0.40646	K	6	Y		2on9	K	6	Y	2.82	73
2on9	0.77633	0.66752	Q	2	A	Small Aliphatic		2on9	0.77633	0.66752	Q	2	A		2on9	Q	2	A	0.73	-27
2on9	0.37146	0.12124	Q	2	C	Cys		2on9	0.37146	0.12124	Q	2	C		2on9	Q	2	C	1.82	9
2on9	0.2181	0.16088	Q	2	D	Negative charge		2on9	0.2181	0.16088	Q	2	D		2on9	Q	2	D	-1.06	-56
2on9	0.21948	-0.11328	Q	2	E	Negative charge		2on9	0.21948	-0.11328	Q	2	E		2on9	Q	2	E	-1.19	-73
2on9	0.22019	-0.57297	Q	2	F	Aromatic		2on9	0.22019	-0.57297	Q	2	F		2on9	Q	2	F	2.16	28
2on9	0.5453	1.16502	Q	2	G	Small Aliphatic		2on9	0.5453	1.16502	Q	2	G		2on9	Q	2	G	0.78	-35
2on9	0.16632	0.03273	Q	2	H	Positive charge		2on9	0.16632	0.03273	Q	2	H		2on9	Q	2	H	0.56	-23
2on9	-0.24791	-1.23914	Q	2	I	Hydrophobic		2on9	-0.24791	-1.23914	Q	2	I		2on9	Q	2	I	1.69	50
2on9	-0.04814	-0.4388	Q	2	K	Positive charge		2on9	-0.04814	-0.4388	Q	2	K		2on9	Q	2	K	-1.27	-36
2on9	-0.38098	-1.08011	Q	2	L	Hydrophobic		2on9	-0.38098	-1.08011	Q	2	L		2on9	Q	2	L	1.8	20
2on9	0.13673	-2.19749	Q	2	M	Hydrophobic		2on9	0.13673	-2.19749	Q	2	M		2on9	Q	2	M	1.51	-5
2on9	0.31922	-0.06303	Q	2	N	Polar		2on9	0.31922	-0.06303	Q	2	N		2on9	Q	2	N	0.02	-21
2on9	-0.07417	1.51689	Q	2	P	Pro		2on9	-0.07417	1.51689	Q	2	P		2on9	Q	2	P	1.15	-55
2on9	-0.09211	0.26136	Q	2	R	Positive charge		2on9	-0.09211	0.26136	Q	2	R		2on9	Q	2	R	-0.65	-17
2on9	0.45313	0.57741	Q	2	S	Polar		2on9	0.45313	0.57741	Q	2	S		2on9	Q	2	S	0.55	-35
2on9	0.28258	0.2061	Q	2	T	Polar		2on9	0.28258	0.2061	Q	2	T		2on9	Q	2	T	0.74	9
2on9	0.20609	0.15775	Q	2	V	Hydrophobic		2on9	0.20609	0.15775	Q	2	V		2on9	Q	2	V	1.32	60
2on9	0.4237	-0.64105	Q	2	W	Aromatic		2on9	0.4237	-0.64105	Q	2	W		2on9	Q	2	W	2.46	27
2on9	-0.41842	-0.41904	Q	2	Y	Aromatic		2on9	-0.41842	-0.41904	Q	2	Y		2on9	Q	2	Y	1.55	37
2on9	0.65041	2.02159	V	1	A	Small Aliphatic		2on9	0.65041	2.02159	V	1	A		2on9	V	1	A	-0.59	-87
2on9	0.11802	1.42437	V	1	C	Cys		2on9	0.11802	1.42437	V	1	C		2on9	V	1	C	0.5	-51
2on9	-0.13265	0.48516	V	1	D	Negative charge		2on9	-0.13265	0.48516	V	1	D		2on9	V	1	D	-2.38	-116
2on9	0.34986	1.85658	V	1	E	Negative charge		2on9	0.34986	1.85658	V	1	E		2on9	V	1	E	-2.51	-133
2on9	-0.17007	1.10705	V	1	F	Aromatic		2on9	-0.17007	1.10705	V	1	F		2on9	V	1	F	0.84	-32
2on9	1.39755	2.80632	V	1	G	Small Aliphatic		2on9	1.39755	2.80632	V	1	G		2on9	V	1	G	-0.54	-95
2on9	0.70483	2.53427	V	1	H	Positive charge		2on9	0.70483	2.53427	V	1	H		2on9	V	1	H	-0.76	-83
2on9	-0.26654	-1.03651	V	1	I	Hydrophobic		2on9	-0.26654	-1.03651	V	1	I		2on9	V	1	I	0.37	-10
2on9	0.19452	1.79811	V	1	K	Positive charge		2on9	0.19452	1.79811	V	1	K		2on9	V	1	K	-2.59	-96
2on9	-0.67948	-1.28619	V	1	L	Hydrophobic		2on9	-0.67948	-1.28619	V	1	L		2on9	V	1	L	0.48	-40
2on9	-0.98571	-0.63176	V	1	M	Hydrophobic		2on9	-0.98571	-0.63176	V	1	M		2on9	V	1	M	0.19	-65
2on9	0.79467	1.70656	V	1	N	Polar		2on9	0.79467	1.70656	V	1	N		2on9	V	1	N	-1.3	-81
2on9	1.01042	2.08891	V	1	P	Pro		2on9	1.01042	2.08891	V	1	P		2on9	V	1	P	-0.17	-115
2on9	0.31057	1.92969	V	1	Q	Polar		2on9	0.31057	1.92969	V	1	Q		2on9	V	1	Q	-1.32	-60
2on9	0.22336	3.21853	V	1	R	Positive charge		2on9	0.22336	3.21853	V	1	R		2on9	V	1	R	-1.97	-77
2on9	1.11086	2.20705	V	1	S	Polar		2on9	1.11086	2.20705	V	1	S		2on9	V	1	S	-0.77	-95
2on9	0.30425	0.69807	V	1	T	Polar		2on9	0.30425	0.69807	V	1	T		2on9	V	1	T	-0.58	-51
2on9	-0.21931	2.19271	V	1	W	Aromatic		2on9	-0.21931	2.19271	V	1	W		2on9	V	1	W	1.14	-33
2on9	-0.05166	0.46093	V	1	Y	Aromatic		2on9	-0.05166	0.46093	V	1	Y		2on9	V	1	Y	0.23	-23
2on9	1.0858	1.46571	V	4	A	Small Aliphatic		2on9	1.0858	1.46571	V	4	A		2on9	V	4	A	-0.59	-87
2on9	0.8191	1.12809	V	4	C	Cys		2on9	0.8191	1.12809	V	4	C		2on9	V	4	C	0.5	-51
2on9	0.85703	1.30069	V	4	D	Negative charge		2on9	0.85703	1.30069	V	4	D		2on9	V	4	D	-2.38	-116
2on9	0.50283	1.57517	V	4	E	Negative charge		2on9	0.50283	1.57517	V	4	E		2on9	V	4	E	-2.51	-133
2on9	-1.19479	-1.26114	V	4	F	Aromatic		2on9	-1.19479	-1.26114	V	4	F		2on9	V	4	F	0.84	-32
2on9	0.98844	2.20948	V	4	G	Small Aliphatic		2on9	0.98844	2.20948	V	4	G		2on9	V	4	G	-0.54	-95
2on9	-0.06659	-0.08083	V	4	H	Positive charge		2on9	-0.06659	-0.08083	V	4	H		2on9	V	4	H	-0.76	-83
2on9	-0.63286	-0.56788	V	4	I	Hydrophobic		2on9	-0.63286	-0.56788	V	4	I		2on9	V	4	I	0.37	-10
2on9	0.10372	1.56477	V	4	K	Positive charge		2on9	0.10372	1.56477	V	4	K		2on9	V	4	K	-2.59	-96
2on9	-0.688	-0.34784	V	4	L	Hydrophobic		2on9	-0.688	-0.34784	V	4	L		2on9	V	4	L	0.48	-40
2on9	-1.47983	-0.10451	V	4	M	Hydrophobic		2on9	-1.47983	-0.10451	V	4	M		2on9	V	4	M	0.19	-65
2on9	0.50729	0.55044	V	4	N	Polar		2on9	0.50729	0.55044	V	4	N		2on9	V	4	N	-1.3	-81
2on9	0.1997	2.11719	V	4	P	Pro		2on9	0.1997	2.11719	V	4	P		2on9	V	4	P	-0.17	-115
2on9	0.39145	1.20869	V	4	Q	Polar		2on9	0.39145	1.20869	V	4	Q		2on9	V	4	Q	-1.32	-60
2on9	-0.2919	1.54287	V	4	R	Positive charge		2on9	-0.2919	1.54287	V	4	R		2on9	V	4	R	-1.97	-77
2on9	1.12872	1.81294	V	4	S	Polar		2on9	1.12872	1.81294	V	4	S		2on9	V	4	S	-0.77	-95
2on9	0.58804	1.0243	V	4	T	Polar		2on9	0.58804	1.0243	V	4	T		2on9	V	4	T	-0.58	-51
2on9	-1.34182	-1.34467	V	4	W	Aromatic		2on9	-1.34182	-1.34467	V	4	W		2on9	V	4	W	1.14	-33
2on9	-1.00855	-1.12465	V	4	Y	Aromatic		2on9	-1.00855	-1.12465	V	4	Y		2on9	V	4	Y	0.23	-23
2on9	1.82947	1.70164	Y	5	A	Small Aliphatic		2on9	1.82947	1.70164	Y	5	A		2on9	Y	5	A	-0.82	-64
2on9	0.9432	1.16658	Y	5	C	Cys		2on9	0.9432	1.16658	Y	5	C		2on9	Y	5	C	0.27	-28
2on9	1.37524	2.34152	Y	5	D	Negative charge		2on9	1.37524	2.34152	Y	5	D		2on9	Y	5	D	-2.61	-93
2on9	0.59646	1.33719	Y	5	E	Negative charge		2on9	0.59646	1.33719	Y	5	E		2on9	Y	5	E	-2.74	-110
2on9	-0.69453	-0.99129	Y	5	F	Aromatic		2on9	-0.69453	-0.99129	Y	5	F		2on9	Y	5	F	0.61	-9
2on9	1.89829	2.02534	Y	5	G	Small Aliphatic		2on9	1.89829	2.02534	Y	5	G		2on9	Y	5	G	-0.77	-72
2on9	-0.06817	0.54539	Y	5	H	Positive charge		2on9	-0.06817	0.54539	Y	5	H		2on9	Y	5	H	-0.99	-60
2on9	0.11172	-0.15274	Y	5	I	Hydrophobic		2on9	0.11172	-0.15274	Y	5	I		2on9	Y	5	I	0.14	13
2on9	0.66861	0.29035	Y	5	K	Positive charge		2on9	0.66861	0.29035	Y	5	K		2on9	Y	5	K	-2.82	-73
2on9	-0.04137	-0.25528	Y	5	L	Hydrophobic		2on9	-0.04137	-0.25528	Y	5	L		2on9	Y	5	L	0.25	-17
2on9	-1.33154	-1.20357	Y	5	M	Hydrophobic		2on9	-1.33154	-1.20357	Y	5	M		2on9	Y	5	M	-0.04	-42
2on9	0.59442	1.03602	Y	5	N	Polar		2on9	0.59442	1.03602	Y	5	N		2on9	Y	5	N	-1.53	-58
2on9	2.12083	1.85665	Y	5	P	Pro		2on9	2.12083	1.85665	Y	5	P		2on9	Y	5	P	-0.4	-92
2on9	0.82235	0.97642	Y	5	Q	Polar		2on9	0.82235	0.97642	Y	5	Q		2on9	Y	5	Q	-1.55	-37
2on9	1.05585	1.27461	Y	5	R	Positive charge		2on9	1.05585	1.27461	Y	5	R		2on9	Y	5	R	-2.2	-54
2on9	1.62166	1.64562	Y	5	S	Polar		2on9	1.62166	1.64562	Y	5	S		2on9	Y	5	S	-1	-72
2on9	1.86765	1.91537	Y	5	T	Polar		2on9	1.86765	1.91537	Y	5	T		2on9	Y	5	T	-0.81	-28
2on9	1.0905	0.98144	Y	5	V	Hydrophobic		2on9	1.0905	0.98144	Y	5	V		2on9	Y	5	V	-0.23	23
2on9	0.43156	-0.31384	Y	5	W	Aromatic		2on9	0.43156	-0.31384	Y	5	W		2on9	Y	5	W	0.91	-10
2ona	0.13542	-0.36297	G	3	A	Small Aliphatic		2ona	0.13542	-0.36297	G	3	A		2ona	G	3	A	-0.05	8
2ona	-0.76938	-1.25304	G	3	C	Cys		2ona	-0.76938	-1.25304	G	3	C		2ona	G	3	C	1.04	44
2ona	0.08698	1.1575	G	3	D	Negative charge		2ona	0.08698	1.1575	G	3	D		2ona	G	3	D	-1.84	-21
2ona	-0.22599	-0.74725	G	3	E	Negative charge		2ona	-0.22599	-0.74725	G	3	E		2ona	G	3	E	-1.97	-38
2ona	-1.53083	-1.55458	G	3	F	Aromatic		2ona	-1.53083	-1.55458	G	3	F		2ona	G	3	F	1.38	63
2ona	-0.99203	-0.30742	G	3	H	Positive charge		2ona	-0.99203	-0.30742	G	3	H		2ona	G	3	H	-0.22	12
2ona	-1.50823	-1.51225	G	3	I	Hydrophobic		2ona	-1.50823	-1.51225	G	3	I		2ona	G	3	I	0.91	85
2ona	-0.87697	-1.49898	G	3	K	Positive charge		2ona	-0.87697	-1.49898	G	3	K		2ona	G	3	K	-2.05	-1
2ona	-1.76086	-2.041	G	3	L	Hydrophobic		2ona	-1.76086	-2.041	G	3	L		2ona	G	3	L	1.02	55
2ona	-1.8311	-2.62093	G	3	M	Hydrophobic		2ona	-1.8311	-2.62093	G	3	M		2ona	G	3	M	0.73	30
2ona	-0.62481	0.37922	G	3	N	Polar		2ona	-0.62481	0.37922	G	3	N		2ona	G	3	N	-0.76	14
2ona	-1.14098	-0.64919	G	3	P	Pro		2ona	-1.14098	-0.64919	G	3	P		2ona	G	3	P	0.37	-20
2ona	-0.38886	-0.7349	G	3	Q	Polar		2ona	-0.38886	-0.7349	G	3	Q		2ona	G	3	Q	-0.78	35
2ona	-0.53347	-0.99099	G	3	R	Positive charge		2ona	-0.53347	-0.99099	G	3	R		2ona	G	3	R	-1.43	18
2ona	0.04879	-0.71273	G	3	S	Polar		2ona	0.04879	-0.71273	G	3	S		2ona	G	3	S	-0.23	0
2ona	0.08241	-0.11674	G	3	T	Polar		2ona	0.08241	-0.11674	G	3	T		2ona	G	3	T	-0.04	44
2ona	-0.62168	-0.62037	G	3	V	Hydrophobic		2ona	-0.62168	-0.62037	G	3	V		2ona	G	3	V	0.54	95
2ona	-1.87955	-1.7658	G	3	W	Aromatic		2ona	-1.87955	-1.7658	G	3	W		2ona	G	3	W	1.68	62
2ona	-1.04606	-1.68784	G	3	Y	Aromatic		2ona	-1.04606	-1.68784	G	3	Y		2ona	G	3	Y	0.77	72
2ona	0.12641	-0.43981	G	4	A	Small Aliphatic		2ona	0.12641	-0.43981	G	4	A		2ona	G	4	A	-0.05	8
2ona	-0.00571	-1.32751	G	4	C	Cys		2ona	-0.00571	-1.32751	G	4	C		2ona	G	4	C	1.04	44
2ona	0.398775	0.60926	G	4	D	Negative charge		2ona	0.398775	0.60926	G	4	D		2ona	G	4	D	-1.84	-21
2ona	-0.07041	-0.1668	G	4	E	Negative charge		2ona	-0.07041	-0.1668	G	4	E		2ona	G	4	E	-1.97	-38
2ona	-0.30117	-1.67865	G	4	F	Aromatic		2ona	-0.30117	-1.67865	G	4	F		2ona	G	4	F	1.38	63
2ona	0.06895	-0.27332	G	4	H	Positive charge		2ona	0.06895	-0.27332	G	4	H		2ona	G	4	H	-0.22	12
2ona	-0.12688	-0.4941	G	4	I	Hydrophobic		2ona	-0.12688	-0.4941	G	4	I		2ona	G	4	I	0.91	85
2ona	-0.40344	-0.40544	G	4	K	Positive charge		2ona	-0.40344	-0.40544	G	4	K		2ona	G	4	K	-2.05	-1
2ona	-0.13198	-1.5722	G	4	L	Hydrophobic		2ona	-0.13198	-1.5722	G	4	L		2ona	G	4	L	1.02	55
2ona	-1.36146	-2.07495	G	4	M	Hydrophobic		2ona	-1.36146	-2.07495	G	4	M		2ona	G	4	M	0.73	30
2ona	0.35269	0.42875	G	4	N	Polar		2ona	0.35269	0.42875	G	4	N		2ona	G	4	N	-0.76	14
2ona	1.10927	-0.25337	G	4	P	Pro		2ona	1.10927	-0.25337	G	4	P		2ona	G	4	P	0.37	-20
2ona	-0.07774	-0.41949	G	4	Q	Polar		2ona	-0.07774	-0.41949	G	4	Q		2ona	G	4	Q	-0.78	35
2ona	-0.75378	0.12032	G	4	R	Positive charge		2ona	-0.75378	0.12032	G	4	R		2ona	G	4	R	-1.43	18
2ona	0.151074	-0.52804	G	4	S	Polar		2ona	0.151074	-0.52804	G	4	S		2ona	G	4	S	-0.23	0
2ona	0.08734	-1.19921	G	4	T	Polar		2ona	0.08734	-1.19921	G	4	T		2ona	G	4	T	-0.04	44
2ona	-0.20839	-1.57443	G	4	V	Hydrophobic		2ona	-0.20839	-1.57443	G	4	V		2ona	G	4	V	0.54	95
2ona	-1.97505	-1.01782	G	4	W	Aromatic		2ona	-1.97505	-1.01782	G	4	W		2ona	G	4	W	1.68	62
2ona	-0.30593	-0.71477	G	4	Y	Aromatic		2ona	-0.30593	-0.71477	G	4	Y		2ona	G	4	Y	0.77	72
2ona	0.62493	0.12016	M	1	A	Small Aliphatic		2ona	0.62493	0.12016	M	1	A		2ona	M	1	A	-0.78	-22
2ona	0.62274	0.55446	M	1	C	Cys		2ona	0.62274	0.55446	M	1	C		2ona	M	1	C	0.31	14
2ona	1.02609	1.89607	M	1	D	Negative charge		2ona	1.02609	1.89607	M	1	D		2ona	M	1	D	-2.57	-51
2ona	0.54108	1.33513	M	1	E	Negative charge		2ona	0.54108	1.33513	M	1	E		2ona	M	1	E	-2.7	-68
2ona	-0.04507	-0.22891	M	1	F	Aromatic		2ona	-0.04507	-0.22891	M	1	F		2ona	M	1	F	0.65	33
2ona	0.52901	0.03328	M	1	G	Small Aliphatic		2ona	0.52901	0.03328	M	1	G		2ona	M	1	G	-0.73	-30
2ona	0.88354	-0.03554	M	1	H	Positive charge		2ona	0.88354	-0.03554	M	1	H		2ona	M	1	H	-0.95	-18
2ona	0.06961	0.39269	M	1	I	Hydrophobic		2ona	0.06961	0.39269	M	1	I		2ona	M	1	I	0.18	55
2ona	0.03592	0.14452	M	1	K	Positive charge		2ona	0.03592	0.14452	M	1	K		2ona	M	1	K	-2.78	-31
2ona	-0.26473	0.08556	M	1	L	Hydrophobic		2ona	-0.26473	0.08556	M	1	L		2ona	M	1	L	0.29	25
2ona	0.938435	-0.36711	M	1	N	Polar		2ona	0.938435	-0.36711	M	1	N		2ona	M	1	N	-1.49	-16
2ona	0.98273	1.80184	M	1	P	Pro		2ona	0.98273	1.80184	M	1	P		2ona	M	1	P	-0.36	-50
2ona	0.50597	0.39692	M	1	Q	Polar		2ona	0.50597	0.39692	M	1	Q		2ona	M	1	Q	-1.51	5
2ona	0.15546	0.42751	M	1	R	Positive charge		2ona	0.15546	0.42751	M	1	R		2ona	M	1	R	-2.16	-12
2ona	1.09785	0.04759	M	1	S	Polar		2ona	1.09785	0.04759	M	1	S		2ona	M	1	S	-0.96	-30
2ona	0.70917	-0.15719	M	1	T	Polar		2ona	0.70917	-0.15719	M	1	T		2ona	M	1	T	-0.77	14
2ona	0.82115	0.33298	M	1	V	Hydrophobic		2ona	0.82115	0.33298	M	1	V		2ona	M	1	V	-0.19	65
2ona	1.45207	0.1979	M	1	W	Aromatic		2ona	1.45207	0.1979	M	1	W		2ona	M	1	W	0.95	32
2ona	0.4331	0.14749	M	1	Y	Aromatic		2ona	0.4331	0.14749	M	1	Y		2ona	M	1	Y	0.04	42
2ona	0.28731	0.41248	V	2	A	Small Aliphatic		2ona	0.28731	0.41248	V	2	A		2ona	V	2	A	-0.59	-87
2ona	0.23073	1.99247	V	2	C	Cys		2ona	0.23073	1.99247	V	2	C		2ona	V	2	C	0.5	-51
2ona	0.28213	2.53992	V	2	D	Negative charge		2ona	0.28213	2.53992	V	2	D		2ona	V	2	D	-2.38	-116
2ona	-0.36058	0.98487	V	2	E	Negative charge		2ona	-0.36058	0.98487	V	2	E		2ona	V	2	E	-2.51	-133
2ona	-0.03318	0.18746	V	2	F	Aromatic		2ona	-0.03318	0.18746	V	2	F		2ona	V	2	F	0.84	-32
2ona	0.08567	1.63601	V	2	G	Small Aliphatic		2ona	0.08567	1.63601	V	2	G		2ona	V	2	G	-0.54	-95
2ona	0.18942	1.72566	V	2	H	Positive charge		2ona	0.18942	1.72566	V	2	H		2ona	V	2	H	-0.76	-83
2ona	-0.66191	-0.51675	V	2	I	Hydrophobic		2ona	-0.66191	-0.51675	V	2	I		2ona	V	2	I	0.37	-10
2ona	-0.95419	-0.50987	V	2	K	Positive charge		2ona	-0.95419	-0.50987	V	2	K		2ona	V	2	K	-2.59	-96
2ona	-1.40575	-1.90198	V	2	L	Hydrophobic		2ona	-1.40575	-1.90198	V	2	L		2ona	V	2	L	0.48	-40
2ona	-1.0284	-1.33381	V	2	M	Hydrophobic		2ona	-1.0284	-1.33381	V	2	M		2ona	V	2	M	0.19	-65
2ona	0.19839	1.61115	V	2	N	Polar		2ona	0.19839	1.61115	V	2	N		2ona	V	2	N	-1.3	-81
2ona	1.00918	0.87628	V	2	P	Pro		2ona	1.00918	0.87628	V	2	P		2ona	V	2	P	-0.17	-115
2ona	-0.52048	-0.40936	V	2	Q	Polar		2ona	-0.52048	-0.40936	V	2	Q		2ona	V	2	Q	-1.32	-60
2ona	-0.99062	-0.49065	V	2	R	Positive charge		2ona	-0.99062	-0.49065	V	2	R		2ona	V	2	R	-1.97	-77
2ona	0.22957	0.71104	V	2	S	Polar		2ona	0.22957	0.71104	V	2	S		2ona	V	2	S	-0.77	-95
2ona	0.02109	1.56074	V	2	T	Polar		2ona	0.02109	1.56074	V	2	T		2ona	V	2	T	-0.58	-51
2ona	-0.82292	-0.53448	V	2	W	Aromatic		2ona	-0.82292	-0.53448	V	2	W		2ona	V	2	W	1.14	-33
2ona	-0.04952	0.35374	V	2	Y	Aromatic		2ona	-0.04952	0.35374	V	2	Y		2ona	V	2	Y	0.23	-23
2ona	0.14721	0.14509	V	5	A	Small Aliphatic		2ona	0.14721	0.14509	V	5	A		2ona	V	5	A	-0.59	-87
2ona	-0.15421	-0.91141	V	5	C	Cys		2ona	-0.15421	-0.91141	V	5	C		2ona	V	5	C	0.5	-51
2ona	-0.35268	-0.28527	V	5	D	Negative charge		2ona	-0.35268	-0.28527	V	5	D		2ona	V	5	D	-2.38	-116
2ona	-0.41655	-0.05151	V	5	E	Negative charge		2ona	-0.41655	-0.05151	V	5	E		2ona	V	5	E	-2.51	-133
2ona	-0.83221	-1.0598	V	5	F	Aromatic		2ona	-0.83221	-1.0598	V	5	F		2ona	V	5	F	0.84	-32
2ona	-0.24479	1.15452	V	5	G	Small Aliphatic		2ona	-0.24479	1.15452	V	5	G		2ona	V	5	G	-0.54	-95
2ona	-0.51206	-0.5373	V	5	H	Positive charge		2ona	-0.51206	-0.5373	V	5	H		2ona	V	5	H	-0.76	-83
2ona	-0.54191	-1.35601	V	5	I	Hydrophobic		2ona	-0.54191	-1.35601	V	5	I		2ona	V	5	I	0.37	-10
2ona	-0.88008	-1.03051	V	5	K	Positive charge		2ona	-0.88008	-1.03051	V	5	K		2ona	V	5	K	-2.59	-96
2ona	-0.50947	-0.63855	V	5	L	Hydrophobic		2ona	-0.50947	-0.63855	V	5	L		2ona	V	5	L	0.48	-40
2ona	-0.33473	-1.21368	V	5	M	Hydrophobic		2ona	-0.33473	-1.21368	V	5	M		2ona	V	5	M	0.19	-65
2ona	-0.04446	-0.36315	V	5	N	Polar		2ona	-0.04446	-0.36315	V	5	N		2ona	V	5	N	-1.3	-81
2ona	-0.71815	0.901483	V	5	P	Pro		2ona	-0.71815	0.901483	V	5	P		2ona	V	5	P	-0.17	-115
2ona	-0.73489	-1.10786	V	5	Q	Polar		2ona	-0.73489	-1.10786	V	5	Q		2ona	V	5	Q	-1.32	-60
2ona	-0.71446	-1.11576	V	5	R	Positive charge		2ona	-0.71446	-1.11576	V	5	R		2ona	V	5	R	-1.97	-77
2ona	0.3343	1.26113	V	5	S	Polar		2ona	0.3343	1.26113	V	5	S		2ona	V	5	S	-0.77	-95
2ona	0.11418	0.40812	V	5	T	Polar		2ona	0.11418	0.40812	V	5	T		2ona	V	5	T	-0.58	-51
2ona	-0.81889	-0.62903	V	5	W	Aromatic		2ona	-0.81889	-0.62903	V	5	W		2ona	V	5	W	1.14	-33
2ona	-0.74929	-1.36703	V	5	Y	Aromatic		2ona	-0.74929	-1.36703	V	5	Y		2ona	V	5	Y	0.23	-23
2ona	-0.27349	-0.39504	V	6	A	Small Aliphatic		2ona	-0.27349	-0.39504	V	6	A		2ona	V	6	A	-0.59	-87
2ona	-0.0402	-0.00983	V	6	C	Cys		2ona	-0.0402	-0.00983	V	6	C		2ona	V	6	C	0.5	-51
2ona	-0.00876	0.17423	V	6	D	Negative charge		2ona	-0.00876	0.17423	V	6	D		2ona	V	6	D	-2.38	-116
2ona	-0.32091	0.07847	V	6	E	Negative charge		2ona	-0.32091	0.07847	V	6	E		2ona	V	6	E	-2.51	-133
2ona	-0.29187	-0.73823	V	6	F	Aromatic		2ona	-0.29187	-0.73823	V	6	F		2ona	V	6	F	0.84	-32
2ona	-0.4992	-0.25033	V	6	G	Small Aliphatic		2ona	-0.4992	-0.25033	V	6	G		2ona	V	6	G	-0.54	-95
2ona	-0.01235	0.49565	V	6	H	Positive charge		2ona	-0.01235	0.49565	V	6	H		2ona	V	6	H	-0.76	-83
2ona	-0.31782	-0.46696	V	6	I	Hydrophobic		2ona	-0.31782	-0.46696	V	6	I		2ona	V	6	I	0.37	-10
2ona	-0.68932	0.5552	V	6	K	Positive charge		2ona	-0.68932	0.5552	V	6	K		2ona	V	6	K	-2.59	-96
2ona	-0.51293	-0.3166	V	6	L	Hydrophobic		2ona	-0.51293	-0.3166	V	6	L		2ona	V	6	L	0.48	-40
2ona	-0.76362	-0.95877	V	6	M	Hydrophobic		2ona	-0.76362	-0.95877	V	6	M		2ona	V	6	M	0.19	-65
2ona	0.0099	0.38538	V	6	N	Polar		2ona	0.0099	0.38538	V	6	N		2ona	V	6	N	-1.3	-81
2ona	0.24138	0.58758	V	6	P	Pro		2ona	0.24138	0.58758	V	6	P		2ona	V	6	P	-0.17	-115
2ona	-0.20177	-0.2815	V	6	Q	Polar		2ona	-0.20177	-0.2815	V	6	Q		2ona	V	6	Q	-1.32	-60
2ona	-0.43629	0.54557	V	6	R	Positive charge		2ona	-0.43629	0.54557	V	6	R		2ona	V	6	R	-1.97	-77
2ona	-0.09136	-0.13339	V	6	S	Polar		2ona	-0.09136	-0.13339	V	6	S		2ona	V	6	S	-0.77	-95
2ona	0.15348	0.20226	V	6	T	Polar		2ona	0.15348	0.20226	V	6	T		2ona	V	6	T	-0.58	-51
2ona	-0.44574	-0.62454	V	6	W	Aromatic		2ona	-0.44574	-0.62454	V	6	W		2ona	V	6	W	1.14	-33
2ona	-0.16334	-0.22895	V	6	Y	Aromatic		2ona	-0.16334	-0.22895	V	6	Y		2ona	V	6	Y	0.23	-23
2onv_a	0.00496	-0.14011	A	6	C	Cys		2onv_a	0.00496	-0.14011	A	6	C		2onv_a	A	6	C	1.09	36
2onv_a	0.17388	1.82833	A	6	D	Negative charge		2onv_a	0.17388	1.82833	A	6	D		2onv_a	A	6	D	-1.79	-29
2onv_a	0.06229	1.22148	A	6	E	Negative charge		2onv_a	0.06229	1.22148	A	6	E		2onv_a	A	6	E	-1.92	-46
2onv_a	-0.10272	-0.85947	A	6	F	Aromatic		2onv_a	-0.10272	-0.85947	A	6	F		2onv_a	A	6	F	1.43	55
2onv_a	0.09011	0.25391	A	6	G	Small Aliphatic		2onv_a	0.09011	0.25391	A	6	G		2onv_a	A	6	G	0.05	-8
2onv_a	0.50529	0.55449	A	6	H	Positive charge		2onv_a	0.50529	0.55449	A	6	H		2onv_a	A	6	H	-0.17	4
2onv_a	0.25468	0.2367	A	6	I	Hydrophobic		2onv_a	0.25468	0.2367	A	6	I		2onv_a	A	6	I	0.96	77
2onv_a	-0.63116	-0.37093	A	6	K	Positive charge		2onv_a	-0.63116	-0.37093	A	6	K		2onv_a	A	6	K	-2	-9
2onv_a	0.18402	-1.32487	A	6	L	Hydrophobic		2onv_a	0.18402	-1.32487	A	6	L		2onv_a	A	6	L	1.07	47
2onv_a	-1.12909	-2.44903	A	6	M	Hydrophobic		2onv_a	-1.12909	-2.44903	A	6	M		2onv_a	A	6	M	0.78	22
2onv_a	0.53992	0.78306	A	6	N	Polar		2onv_a	0.53992	0.78306	A	6	N		2onv_a	A	6	N	-0.71	6
2onv_a	1.41728	1.39536	A	6	P	Pro		2onv_a	1.41728	1.39536	A	6	P		2onv_a	A	6	P	0.42	-28
2onv_a	-0.01058	-0.1593	A	6	Q	Polar		2onv_a	-0.01058	-0.1593	A	6	Q		2onv_a	A	6	Q	-0.73	27
2onv_a	-0.64214	-0.1936	A	6	R	Positive charge		2onv_a	-0.64214	-0.1936	A	6	R		2onv_a	A	6	R	-1.38	10
2onv_a	0.3661	1.06951	A	6	S	Polar		2onv_a	0.3661	1.06951	A	6	S		2onv_a	A	6	S	-0.18	-8
2onv_a	0.06105	0.72977	A	6	T	Polar		2onv_a	0.06105	0.72977	A	6	T		2onv_a	A	6	T	0.01	36
2onv_a	0.15992	-0.62623	A	6	V	Hydrophobic		2onv_a	0.15992	-0.62623	A	6	V		2onv_a	A	6	V	0.59	87
2onv_a	0.05252	-0.31291	A	6	W	Aromatic		2onv_a	0.05252	-0.31291	A	6	W		2onv_a	A	6	W	1.73	54
2onv_a	-0.07573	-0.50961	A	6	Y	Aromatic		2onv_a	-0.07573	-0.50961	A	6	Y		2onv_a	A	6	Y	0.82	64
2onv_a	0.12775	0.49237	G	1	A	Small Aliphatic		2onv_a	0.12775	0.49237	G	1	A		2onv_a	G	1	A	-0.05	8
2onv_a	0.09613	0.53738	G	1	C	Cys		2onv_a	0.09613	0.53738	G	1	C		2onv_a	G	1	C	1.04	44
2onv_a	-0.12582	0.8168	G	1	D	Negative charge		2onv_a	-0.12582	0.8168	G	1	D		2onv_a	G	1	D	-1.84	-21
2onv_a	-0.06984	0.63505	G	1	E	Negative charge		2onv_a	-0.06984	0.63505	G	1	E		2onv_a	G	1	E	-1.97	-38
2onv_a	-0.08576	-0.00891	G	1	F	Aromatic		2onv_a	-0.08576	-0.00891	G	1	F		2onv_a	G	1	F	1.38	63
2onv_a	0.26085	0.75812	G	1	H	Positive charge		2onv_a	0.26085	0.75812	G	1	H		2onv_a	G	1	H	-0.22	12
2onv_a	0.07211	0.22447	G	1	I	Hydrophobic		2onv_a	0.07211	0.22447	G	1	I		2onv_a	G	1	I	0.91	85
2onv_a	-0.60421	-0.41065	G	1	K	Positive charge		2onv_a	-0.60421	-0.41065	G	1	K		2onv_a	G	1	K	-2.05	-1
2onv_a	0.02393	0.11837	G	1	L	Hydrophobic		2onv_a	0.02393	0.11837	G	1	L		2onv_a	G	1	L	1.02	55
2onv_a	-0.39725	-0.5857	G	1	M	Hydrophobic		2onv_a	-0.39725	-0.5857	G	1	M		2onv_a	G	1	M	0.73	30
2onv_a	0.13859	0.48004	G	1	N	Polar		2onv_a	0.13859	0.48004	G	1	N		2onv_a	G	1	N	-0.76	14
2onv_a	0.253	0.98477	G	1	P	Pro		2onv_a	0.253	0.98477	G	1	P		2onv_a	G	1	P	0.37	-20
2onv_a	0.02279	0.38763	G	1	Q	Polar		2onv_a	0.02279	0.38763	G	1	Q		2onv_a	G	1	Q	-0.78	35
2onv_a	-0.73579	-0.28395	G	1	R	Positive charge		2onv_a	-0.73579	-0.28395	G	1	R		2onv_a	G	1	R	-1.43	18
2onv_a	0.12283	0.42227	G	1	S	Polar		2onv_a	0.12283	0.42227	G	1	S		2onv_a	G	1	S	-0.23	0
2onv_a	0.2008	0.69337	G	1	T	Polar		2onv_a	0.2008	0.69337	G	1	T		2onv_a	G	1	T	-0.04	44
2onv_a	0.33859	0.6172	G	1	V	Hydrophobic		2onv_a	0.33859	0.6172	G	1	V		2onv_a	G	1	V	0.54	95
2onv_a	0.15671	-1.05209	G	1	W	Aromatic		2onv_a	0.15671	-1.05209	G	1	W		2onv_a	G	1	W	1.68	62
2onv_a	-0.80362	-0.49542	G	1	Y	Aromatic		2onv_a	-0.80362	-0.49542	G	1	Y		2onv_a	G	1	Y	0.77	72
2onv_a	-0.00036	0.8379	G	2	A	Small Aliphatic		2onv_a	-0.00036	0.8379	G	2	A		2onv_a	G	2	A	-0.05	8
2onv_a	-0.03084	2.73394	G	2	C	Cys		2onv_a	-0.03084	2.73394	G	2	C		2onv_a	G	2	C	1.04	44
2onv_a	0.55135	5.63762	G	2	D	Negative charge		2onv_a	0.55135	5.63762	G	2	D		2onv_a	G	2	D	-1.84	-21
2onv_a	-0.05013	4.94515	G	2	E	Negative charge		2onv_a	-0.05013	4.94515	G	2	E		2onv_a	G	2	E	-1.97	-38
2onv_a	-0.59481	0.3065	G	2	F	Aromatic		2onv_a	-0.59481	0.3065	G	2	F		2onv_a	G	2	F	1.38	63
2onv_a	-0.21332	1.11769	G	2	H	Positive charge		2onv_a	-0.21332	1.11769	G	2	H		2onv_a	G	2	H	-0.22	12
2onv_a	-0.863	-0.92658	G	2	I	Hydrophobic		2onv_a	-0.863	-0.92658	G	2	I		2onv_a	G	2	I	0.91	85
2onv_a	-0.34391	3.02735	G	2	K	Positive charge		2onv_a	-0.34391	3.02735	G	2	K		2onv_a	G	2	K	-2.05	-1
2onv_a	-0.28799	4.00489	G	2	L	Hydrophobic		2onv_a	-0.28799	4.00489	G	2	L		2onv_a	G	2	L	1.02	55
2onv_a	-0.67922	0.31354	G	2	M	Hydrophobic		2onv_a	-0.67922	0.31354	G	2	M		2onv_a	G	2	M	0.73	30
2onv_a	-0.20963	3.93696	G	2	N	Polar		2onv_a	-0.20963	3.93696	G	2	N		2onv_a	G	2	N	-0.76	14
2onv_a	0.68615	0.97559	G	2	P	Pro		2onv_a	0.68615	0.97559	G	2	P		2onv_a	G	2	P	0.37	-20
2onv_a	-0.2032	2.8323	G	2	Q	Polar		2onv_a	-0.2032	2.8323	G	2	Q		2onv_a	G	2	Q	-0.78	35
2onv_a	-0.31694	0.96279	G	2	R	Positive charge		2onv_a	-0.31694	0.96279	G	2	R		2onv_a	G	2	R	-1.43	18
2onv_a	-0.01144	2.26894	G	2	S	Polar		2onv_a	-0.01144	2.26894	G	2	S		2onv_a	G	2	S	-0.23	0
2onv_a	-0.60305	2.74706	G	2	T	Polar		2onv_a	-0.60305	2.74706	G	2	T		2onv_a	G	2	T	-0.04	44
2onv_a	-0.81526	1.40836	G	2	V	Hydrophobic		2onv_a	-0.81526	1.40836	G	2	V		2onv_a	G	2	V	0.54	95
2onv_a	-0.82344	11.3543	G	2	W	Aromatic		2onv_a	-0.82344	11.3543	G	2	W		2onv_a	G	2	W	1.68	62
2onv_a	-0.59766	0.9971	G	2	Y	Aromatic		2onv_a	-0.59766	0.9971	G	2	Y		2onv_a	G	2	Y	0.77	72
2onv_a	2.59905	3.13484	I	5	A	Small Aliphatic		2onv_a	2.59905	3.13484	I	5	A		2onv_a	I	5	A	-0.96	-77
2onv_a	1.12211	2.64129	I	5	C	Cys		2onv_a	1.12211	2.64129	I	5	C		2onv_a	I	5	C	0.13	-41
2onv_a	2.22253	3.7008	I	5	D	Negative charge		2onv_a	2.22253	3.7008	I	5	D		2onv_a	I	5	D	-2.75	-106
2onv_a	1.83952	3.18724	I	5	E	Negative charge		2onv_a	1.83952	3.18724	I	5	E		2onv_a	I	5	E	-2.88	-123
2onv_a	1.98746	3.13928	I	5	F	Aromatic		2onv_a	1.98746	3.13928	I	5	F		2onv_a	I	5	F	0.47	-22
2onv_a	2.5152	3.16132	I	5	G	Small Aliphatic		2onv_a	2.5152	3.16132	I	5	G		2onv_a	I	5	G	-0.91	-85
2onv_a	1.82409	3.07075	I	5	H	Positive charge		2onv_a	1.82409	3.07075	I	5	H		2onv_a	I	5	H	-1.13	-73
2onv_a	0.52334	1.75342	I	5	K	Positive charge		2onv_a	0.52334	1.75342	I	5	K		2onv_a	I	5	K	-2.96	-86
2onv_a	-0.72704	0.1692	I	5	L	Hydrophobic		2onv_a	-0.72704	0.1692	I	5	L		2onv_a	I	5	L	0.11	-30
2onv_a	-0.09958	0.71906	I	5	M	Hydrophobic		2onv_a	-0.09958	0.71906	I	5	M		2onv_a	I	5	M	-0.18	-55
2onv_a	1.94065	1.30826	I	5	N	Polar		2onv_a	1.94065	1.30826	I	5	N		2onv_a	I	5	N	-1.67	-71
2onv_a	0.84573	1.1508	I	5	P	Pro		2onv_a	0.84573	1.1508	I	5	P		2onv_a	I	5	P	-0.54	-105
2onv_a	1.35091	1.39282	I	5	Q	Polar		2onv_a	1.35091	1.39282	I	5	Q		2onv_a	I	5	Q	-1.69	-50
2onv_a	0.9924	2.37179	I	5	R	Positive charge		2onv_a	0.9924	2.37179	I	5	R		2onv_a	I	5	R	-2.34	-67
2onv_a	2.21364	2.12721	I	5	S	Polar		2onv_a	2.21364	2.12721	I	5	S		2onv_a	I	5	S	-1.14	-85
2onv_a	1.41692	2.01082	I	5	T	Polar		2onv_a	1.41692	2.01082	I	5	T		2onv_a	I	5	T	-0.95	-41
2onv_a	1.08112	1.07551	I	5	V	Hydrophobic		2onv_a	1.08112	1.07551	I	5	V		2onv_a	I	5	V	-0.37	10
2onv_a	1.49848	2.5134	I	5	W	Aromatic		2onv_a	1.49848	2.5134	I	5	W		2onv_a	I	5	W	0.77	-23
2onv_a	1.88884	2.62116	I	5	Y	Aromatic		2onv_a	1.88884	2.62116	I	5	Y		2onv_a	I	5	Y	-0.14	-13
2onv_a	1.77559	2.55421	V	3	A	Small Aliphatic		2onv_a	1.77559	2.55421	V	3	A		2onv_a	V	3	A	-0.59	-87
2onv_a	0.39571	1.71273	V	3	C	Cys		2onv_a	0.39571	1.71273	V	3	C		2onv_a	V	3	C	0.5	-51
2onv_a	1.70812	3.6209	V	3	D	Negative charge		2onv_a	1.70812	3.6209	V	3	D		2onv_a	V	3	D	-2.38	-116
2onv_a	1.53107	2.91082	V	3	E	Negative charge		2onv_a	1.53107	2.91082	V	3	E		2onv_a	V	3	E	-2.51	-133
2onv_a	0.58526	1.97961	V	3	F	Aromatic		2onv_a	0.58526	1.97961	V	3	F		2onv_a	V	3	F	0.84	-32
2onv_a	1.5222	3.47894	V	3	G	Small Aliphatic		2onv_a	1.5222	3.47894	V	3	G		2onv_a	V	3	G	-0.54	-95
2onv_a	1.1634	1.13194	V	3	H	Positive charge		2onv_a	1.1634	1.13194	V	3	H		2onv_a	V	3	H	-0.76	-83
2onv_a	-0.96763	-0.44257	V	3	I	Hydrophobic		2onv_a	-0.96763	-0.44257	V	3	I		2onv_a	V	3	I	0.37	-10
2onv_a	0.129	0.90076	V	3	K	Positive charge		2onv_a	0.129	0.90076	V	3	K		2onv_a	V	3	K	-2.59	-96
2onv_a	-0.72386	0.25247	V	3	L	Hydrophobic		2onv_a	-0.72386	0.25247	V	3	L		2onv_a	V	3	L	0.48	-40
2onv_a	-0.93421	0.72197	V	3	M	Hydrophobic		2onv_a	-0.93421	0.72197	V	3	M		2onv_a	V	3	M	0.19	-65
2onv_a	0.74174	1.98129	V	3	N	Polar		2onv_a	0.74174	1.98129	V	3	N		2onv_a	V	3	N	-1.3	-81
2onv_a	1.17596	2.13115	V	3	P	Pro		2onv_a	1.17596	2.13115	V	3	P		2onv_a	V	3	P	-0.17	-115
2onv_a	0.65938	2.25812	V	3	Q	Polar		2onv_a	0.65938	2.25812	V	3	Q		2onv_a	V	3	Q	-1.32	-60
2onv_a	-0.07985	1.14103	V	3	R	Positive charge		2onv_a	-0.07985	1.14103	V	3	R		2onv_a	V	3	R	-1.97	-77
2onv_a	1.7198	2.20559	V	3	S	Polar		2onv_a	1.7198	2.20559	V	3	S		2onv_a	V	3	S	-0.77	-95
2onv_a	1.04629	0.83313	V	3	T	Polar		2onv_a	1.04629	0.83313	V	3	T		2onv_a	V	3	T	-0.58	-51
2onv_a	0.853	1.33754	V	3	W	Aromatic		2onv_a	0.853	1.33754	V	3	W		2onv_a	V	3	W	1.14	-33
2onv_a	-0.24574	0.77075	V	3	Y	Aromatic		2onv_a	-0.24574	0.77075	V	3	Y		2onv_a	V	3	Y	0.23	-23
2onv_a	0.42644	1.89814	V	4	A	Small Aliphatic		2onv_a	0.42644	1.89814	V	4	A		2onv_a	V	4	A	-0.59	-87
2onv_a	0.19014	1.39822	V	4	C	Cys		2onv_a	0.19014	1.39822	V	4	C		2onv_a	V	4	C	0.5	-51
2onv_a	0.46386	3.75975	V	4	D	Negative charge		2onv_a	0.46386	3.75975	V	4	D		2onv_a	V	4	D	-2.38	-116
2onv_a	0.15595	2.69716	V	4	E	Negative charge		2onv_a	0.15595	2.69716	V	4	E		2onv_a	V	4	E	-2.51	-133
2onv_a	-0.04271	-0.36838	V	4	F	Aromatic		2onv_a	-0.04271	-0.36838	V	4	F		2onv_a	V	4	F	0.84	-32
2onv_a	1.00731	3.09151	V	4	G	Small Aliphatic		2onv_a	1.00731	3.09151	V	4	G		2onv_a	V	4	G	-0.54	-95
2onv_a	0.25723	1.55434	V	4	H	Positive charge		2onv_a	0.25723	1.55434	V	4	H		2onv_a	V	4	H	-0.76	-83
2onv_a	-0.53796	0.35645	V	4	I	Hydrophobic		2onv_a	-0.53796	0.35645	V	4	I		2onv_a	V	4	I	0.37	-10
2onv_a	-0.67873	1.43485	V	4	K	Positive charge		2onv_a	-0.67873	1.43485	V	4	K		2onv_a	V	4	K	-2.59	-96
2onv_a	-0.71437	-0.45637	V	4	L	Hydrophobic		2onv_a	-0.71437	-0.45637	V	4	L		2onv_a	V	4	L	0.48	-40
2onv_a	-0.98563	-0.65223	V	4	M	Hydrophobic		2onv_a	-0.98563	-0.65223	V	4	M		2onv_a	V	4	M	0.19	-65
2onv_a	0.27407	1.74985	V	4	N	Polar		2onv_a	0.27407	1.74985	V	4	N		2onv_a	V	4	N	-1.3	-81
2onv_a	1.38274	2.21847	V	4	P	Pro		2onv_a	1.38274	2.21847	V	4	P		2onv_a	V	4	P	-0.17	-115
2onv_a	-0.07953	2.45748	V	4	Q	Polar		2onv_a	-0.07953	2.45748	V	4	Q		2onv_a	V	4	Q	-1.32	-60
2onv_a	-0.52851	2.61347	V	4	R	Positive charge		2onv_a	-0.52851	2.61347	V	4	R		2onv_a	V	4	R	-1.97	-77
2onv_a	0.53715	2.07265	V	4	S	Polar		2onv_a	0.53715	2.07265	V	4	S		2onv_a	V	4	S	-0.77	-95
2onv_a	0.22579	0.58674	V	4	T	Polar		2onv_a	0.22579	0.58674	V	4	T		2onv_a	V	4	T	-0.58	-51
2onv_a	-0.4341	-0.07947	V	4	W	Aromatic		2onv_a	-0.4341	-0.07947	V	4	W		2onv_a	V	4	W	1.14	-33
2onv_a	0.22336	1.34947	V	4	Y	Aromatic		2onv_a	0.22336	1.34947	V	4	Y		2onv_a	V	4	Y	0.23	-23
2onw	0.02306	3.48073	A	5	C	Cys		2onw	0.02306	3.48073	A	5	C		2onw	A	5	C	1.09	36
2onw	0.60624	3.97758	A	5	D	Negative charge		2onw	0.60624	3.97758	A	5	D		2onw	A	5	D	-1.79	-29
2onw	0.45146	6.79063	A	5	E	Negative charge		2onw	0.45146	6.79063	A	5	E		2onw	A	5	E	-1.92	-46
2onw	0.20614	21.0838	A	5	F	Aromatic		2onw	0.20614	21.0838	A	5	F		2onw	A	5	F	1.43	55
2onw	0.87233	1.7783	A	5	G	Small Aliphatic		2onw	0.87233	1.7783	A	5	G		2onw	A	5	G	0.05	-8
2onw	0.36227	18.2935	A	5	H	Positive charge		2onw	0.36227	18.2935	A	5	H		2onw	A	5	H	-0.17	4
2onw	-0.22608	5.20477	A	5	I	Hydrophobic		2onw	-0.22608	5.20477	A	5	I		2onw	A	5	I	0.96	77
2onw	-0.53691	2.74167	A	5	K	Positive charge		2onw	-0.53691	2.74167	A	5	K		2onw	A	5	K	-2	-9
2onw	-0.1981	2.85734	A	5	L	Hydrophobic		2onw	-0.1981	2.85734	A	5	L		2onw	A	5	L	1.07	47
2onw	-0.67239	3.65406	A	5	M	Hydrophobic		2onw	-0.67239	3.65406	A	5	M		2onw	A	5	M	0.78	22
2onw	0.13335	3.17283	A	5	N	Polar		2onw	0.13335	3.17283	A	5	N		2onw	A	5	N	-0.71	6
2onw	-0.68878	3.95936	A	5	P	Pro		2onw	-0.68878	3.95936	A	5	P		2onw	A	5	P	0.42	-28
2onw	0.10345	2.83561	A	5	Q	Polar		2onw	0.10345	2.83561	A	5	Q		2onw	A	5	Q	-0.73	27
2onw	-0.34256	5.3101	A	5	R	Positive charge		2onw	-0.34256	5.3101	A	5	R		2onw	A	5	R	-1.38	10
2onw	0.46909	1.2773	A	5	S	Polar		2onw	0.46909	1.2773	A	5	S		2onw	A	5	S	-0.18	-8
2onw	0.66171	0.55375	A	5	T	Polar		2onw	0.66171	0.55375	A	5	T		2onw	A	5	T	0.01	36
2onw	-0.30536	-0.2367	A	5	V	Hydrophobic		2onw	-0.30536	-0.2367	A	5	V		2onw	A	5	V	0.59	87
2onw	0.14389	37.6832	A	5	W	Aromatic		2onw	0.14389	37.6832	A	5	W		2onw	A	5	W	1.73	54
2onw	0.13703	24.2132	A	5	Y	Aromatic		2onw	0.13703	24.2132	A	5	Y		2onw	A	5	Y	0.82	64
2onw	0.10962	-0.30555	A	6	C	Cys		2onw	0.10962	-0.30555	A	6	C		2onw	A	6	C	1.09	36
2onw	0.48691	1.89672	A	6	D	Negative charge		2onw	0.48691	1.89672	A	6	D		2onw	A	6	D	-1.79	-29
2onw	0.22273	0.73037	A	6	E	Negative charge		2onw	0.22273	0.73037	A	6	E		2onw	A	6	E	-1.92	-46
2onw	-0.08374	-0.712259	A	6	F	Aromatic		2onw	-0.08374	-0.712259	A	6	F		2onw	A	6	F	1.43	55
2onw	-0.36672	-0.74094	A	6	G	Small Aliphatic		2onw	-0.36672	-0.74094	A	6	G		2onw	A	6	G	0.05	-8
2onw	0.21134	0.449592	A	6	H	Positive charge		2onw	0.21134	0.449592	A	6	H		2onw	A	6	H	-0.17	4
2onw	0.34163	-0.0222	A	6	I	Hydrophobic		2onw	0.34163	-0.0222	A	6	I		2onw	A	6	I	0.96	77
2onw	-0.12893	-0.45829	A	6	K	Positive charge		2onw	-0.12893	-0.45829	A	6	K		2onw	A	6	K	-2	-9
2onw	0.27701	-0.20834	A	6	L	Hydrophobic		2onw	0.27701	-0.20834	A	6	L		2onw	A	6	L	1.07	47
2onw	-0.08528	-1.35511	A	6	M	Hydrophobic		2onw	-0.08528	-1.35511	A	6	M		2onw	A	6	M	0.78	22
2onw	0.21269	0.61873	A	6	N	Polar		2onw	0.21269	0.61873	A	6	N		2onw	A	6	N	-0.71	6
2onw	1.38146	0.26075	A	6	P	Pro		2onw	1.38146	0.26075	A	6	P		2onw	A	6	P	0.42	-28
2onw	0.02488	-0.29995	A	6	Q	Polar		2onw	0.02488	-0.29995	A	6	Q		2onw	A	6	Q	-0.73	27
2onw	-1.01338	-0.43887	A	6	R	Positive charge		2onw	-1.01338	-0.43887	A	6	R		2onw	A	6	R	-1.38	10
2onw	0.04039	-0.27487	A	6	S	Polar		2onw	0.04039	-0.27487	A	6	S		2onw	A	6	S	-0.18	-8
2onw	0.32541	0.32643	A	6	T	Polar		2onw	0.32541	0.32643	A	6	T		2onw	A	6	T	0.01	36
2onw	0.49902	0.50923	A	6	V	Hydrophobic		2onw	0.49902	0.50923	A	6	V		2onw	A	6	V	0.59	87
2onw	-0.50069	-0.90358	A	6	W	Aromatic		2onw	-0.50069	-0.90358	A	6	W		2onw	A	6	W	1.73	54
2onw	-0.08717	-0.26523	A	6	Y	Aromatic		2onw	-0.08717	-0.26523	A	6	Y		2onw	A	6	Y	0.82	64
2onw	-0.0101	0.03517	S	1	A	Small Aliphatic		2onw	-0.0101	0.03517	S	1	A		2onw	S	1	A	0.18	8
2onw	-0.01438	-1.13129	S	1	C	Cys		2onw	-0.01438	-1.13129	S	1	C		2onw	S	1	C	1.27	44
2onw	-0.15138	0.17553	S	1	D	Negative charge		2onw	-0.15138	0.17553	S	1	D		2onw	S	1	D	-1.61	-21
2onw	-0.1147	0.13633	S	1	E	Negative charge		2onw	-0.1147	0.13633	S	1	E		2onw	S	1	E	-1.74	-38
2onw	0.16552	0.26392	S	1	F	Aromatic		2onw	0.16552	0.26392	S	1	F		2onw	S	1	F	1.61	63
2onw	-0.27034	-0.19857	S	1	G	Small Aliphatic		2onw	-0.27034	-0.19857	S	1	G		2onw	S	1	G	0.23	0
2onw	0.17726	0.28123	S	1	H	Positive charge		2onw	0.17726	0.28123	S	1	H		2onw	S	1	H	0.01	12
2onw	0.50615	0.08882	S	1	I	Hydrophobic		2onw	0.50615	0.08882	S	1	I		2onw	S	1	I	1.14	85
2onw	0.01249	-0.26363	S	1	K	Positive charge		2onw	0.01249	-0.26363	S	1	K		2onw	S	1	K	-1.82	-1
2onw	0.27795	0.06247	S	1	L	Hydrophobic		2onw	0.27795	0.06247	S	1	L		2onw	S	1	L	1.25	55
2onw	0.06838	-0.541486	S	1	M	Hydrophobic		2onw	0.06838	-0.541486	S	1	M		2onw	S	1	M	0.96	30
2onw	0.0523	0.21223	S	1	N	Polar		2onw	0.0523	0.21223	S	1	N		2onw	S	1	N	-0.53	14
2onw	0.25292	0.43396	S	1	P	Pro		2onw	0.25292	0.43396	S	1	P		2onw	S	1	P	0.6	-20
2onw	0.12433	0.29472	S	1	Q	Polar		2onw	0.12433	0.29472	S	1	Q		2onw	S	1	Q	-0.55	35
2onw	-0.1292	-0.21594	S	1	R	Positive charge		2onw	-0.1292	-0.21594	S	1	R		2onw	S	1	R	-1.2	18
2onw	0.36277	0.07887	S	1	T	Polar		2onw	0.36277	0.07887	S	1	T		2onw	S	1	T	0.19	44
2onw	0.55887	0.76588	S	1	V	Hydrophobic		2onw	0.55887	0.76588	S	1	V		2onw	S	1	V	0.77	95
2onw	0.20282	0.29238	S	1	W	Aromatic		2onw	0.20282	0.29238	S	1	W		2onw	S	1	W	1.91	62
2onw	0.16481	-0.09044	S	1	Y	Aromatic		2onw	0.16481	-0.09044	S	1	Y		2onw	S	1	Y	1	72
2onw	0.0101	0.36132	S	2	A	Small Aliphatic		2onw	0.0101	0.36132	S	2	A		2onw	S	2	A	0.18	8
2onw	-0.05581	0.29151	S	2	C	Cys		2onw	-0.05581	0.29151	S	2	C		2onw	S	2	C	1.27	44
2onw	-0.02987	0.4129	S	2	D	Negative charge		2onw	-0.02987	0.4129	S	2	D		2onw	S	2	D	-1.61	-21
2onw	-0.09129	0.218542	S	2	E	Negative charge		2onw	-0.09129	0.218542	S	2	E		2onw	S	2	E	-1.74	-38
2onw	-0.196367	-0.389018	S	2	F	Aromatic		2onw	-0.196367	-0.389018	S	2	F		2onw	S	2	F	1.61	63
2onw	-0.06192	0.61452	S	2	G	Small Aliphatic		2onw	-0.06192	0.61452	S	2	G		2onw	S	2	G	0.23	0
2onw	-0.09274	0.17683	S	2	H	Positive charge		2onw	-0.09274	0.17683	S	2	H		2onw	S	2	H	0.01	12
2onw	-0.088774	-0.410979	S	2	I	Hydrophobic		2onw	-0.088774	-0.410979	S	2	I		2onw	S	2	I	1.14	85
2onw	-0.184009	-0.490449	S	2	K	Positive charge		2onw	-0.184009	-0.490449	S	2	K		2onw	S	2	K	-1.82	-1
2onw	-0.038486	-0.676321	S	2	L	Hydrophobic		2onw	-0.038486	-0.676321	S	2	L		2onw	S	2	L	1.25	55
2onw	-0.487606	-2.36971	S	2	M	Hydrophobic		2onw	-0.487606	-2.36971	S	2	M		2onw	S	2	M	0.96	30
2onw	0.00579	-0.775081	S	2	N	Polar		2onw	0.00579	-0.775081	S	2	N		2onw	S	2	N	-0.53	14
2onw	0.79282	0.52937	S	2	P	Pro		2onw	0.79282	0.52937	S	2	P		2onw	S	2	P	0.6	-20
2onw	-0.0379	-0.336763	S	2	Q	Polar		2onw	-0.0379	-0.336763	S	2	Q		2onw	S	2	Q	-0.55	35
2onw	-0.05172	-0.09148	S	2	R	Positive charge		2onw	-0.05172	-0.09148	S	2	R		2onw	S	2	R	-1.2	18
2onw	0.13229	0.9066	S	2	T	Polar		2onw	0.13229	0.9066	S	2	T		2onw	S	2	T	0.19	44
2onw	0.03514	-0.00283	S	2	V	Hydrophobic		2onw	0.03514	-0.00283	S	2	V		2onw	S	2	V	0.77	95
2onw	-0.08254	0.00446	S	2	W	Aromatic		2onw	-0.08254	0.00446	S	2	W		2onw	S	2	W	1.91	62
2onw	-0.15502	0.0139	S	2	Y	Aromatic		2onw	-0.15502	0.0139	S	2	Y		2onw	S	2	Y	1	72
2onw	0.15528	-0.47181	S	4	A	Small Aliphatic		2onw	0.15528	-0.47181	S	4	A		2onw	S	4	A	0.18	8
2onw	0.14773	-0.17903	S	4	C	Cys		2onw	0.14773	-0.17903	S	4	C		2onw	S	4	C	1.27	44
2onw	0.42475	0.26993	S	4	D	Negative charge		2onw	0.42475	0.26993	S	4	D		2onw	S	4	D	-1.61	-21
2onw	0.22292	-1.01003	S	4	E	Negative charge		2onw	0.22292	-1.01003	S	4	E		2onw	S	4	E	-1.74	-38
2onw	-0.08409	-0.908287	S	4	F	Aromatic		2onw	-0.08409	-0.908287	S	4	F		2onw	S	4	F	1.61	63
2onw	-0.06413	-0.23362	S	4	G	Small Aliphatic		2onw	-0.06413	-0.23362	S	4	G		2onw	S	4	G	0.23	0
2onw	0.04914	-0.03849	S	4	H	Positive charge		2onw	0.04914	-0.03849	S	4	H		2onw	S	4	H	0.01	12
2onw	0.13185	-1.14534	S	4	I	Hydrophobic		2onw	0.13185	-1.14534	S	4	I		2onw	S	4	I	1.14	85
2onw	-0.15292	-1.31511	S	4	K	Positive charge		2onw	-0.15292	-1.31511	S	4	K		2onw	S	4	K	-1.82	-1
2onw	-0.749667	-0.834619	S	4	L	Hydrophobic		2onw	-0.749667	-0.834619	S	4	L		2onw	S	4	L	1.25	55
2onw	-0.47055	-0.936019	S	4	M	Hydrophobic		2onw	-0.47055	-0.936019	S	4	M		2onw	S	4	M	0.96	30
2onw	0.1501	0.23633	S	4	N	Polar		2onw	0.1501	0.23633	S	4	N		2onw	S	4	N	-0.53	14
2onw	0.87868	0.152505	S	4	P	Pro		2onw	0.87868	0.152505	S	4	P		2onw	S	4	P	0.6	-20
2onw	0.0149	-0.34751	S	4	Q	Polar		2onw	0.0149	-0.34751	S	4	Q		2onw	S	4	Q	-0.55	35
2onw	-0.25116	-0.692972	S	4	R	Positive charge		2onw	-0.25116	-0.692972	S	4	R		2onw	S	4	R	-1.2	18
2onw	0.39004	-0.09846	S	4	T	Polar		2onw	0.39004	-0.09846	S	4	T		2onw	S	4	T	0.19	44
2onw	0.21959	-0.72005	S	4	V	Hydrophobic		2onw	0.21959	-0.72005	S	4	V		2onw	S	4	V	0.77	95
2onw	-0.08717	-0.48938	S	4	W	Aromatic		2onw	-0.08717	-0.48938	S	4	W		2onw	S	4	W	1.91	62
2onw	-0.08959	-0.08492	S	4	Y	Aromatic		2onw	-0.08959	-0.08492	S	4	Y		2onw	S	4	Y	1	72
2onw	0.3917	0.19144	T	3	A	Small Aliphatic		2onw	0.3917	0.19144	T	3	A		2onw	T	3	A	-0.01	-36
2onw	-0.23643	-0.17467	T	3	C	Cys		2onw	-0.23643	-0.17467	T	3	C		2onw	T	3	C	1.08	0
2onw	0.47056	3.5013	T	3	D	Negative charge		2onw	0.47056	3.5013	T	3	D		2onw	T	3	D	-1.8	-65
2onw	0.55832	2.97029	T	3	E	Negative charge		2onw	0.55832	2.97029	T	3	E		2onw	T	3	E	-1.93	-82
2onw	-0.43952	-0.47224	T	3	F	Aromatic		2onw	-0.43952	-0.47224	T	3	F		2onw	T	3	F	1.42	19
2onw	-0.15535	0.74898	T	3	G	Small Aliphatic		2onw	-0.15535	0.74898	T	3	G		2onw	T	3	G	0.04	-44
2onw	-0.30694	0.12196	T	3	H	Positive charge		2onw	-0.30694	0.12196	T	3	H		2onw	T	3	H	-0.18	-32
2onw	-0.55204	-0.572768	T	3	I	Hydrophobic		2onw	-0.55204	-0.572768	T	3	I		2onw	T	3	I	0.95	41
2onw	-1.16448	-1.07638	T	3	K	Positive charge		2onw	-1.16448	-1.07638	T	3	K		2onw	T	3	K	-2.01	-45
2onw	-0.55544	0.14485	T	3	L	Hydrophobic		2onw	-0.55544	0.14485	T	3	L		2onw	T	3	L	1.06	11
2onw	-0.51138	-1.07313	T	3	M	Hydrophobic		2onw	-0.51138	-1.07313	T	3	M		2onw	T	3	M	0.77	-14
2onw	0.12264	0.31776	T	3	N	Polar		2onw	0.12264	0.31776	T	3	N		2onw	T	3	N	-0.72	-30
2onw	-0.6114	0.38886	T	3	P	Pro		2onw	-0.6114	0.38886	T	3	P		2onw	T	3	P	0.41	-64
2onw	-0.18661	0.23706	T	3	Q	Polar		2onw	-0.18661	0.23706	T	3	Q		2onw	T	3	Q	-0.74	-9
2onw	-0.52494	-0.983763	T	3	R	Positive charge		2onw	-0.52494	-0.983763	T	3	R		2onw	T	3	R	-1.39	-26
2onw	0.31051	0.44489	T	3	S	Polar		2onw	0.31051	0.44489	T	3	S		2onw	T	3	S	-0.19	-44
2onw	-0.31515	-0.744552	T	3	V	Hydrophobic		2onw	-0.31515	-0.744552	T	3	V		2onw	T	3	V	0.58	51
2onw	-0.11504	0.61991	T	3	W	Aromatic		2onw	-0.11504	0.61991	T	3	W		2onw	T	3	W	1.72	18
2onw	-0.11721	-0.13755	T	3	Y	Aromatic		2onw	-0.11721	-0.13755	T	3	Y		2onw	T	3	Y	0.81	28
2onx	0.176181	-0.559072	N	1	A	Small Aliphatic		2onx	0.176181	-0.559072	N	1	A		2onx	N	1	A	0.71	-6
2onx	-0.285529	0.02914	N	1	C	Cys		2onx	-0.285529	0.02914	N	1	C		2onx	N	1	C	1.8	30
2onx	0.094388	0.212262	N	1	D	Negative charge		2onx	0.094388	0.212262	N	1	D		2onx	N	1	D	-1.08	-35
2onx	-0.04053	0.406354	N	1	E	Negative charge		2onx	-0.04053	0.406354	N	1	E		2onx	N	1	E	-1.21	-52
2onx	-0.256089	-0.65261	N	1	F	Aromatic		2onx	-0.256089	-0.65261	N	1	F		2onx	N	1	F	2.14	49
2onx	-0.184543	0.175448	N	1	G	Small Aliphatic		2onx	-0.184543	0.175448	N	1	G		2onx	N	1	G	0.76	-14
2onx	0.380575	-0.03351	N	1	H	Positive charge		2onx	0.380575	-0.03351	N	1	H		2onx	N	1	H	0.54	-2
2onx	0.757265	-0.801017	N	1	I	Hydrophobic		2onx	0.757265	-0.801017	N	1	I		2onx	N	1	I	1.67	71
2onx	0.479709	-0.36297	N	1	K	Positive charge		2onx	0.479709	-0.36297	N	1	K		2onx	N	1	K	-1.29	-15
2onx	0.370009	-0.60095	N	1	L	Hydrophobic		2onx	0.370009	-0.60095	N	1	L		2onx	N	1	L	1.78	41
2onx	-0.02031	-1.08779	N	1	M	Hydrophobic		2onx	-0.02031	-1.08779	N	1	M		2onx	N	1	M	1.49	16
2onx	0.0222	0.092763	N	1	P	Pro		2onx	0.0222	0.092763	N	1	P		2onx	N	1	P	1.13	-34
2onx	0.240769	0.335634	N	1	Q	Polar		2onx	0.240769	0.335634	N	1	Q		2onx	N	1	Q	-0.02	21
2onx	-0.07749	-0.07283	N	1	R	Positive charge		2onx	-0.07749	-0.07283	N	1	R		2onx	N	1	R	-0.67	4
2onx	-0.35359	-0.16195	N	1	S	Polar		2onx	-0.35359	-0.16195	N	1	S		2onx	N	1	S	0.53	-14
2onx	0.203485	0.091101	N	1	T	Polar		2onx	0.203485	0.091101	N	1	T		2onx	N	1	T	0.72	30
2onx	0.241275	0.969115	N	1	V	Hydrophobic		2onx	0.241275	0.969115	N	1	V		2onx	N	1	V	1.3	81
2onx	0.524666	0.11412	N	1	W	Aromatic		2onx	0.524666	0.11412	N	1	W		2onx	N	1	W	2.44	48
2onx	-0.14873	-0.20116	N	1	Y	Aromatic		2onx	-0.14873	-0.20116	N	1	Y		2onx	N	1	Y	1.53	58
2onx	0.375827	0.135511	N	2	A	Small Aliphatic		2onx	0.375827	0.135511	N	2	A		2onx	N	2	A	0.71	-6
2onx	0.320738	1.17325	N	2	C	Cys		2onx	0.320738	1.17325	N	2	C		2onx	N	2	C	1.8	30
2onx	0.652821	3.37257	N	2	D	Negative charge		2onx	0.652821	3.37257	N	2	D		2onx	N	2	D	-1.08	-35
2onx	0.423797	2.07518	N	2	E	Negative charge		2onx	0.423797	2.07518	N	2	E		2onx	N	2	E	-1.21	-52
2onx	-0.054429	0.04965	N	2	F	Aromatic		2onx	-0.054429	0.04965	N	2	F		2onx	N	2	F	2.14	49
2onx	0.561474	2.02906	N	2	G	Small Aliphatic		2onx	0.561474	2.02906	N	2	G		2onx	N	2	G	0.76	-14
2onx	0.439843	1.63628	N	2	H	Positive charge		2onx	0.439843	1.63628	N	2	H		2onx	N	2	H	0.54	-2
2onx	0.345542	-0.26045	N	2	I	Hydrophobic		2onx	0.345542	-0.26045	N	2	I		2onx	N	2	I	1.67	71
2onx	-0.55282	0.869575	N	2	K	Positive charge		2onx	-0.55282	0.869575	N	2	K		2onx	N	2	K	-1.29	-15
2onx	-0.464441	-0.64064	N	2	L	Hydrophobic		2onx	-0.464441	-0.64064	N	2	L		2onx	N	2	L	1.78	41
2onx	-0.845369	-0.86648	N	2	M	Hydrophobic		2onx	-0.845369	-0.86648	N	2	M		2onx	N	2	M	1.49	16
2onx	0.782922	0.815551	N	2	P	Pro		2onx	0.782922	0.815551	N	2	P		2onx	N	2	P	1.13	-34
2onx	-0.145429	0.087649	N	2	Q	Polar		2onx	-0.145429	0.087649	N	2	Q		2onx	N	2	Q	-0.02	21
2onx	-1.12546	1.35842	N	2	R	Positive charge		2onx	-1.12546	1.35842	N	2	R		2onx	N	2	R	-0.67	4
2onx	0.346001	1.94432	N	2	S	Polar		2onx	0.346001	1.94432	N	2	S		2onx	N	2	S	0.53	-14
2onx	0.459263	1.42509	N	2	T	Polar		2onx	0.459263	1.42509	N	2	T		2onx	N	2	T	0.72	30
2onx	0.525277	0.389377	N	2	V	Hydrophobic		2onx	0.525277	0.389377	N	2	V		2onx	N	2	V	1.3	81
2onx	0.33968	2.58361	N	2	W	Aromatic		2onx	0.33968	2.58361	N	2	W		2onx	N	2	W	2.44	48
2onx	0.431982	1.2471	N	2	Y	Aromatic		2onx	0.431982	1.2471	N	2	Y		2onx	N	2	Y	1.53	58
2onx	1.10092	0.440285	Q	3	A	Small Aliphatic		2onx	1.10092	0.440285	Q	3	A		2onx	Q	3	A	0.73	-27
2onx	0.265843	-0.15593	Q	3	C	Cys		2onx	0.265843	-0.15593	Q	3	C		2onx	Q	3	C	1.82	9
2onx	1.63925	2.60086	Q	3	D	Negative charge		2onx	1.63925	2.60086	Q	3	D		2onx	Q	3	D	-1.06	-56
2onx	0.701529	1.50664	Q	3	E	Negative charge		2onx	0.701529	1.50664	Q	3	E		2onx	Q	3	E	-1.19	-73
2onx	0.604946	5.21952	Q	3	F	Aromatic		2onx	0.604946	5.21952	Q	3	F		2onx	Q	3	F	2.16	28
2onx	1.44027	1.83995	Q	3	G	Small Aliphatic		2onx	1.44027	1.83995	Q	3	G		2onx	Q	3	G	0.78	-35
2onx	1.28586	1.28944	Q	3	H	Positive charge		2onx	1.28586	1.28944	Q	3	H		2onx	Q	3	H	0.56	-23
2onx	0.139008	1.34439	Q	3	I	Hydrophobic		2onx	0.139008	1.34439	Q	3	I		2onx	Q	3	I	1.69	50
2onx	-0.41286	0.077989	Q	3	K	Positive charge		2onx	-0.41286	0.077989	Q	3	K		2onx	Q	3	K	-1.27	-36
2onx	-0.533426	-0.624954	Q	3	L	Hydrophobic		2onx	-0.533426	-0.624954	Q	3	L		2onx	Q	3	L	1.8	20
2onx	-0.438685	-0.972363	Q	3	M	Hydrophobic		2onx	-0.438685	-0.972363	Q	3	M		2onx	Q	3	M	1.51	-5
2onx	1.24849	0.572274	Q	3	N	Polar		2onx	1.24849	0.572274	Q	3	N		2onx	Q	3	N	0.02	-21
2onx	-0.096944	2.56388	Q	3	P	Pro		2onx	-0.096944	2.56388	Q	3	P		2onx	Q	3	P	1.15	-55
2onx	-0.074191	2.51034	Q	3	R	Positive charge		2onx	-0.074191	2.51034	Q	3	R		2onx	Q	3	R	-0.65	-17
2onx	0.938145	0.867301	Q	3	S	Polar		2onx	0.938145	0.867301	Q	3	S		2onx	Q	3	S	0.55	-35
2onx	0.784982	-0.217153	Q	3	T	Polar		2onx	0.784982	-0.217153	Q	3	T		2onx	Q	3	T	0.74	9
2onx	0.836843	0.633247	Q	3	V	Hydrophobic		2onx	0.836843	0.633247	Q	3	V		2onx	Q	3	V	1.32	60
2onx	0.826643	17.8214	Q	3	W	Aromatic		2onx	0.826643	17.8214	Q	3	W		2onx	Q	3	W	2.46	27
2onx	1.12359	6.84523	Q	3	Y	Aromatic		2onx	1.12359	6.84523	Q	3	Y		2onx	Q	3	Y	1.55	37
2onx	0.229376	0.030038	Q	4	A	Small Aliphatic		2onx	0.229376	0.030038	Q	4	A		2onx	Q	4	A	0.73	-27
2onx	-0.010295	0.65839	Q	4	C	Cys		2onx	-0.010295	0.65839	Q	4	C		2onx	Q	4	C	1.82	9
2onx	0.266158	2.71969	Q	4	D	Negative charge		2onx	0.266158	2.71969	Q	4	D		2onx	Q	4	D	-1.06	-56
2onx	0.225832	2.12845	Q	4	E	Negative charge		2onx	0.225832	2.12845	Q	4	E		2onx	Q	4	E	-1.19	-73
2onx	0.020521	-0.83288	Q	4	F	Aromatic		2onx	0.020521	-0.83288	Q	4	F		2onx	Q	4	F	2.16	28
2onx	0.094585	-0.249189	Q	4	G	Small Aliphatic		2onx	0.094585	-0.249189	Q	4	G		2onx	Q	4	G	0.78	-35
2onx	0.190809	0.79462	Q	4	H	Positive charge		2onx	0.190809	0.79462	Q	4	H		2onx	Q	4	H	0.56	-23
2onx	0.543053	0.57116	Q	4	I	Hydrophobic		2onx	0.543053	0.57116	Q	4	I		2onx	Q	4	I	1.69	50
2onx	-0.119133	1.24737	Q	4	K	Positive charge		2onx	-0.119133	1.24737	Q	4	K		2onx	Q	4	K	-1.27	-36
2onx	0.035377	-1.14626	Q	4	L	Hydrophobic		2onx	0.035377	-1.14626	Q	4	L		2onx	Q	4	L	1.8	20
2onx	-0.54401	-1.4515	Q	4	M	Hydrophobic		2onx	-0.54401	-1.4515	Q	4	M		2onx	Q	4	M	1.51	-5
2onx	0.165525	0.36938	Q	4	N	Polar		2onx	0.165525	0.36938	Q	4	N		2onx	Q	4	N	0.02	-21
2onx	1.32544	3.13049	Q	4	P	Pro		2onx	1.32544	3.13049	Q	4	P		2onx	Q	4	P	1.15	-55
2onx	-0.380476	2.03304	Q	4	R	Positive charge		2onx	-0.380476	2.03304	Q	4	R		2onx	Q	4	R	-0.65	-17
2onx	-0.018849	1.26948	Q	4	S	Polar		2onx	-0.018849	1.26948	Q	4	S		2onx	Q	4	S	0.55	-35
2onx	0.343975	0.60178	Q	4	T	Polar		2onx	0.343975	0.60178	Q	4	T		2onx	Q	4	T	0.74	9
2onx	0.438006	0.81358	Q	4	V	Hydrophobic		2onx	0.438006	0.81358	Q	4	V		2onx	Q	4	V	1.32	60
2onx	0.119046	4.77228	Q	4	W	Aromatic		2onx	0.119046	4.77228	Q	4	W		2onx	Q	4	W	2.46	27
2onx	0.05051	-1.48001	Q	4	Y	Aromatic		2onx	0.05051	-1.48001	Q	4	Y		2onx	Q	4	Y	1.55	37
2y29	0.46394	0.63859	A	6	C	Cys		2y29	0.46394	0.63859	A	6	C		2y29	A	6	C	1.09	36
2y29	0.12214	-0.23003	A	6	D	Negative charge		2y29	0.12214	-0.23003	A	6	D		2y29	A	6	D	-1.79	-29
2y29	0.18584	0.38863	A	6	E	Negative charge		2y29	0.18584	0.38863	A	6	E		2y29	A	6	E	-1.92	-46
2y29	-0.34291	-0.30595	A	6	F	Aromatic		2y29	-0.34291	-0.30595	A	6	F		2y29	A	6	F	1.43	55
2y29	-0.33608	-0.25179	A	6	G	Small Aliphatic		2y29	-0.33608	-0.25179	A	6	G		2y29	A	6	G	0.05	-8
2y29	0.22458	0.56067	A	6	H	Positive charge		2y29	0.22458	0.56067	A	6	H		2y29	A	6	H	-0.17	4
2y29	0.25471	0.2221	A	6	I	Hydrophobic		2y29	0.25471	0.2221	A	6	I		2y29	A	6	I	0.96	77
2y29	0.10434	1.41088	A	6	K	Positive charge		2y29	0.10434	1.41088	A	6	K		2y29	A	6	K	-2	-9
2y29	0.26855	0.25507	A	6	L	Hydrophobic		2y29	0.26855	0.25507	A	6	L		2y29	A	6	L	1.07	47
2y29	0.04678	0.48012	A	6	M	Hydrophobic		2y29	0.04678	0.48012	A	6	M		2y29	A	6	M	0.78	22
2y29	0.3255	0.34325	A	6	N	Polar		2y29	0.3255	0.34325	A	6	N		2y29	A	6	N	-0.71	6
2y29	-0.68494	1.56016	A	6	P	Pro		2y29	-0.68494	1.56016	A	6	P		2y29	A	6	P	0.42	-28
2y29	-0.16204	-0.0456	A	6	Q	Polar		2y29	-0.16204	-0.0456	A	6	Q		2y29	A	6	Q	-0.73	27
2y29	0.33946	0.65678	A	6	R	Positive charge		2y29	0.33946	0.65678	A	6	R		2y29	A	6	R	-1.38	10
2y29	0.34946	0.48129	A	6	S	Polar		2y29	0.34946	0.48129	A	6	S		2y29	A	6	S	-0.18	-8
2y29	0.38025	0.72745	A	6	T	Polar		2y29	0.38025	0.72745	A	6	T		2y29	A	6	T	0.01	36
2y29	0.43354	0.16633	A	6	V	Hydrophobic		2y29	0.43354	0.16633	A	6	V		2y29	A	6	V	0.59	87
2y29	0.13021	0.00527	A	6	W	Aromatic		2y29	0.13021	0.00527	A	6	W		2y29	A	6	W	1.73	54
2y29	-0.42656	-0.89955	A	6	Y	Aromatic		2y29	-0.42656	-0.89955	A	6	Y		2y29	A	6	Y	0.82	64
2y29	-0.05554	2.24833	F	4	A	Small Aliphatic		2y29	-0.05554	2.24833	F	4	A		2y29	F	4	A	-1.43	-55
2y29	-0.21518	1.5265	F	4	C	Cys		2y29	-0.21518	1.5265	F	4	C		2y29	F	4	C	-0.34	-19
2y29	0.15296	2.67644	F	4	D	Negative charge		2y29	0.15296	2.67644	F	4	D		2y29	F	4	D	-3.22	-84
2y29	-0.26395	0.89704	F	4	E	Negative charge		2y29	-0.26395	0.89704	F	4	E		2y29	F	4	E	-3.35	-101
2y29	0.31546	3.4276	F	4	G	Small Aliphatic		2y29	0.31546	3.4276	F	4	G		2y29	F	4	G	-1.38	-63
2y29	0.04259	1.3656	F	4	H	Positive charge		2y29	0.04259	1.3656	F	4	H		2y29	F	4	H	-1.6	-51
2y29	-0.89175	-0.41075	F	4	I	Hydrophobic		2y29	-0.89175	-0.41075	F	4	I		2y29	F	4	I	-0.47	22
2y29	-0.62437	-0.2171	F	4	K	Positive charge		2y29	-0.62437	-0.2171	F	4	K		2y29	F	4	K	-3.43	-64
2y29	-0.77856	-0.08145	F	4	L	Hydrophobic		2y29	-0.77856	-0.08145	F	4	L		2y29	F	4	L	-0.36	-8
2y29	-1.19713	-1.05245	F	4	M	Hydrophobic		2y29	-1.19713	-1.05245	F	4	M		2y29	F	4	M	-0.65	-33
2y29	0.01837	0.97243	F	4	N	Polar		2y29	0.01837	0.97243	F	4	N		2y29	F	4	N	-2.14	-49
2y29	1.46216	2.33424	F	4	P	Pro		2y29	1.46216	2.33424	F	4	P		2y29	F	4	P	-1.01	-83
2y29	-0.31133	1.43933	F	4	Q	Polar		2y29	-0.31133	1.43933	F	4	Q		2y29	F	4	Q	-2.16	-28
2y29	-0.52527	0.34731	F	4	R	Positive charge		2y29	-0.52527	0.34731	F	4	R		2y29	F	4	R	-2.81	-45
2y29	0.12991	3.65343	F	4	S	Polar		2y29	0.12991	3.65343	F	4	S		2y29	F	4	S	-1.61	-63
2y29	-0.06349	1.96104	F	4	T	Polar		2y29	-0.06349	1.96104	F	4	T		2y29	F	4	T	-1.42	-19
2y29	-0.4955	-0.82267	F	4	V	Hydrophobic		2y29	-0.4955	-0.82267	F	4	V		2y29	F	4	V	-0.84	32
2y29	-0.14343	-0.22923	F	4	W	Aromatic		2y29	-0.14343	-0.22923	F	4	W		2y29	F	4	W	0.3	-1
2y29	-0.02325	-0.08888	F	4	Y	Aromatic		2y29	-0.02325	-0.08888	F	4	Y		2y29	F	4	Y	-0.61	9
2y29	4.52024	6.32711	F	5	A	Small Aliphatic		2y29	4.52024	6.32711	F	5	A		2y29	F	5	A	-1.43	-55
2y29	3.83938	2.96746	F	5	C	Cys		2y29	3.83938	2.96746	F	5	C		2y29	F	5	C	-0.34	-19
2y29	4.66681	4.62937	F	5	D	Negative charge		2y29	4.66681	4.62937	F	5	D		2y29	F	5	D	-3.22	-84
2y29	4.26727	5.21029	F	5	E	Negative charge		2y29	4.26727	5.21029	F	5	E		2y29	F	5	E	-3.35	-101
2y29	4.58391	5.42062	F	5	G	Small Aliphatic		2y29	4.58391	5.42062	F	5	G		2y29	F	5	G	-1.38	-63
2y29	3.17831	3.36243	F	5	H	Positive charge		2y29	3.17831	3.36243	F	5	H		2y29	F	5	H	-1.6	-51
2y29	0.99069	1.90589	F	5	I	Hydrophobic		2y29	0.99069	1.90589	F	5	I		2y29	F	5	I	-0.47	22
2y29	4.33855	3.4925	F	5	K	Positive charge		2y29	4.33855	3.4925	F	5	K		2y29	F	5	K	-3.43	-64
2y29	1.8845	0.4942	F	5	L	Hydrophobic		2y29	1.8845	0.4942	F	5	L		2y29	F	5	L	-0.36	-8
2y29	-0.42126	-1.68806	F	5	M	Hydrophobic		2y29	-0.42126	-1.68806	F	5	M		2y29	F	5	M	-0.65	-33
2y29	4.38526	4.25069	F	5	N	Polar		2y29	4.38526	4.25069	F	5	N		2y29	F	5	N	-2.14	-49
2y29	2.94082	3.71865	F	5	P	Pro		2y29	2.94082	3.71865	F	5	P		2y29	F	5	P	-1.01	-83
2y29	4.13302	3.49047	F	5	Q	Polar		2y29	4.13302	3.49047	F	5	Q		2y29	F	5	Q	-2.16	-28
2y29	4.75985	3.64244	F	5	R	Positive charge		2y29	4.75985	3.64244	F	5	R		2y29	F	5	R	-2.81	-45
2y29	4.76244	5.3924	F	5	S	Polar		2y29	4.76244	5.3924	F	5	S		2y29	F	5	S	-1.61	-63
2y29	3.83517	3.88777	F	5	T	Polar		2y29	3.83517	3.88777	F	5	T		2y29	F	5	T	-1.42	-19
2y29	2.94221	2.49196	F	5	V	Hydrophobic		2y29	2.94221	2.49196	F	5	V		2y29	F	5	V	-0.84	32
2y29	0.48115	-0.63466	F	5	W	Aromatic		2y29	0.48115	-0.63466	F	5	W		2y29	F	5	W	0.3	-1
2y29	0.30426	1.29199	F	5	Y	Aromatic		2y29	0.30426	1.29199	F	5	Y		2y29	F	5	Y	-0.61	9
2y29	0.70482	0.42651	K	1	A	Small Aliphatic		2y29	0.70482	0.42651	K	1	A		2y29	K	1	A	2	9
2y29	0.27668	0.89306	K	1	C	Cys		2y29	0.27668	0.89306	K	1	C		2y29	K	1	C	3.09	45
2y29	0.72084	2.19774	K	1	D	Negative charge		2y29	0.72084	2.19774	K	1	D		2y29	K	1	D	0.21	-20
2y29	0.72713	1.2463	K	1	E	Negative charge		2y29	0.72713	1.2463	K	1	E		2y29	K	1	E	0.08	-37
2y29	0.32205	-0.35766	K	1	F	Aromatic		2y29	0.32205	-0.35766	K	1	F		2y29	K	1	F	3.43	64
2y29	0.10243	0.50325	K	1	G	Small Aliphatic		2y29	0.10243	0.50325	K	1	G		2y29	K	1	G	2.05	1
2y29	0.31317	-0.67245	K	1	H	Positive charge		2y29	0.31317	-0.67245	K	1	H		2y29	K	1	H	1.83	13
2y29	0.82915	2.39252	K	1	I	Hydrophobic		2y29	0.82915	2.39252	K	1	I		2y29	K	1	I	2.96	86
2y29	0.53634	0.67051	K	1	L	Hydrophobic		2y29	0.53634	0.67051	K	1	L		2y29	K	1	L	3.07	56
2y29	0.36321	-0.07551	K	1	M	Hydrophobic		2y29	0.36321	-0.07551	K	1	M		2y29	K	1	M	2.78	31
2y29	0.27179	0.07546	K	1	N	Polar		2y29	0.27179	0.07546	K	1	N		2y29	K	1	N	1.29	15
2y29	0.53791	1.028	K	1	P	Pro		2y29	0.53791	1.028	K	1	P		2y29	K	1	P	2.42	-19
2y29	-0.07837	0.93981	K	1	Q	Polar		2y29	-0.07837	0.93981	K	1	Q		2y29	K	1	Q	1.27	36
2y29	-0.13425	0.04056	K	1	R	Positive charge		2y29	-0.13425	0.04056	K	1	R		2y29	K	1	R	0.62	19
2y29	0.48031	0.36845	K	1	S	Polar		2y29	0.48031	0.36845	K	1	S		2y29	K	1	S	1.82	1
2y29	0.70245	0.98099	K	1	T	Polar		2y29	0.70245	0.98099	K	1	T		2y29	K	1	T	2.01	45
2y29	0.93933	1.81008	K	1	V	Hydrophobic		2y29	0.93933	1.81008	K	1	V		2y29	K	1	V	2.59	96
2y29	0.12233	-0.26858	K	1	W	Aromatic		2y29	0.12233	-0.26858	K	1	W		2y29	K	1	W	3.73	63
2y29	0.19367	0.25822	K	1	Y	Aromatic		2y29	0.19367	0.25822	K	1	Y		2y29	K	1	Y	2.82	73
2y29	0.52593	1.56588	L	2	A	Small Aliphatic		2y29	0.52593	1.56588	L	2	A		2y29	L	2	A	-1.07	-47
2y29	0.76354	3.14417	L	2	C	Cys		2y29	0.76354	3.14417	L	2	C		2y29	L	2	C	0.02	-11
2y29	0.84975	4.10327	L	2	D	Negative charge		2y29	0.84975	4.10327	L	2	D		2y29	L	2	D	-2.86	-76
2y29	0.8504	2.82628	L	2	E	Negative charge		2y29	0.8504	2.82628	L	2	E		2y29	L	2	E	-2.99	-93
2y29	-0.99662	1.46667	L	2	F	Aromatic		2y29	-0.99662	1.46667	L	2	F		2y29	L	2	F	0.36	8
2y29	0.77879	2.35704	L	2	G	Small Aliphatic		2y29	0.77879	2.35704	L	2	G		2y29	L	2	G	-1.02	-55
2y29	-0.02842	3.95369	L	2	H	Positive charge		2y29	-0.02842	3.95369	L	2	H		2y29	L	2	H	-1.24	-43
2y29	0.10923	0.6243	L	2	I	Hydrophobic		2y29	0.10923	0.6243	L	2	I		2y29	L	2	I	-0.11	30
2y29	0.13702	1.55512	L	2	K	Positive charge		2y29	0.13702	1.55512	L	2	K		2y29	L	2	K	-3.07	-56
2y29	-0.84403	0.23623	L	2	M	Hydrophobic		2y29	-0.84403	0.23623	L	2	M		2y29	L	2	M	-0.29	-25
2y29	1.2023	2.60663	L	2	N	Polar		2y29	1.2023	2.60663	L	2	N		2y29	L	2	N	-1.78	-41
2y29	2.02982	1.61706	L	2	P	Pro		2y29	2.02982	1.61706	L	2	P		2y29	L	2	P	-0.65	-75
2y29	0.74101	4.04358	L	2	Q	Polar		2y29	0.74101	4.04358	L	2	Q		2y29	L	2	Q	-1.8	-20
2y29	0.51066	3.97071	L	2	R	Positive charge		2y29	0.51066	3.97071	L	2	R		2y29	L	2	R	-2.45	-37
2y29	0.73817	2.67951	L	2	S	Polar		2y29	0.73817	2.67951	L	2	S		2y29	L	2	S	-1.25	-55
2y29	1.07359	3.53599	L	2	T	Polar		2y29	1.07359	3.53599	L	2	T		2y29	L	2	T	-1.06	-11
2y29	0.392	2.98783	L	2	V	Hydrophobic		2y29	0.392	2.98783	L	2	V		2y29	L	2	V	-0.48	40
2y29	-1.24049	2.69874	L	2	W	Aromatic		2y29	-1.24049	2.69874	L	2	W		2y29	L	2	W	0.66	7
2y29	0.65443	1.77978	L	2	Y	Aromatic		2y29	0.65443	1.77978	L	2	Y		2y29	L	2	Y	-0.25	17
2y29	1.31638	2.31207	V	3	A	Small Aliphatic		2y29	1.31638	2.31207	V	3	A		2y29	V	3	A	-0.59	-87
2y29	0.7567	1.01381	V	3	C	Cys		2y29	0.7567	1.01381	V	3	C		2y29	V	3	C	0.5	-51
2y29	1.67502	2.71382	V	3	D	Negative charge		2y29	1.67502	2.71382	V	3	D		2y29	V	3	D	-2.38	-116
2y29	1.15465	1.59054	V	3	E	Negative charge		2y29	1.15465	1.59054	V	3	E		2y29	V	3	E	-2.51	-133
2y29	0.69394	1.13886	V	3	F	Aromatic		2y29	0.69394	1.13886	V	3	F		2y29	V	3	F	0.84	-32
2y29	1.41694	1.82708	V	3	G	Small Aliphatic		2y29	1.41694	1.82708	V	3	G		2y29	V	3	G	-0.54	-95
2y29	0.15401	2.01258	V	3	H	Positive charge		2y29	0.15401	2.01258	V	3	H		2y29	V	3	H	-0.76	-83
2y29	-0.56475	-1.22668	V	3	I	Hydrophobic		2y29	-0.56475	-1.22668	V	3	I		2y29	V	3	I	0.37	-10
2y29	0.55502	0.91168	V	3	K	Positive charge		2y29	0.55502	0.91168	V	3	K		2y29	V	3	K	-2.59	-96
2y29	-2.10177	-1.74301	V	3	L	Hydrophobic		2y29	-2.10177	-1.74301	V	3	L		2y29	V	3	L	0.48	-40
2y29	-1.73725	-2.19448	V	3	M	Hydrophobic		2y29	-1.73725	-2.19448	V	3	M		2y29	V	3	M	0.19	-65
2y29	0.79042	0.00252	V	3	N	Polar		2y29	0.79042	0.00252	V	3	N		2y29	V	3	N	-1.3	-81
2y29	0.41135	2.95389	V	3	P	Pro		2y29	0.41135	2.95389	V	3	P		2y29	V	3	P	-0.17	-115
2y29	1.35735	1.78326	V	3	Q	Polar		2y29	1.35735	1.78326	V	3	Q		2y29	V	3	Q	-1.32	-60
2y29	0.61448	0.43633	V	3	R	Positive charge		2y29	0.61448	0.43633	V	3	R		2y29	V	3	R	-1.97	-77
2y29	0.72307	3.32409	V	3	S	Polar		2y29	0.72307	3.32409	V	3	S		2y29	V	3	S	-0.77	-95
2y29	0.99978	1.44669	V	3	T	Polar		2y29	0.99978	1.44669	V	3	T		2y29	V	3	T	-0.58	-51
2y29	1.04891	-0.96251	V	3	W	Aromatic		2y29	1.04891	-0.96251	V	3	W		2y29	V	3	W	1.14	-33
2y29	1.25451	0.30175	V	3	Y	Aromatic		2y29	1.25451	0.30175	V	3	Y		2y29	V	3	Y	0.23	-23
2y2a	-0.0679	0.31891	A	6	C	Cys		2y2a	-0.0679	0.31891	A	6	C		2y2a	A	6	C	1.09	36
2y2a	0.1618	-0.4523	A	6	D	Negative charge		2y2a	0.1618	-0.4523	A	6	D		2y2a	A	6	D	-1.79	-29
2y2a	-0.2255	-0.1599	A	6	E	Negative charge		2y2a	-0.2255	-0.1599	A	6	E		2y2a	A	6	E	-1.92	-46
2y2a	-0.9306	-1.3204	A	6	F	Aromatic		2y2a	-0.9306	-1.3204	A	6	F		2y2a	A	6	F	1.43	55
2y2a	0.1016	-0.0156	A	6	G	Small Aliphatic		2y2a	0.1016	-0.0156	A	6	G		2y2a	A	6	G	0.05	-8
2y2a	-0.1347	-0.18941	A	6	H	Positive charge		2y2a	-0.1347	-0.18941	A	6	H		2y2a	A	6	H	-0.17	4
2y2a	-0.4344	-0.3223	A	6	I	Hydrophobic		2y2a	-0.4344	-0.3223	A	6	I		2y2a	A	6	I	0.96	77
2y2a	-0.6226	0.0926	A	6	K	Positive charge		2y2a	-0.6226	0.0926	A	6	K		2y2a	A	6	K	-2	-9
2y2a	-0.6899	-1.4451	A	6	L	Hydrophobic		2y2a	-0.6899	-1.4451	A	6	L		2y2a	A	6	L	1.07	47
2y2a	-0.497	-0.2528	A	6	M	Hydrophobic		2y2a	-0.497	-0.2528	A	6	M		2y2a	A	6	M	0.78	22
2y2a	0.0338	0.20756	A	6	N	Polar		2y2a	0.0338	0.20756	A	6	N		2y2a	A	6	N	-0.71	6
2y2a	1.75884	2.33032	A	6	P	Pro		2y2a	1.75884	2.33032	A	6	P		2y2a	A	6	P	0.42	-28
2y2a	-0.1417	0.1235	A	6	Q	Polar		2y2a	-0.1417	0.1235	A	6	Q		2y2a	A	6	Q	-0.73	27
2y2a	-0.4427	0.11992	A	6	R	Positive charge		2y2a	-0.4427	0.11992	A	6	R		2y2a	A	6	R	-1.38	10
2y2a	0.0365	0.1444	A	6	S	Polar		2y2a	0.0365	0.1444	A	6	S		2y2a	A	6	S	-0.18	-8
2y2a	0.1444	-0.6829	A	6	T	Polar		2y2a	0.1444	-0.6829	A	6	T		2y2a	A	6	T	0.01	36
2y2a	-0.2795	-0.7697	A	6	V	Hydrophobic		2y2a	-0.2795	-0.7697	A	6	V		2y2a	A	6	V	0.59	87
2y2a	-0.1185	-0.1555	A	6	W	Aromatic		2y2a	-0.1185	-0.1555	A	6	W		2y2a	A	6	W	1.73	54
2y2a	-0.5961	-1.1977	A	6	Y	Aromatic		2y2a	-0.5961	-1.1977	A	6	Y		2y2a	A	6	Y	0.82	64
2y2a	2.51732	3.44213	F	4	A	Small Aliphatic		2y2a	2.51732	3.44213	F	4	A		2y2a	F	4	A	-1.43	-55
2y2a	1.33059	2.40868	F	4	C	Cys		2y2a	1.33059	2.40868	F	4	C		2y2a	F	4	C	-0.34	-19
2y2a	2.95078	4.11542	F	4	D	Negative charge		2y2a	2.95078	4.11542	F	4	D		2y2a	F	4	D	-3.22	-84
2y2a	2.56589	3.60257	F	4	E	Negative charge		2y2a	2.56589	3.60257	F	4	E		2y2a	F	4	E	-3.35	-101
2y2a	3.39502	4.56668	F	4	G	Small Aliphatic		2y2a	3.39502	4.56668	F	4	G		2y2a	F	4	G	-1.38	-63
2y2a	1.42851	2.39526	F	4	H	Positive charge		2y2a	1.42851	2.39526	F	4	H		2y2a	F	4	H	-1.6	-51
2y2a	0.8583	0.736	F	4	I	Hydrophobic		2y2a	0.8583	0.736	F	4	I		2y2a	F	4	I	-0.47	22
2y2a	1.95152	1.9486	F	4	K	Positive charge		2y2a	1.95152	1.9486	F	4	K		2y2a	F	4	K	-3.43	-64
2y2a	0.7236	0.6989	F	4	L	Hydrophobic		2y2a	0.7236	0.6989	F	4	L		2y2a	F	4	L	-0.36	-8
2y2a	-0.5661	0.769	F	4	M	Hydrophobic		2y2a	-0.5661	0.769	F	4	M		2y2a	F	4	M	-0.65	-33
2y2a	1.5861	3.01664	F	4	N	Polar		2y2a	1.5861	3.01664	F	4	N		2y2a	F	4	N	-2.14	-49
2y2a	1.19398	5.02888	F	4	P	Pro		2y2a	1.19398	5.02888	F	4	P		2y2a	F	4	P	-1.01	-83
2y2a	1.52988	3.6826	F	4	Q	Polar		2y2a	1.52988	3.6826	F	4	Q		2y2a	F	4	Q	-2.16	-28
2y2a	1.85703	3.19962	F	4	R	Positive charge		2y2a	1.85703	3.19962	F	4	R		2y2a	F	4	R	-2.81	-45
2y2a	2.8551	4.38814	F	4	S	Polar		2y2a	2.8551	4.38814	F	4	S		2y2a	F	4	S	-1.61	-63
2y2a	1.5441	3.07771	F	4	T	Polar		2y2a	1.5441	3.07771	F	4	T		2y2a	F	4	T	-1.42	-19
2y2a	0.7693	0.8155	F	4	V	Hydrophobic		2y2a	0.7693	0.8155	F	4	V		2y2a	F	4	V	-0.84	32
2y2a	1.21896	-0.8797	F	4	W	Aromatic		2y2a	1.21896	-0.8797	F	4	W		2y2a	F	4	W	0.3	-1
2y2a	0.1798	0.4269	F	4	Y	Aromatic		2y2a	0.1798	0.4269	F	4	Y		2y2a	F	4	Y	-0.61	9
2y2a	-0.047	2.9237	F	5	A	Small Aliphatic		2y2a	-0.047	2.9237	F	5	A		2y2a	F	5	A	-1.43	-55
2y2a	0.2439	1.725	F	5	C	Cys		2y2a	0.2439	1.725	F	5	C		2y2a	F	5	C	-0.34	-19
2y2a	0.1388	3.31654	F	5	D	Negative charge		2y2a	0.1388	3.31654	F	5	D		2y2a	F	5	D	-3.22	-84
2y2a	-0.1062	2.54386	F	5	E	Negative charge		2y2a	-0.1062	2.54386	F	5	E		2y2a	F	5	E	-3.35	-101
2y2a	-0.0389	3.40732	F	5	G	Small Aliphatic		2y2a	-0.0389	3.40732	F	5	G		2y2a	F	5	G	-1.38	-63
2y2a	0.0942	1.2994	F	5	H	Positive charge		2y2a	0.0942	1.2994	F	5	H		2y2a	F	5	H	-1.6	-51
2y2a	-0.5461	0.536	F	5	I	Hydrophobic		2y2a	-0.5461	0.536	F	5	I		2y2a	F	5	I	-0.47	22
2y2a	-0.635	0.4583	F	5	K	Positive charge		2y2a	-0.635	0.4583	F	5	K		2y2a	F	5	K	-3.43	-64
2y2a	-0.311	-0.5851	F	5	L	Hydrophobic		2y2a	-0.311	-0.5851	F	5	L		2y2a	F	5	L	-0.36	-8
2y2a	-0.89138	-0.6418	F	5	M	Hydrophobic		2y2a	-0.89138	-0.6418	F	5	M		2y2a	F	5	M	-0.65	-33
2y2a	0.1233	2.3521	F	5	N	Polar		2y2a	0.1233	2.3521	F	5	N		2y2a	F	5	N	-2.14	-49
2y2a	0.2539	2.56061	F	5	P	Pro		2y2a	0.2539	2.56061	F	5	P		2y2a	F	5	P	-1.01	-83
2y2a	-0.3415	1.9479	F	5	Q	Polar		2y2a	-0.3415	1.9479	F	5	Q		2y2a	F	5	Q	-2.16	-28
2y2a	-0.3558	1.2409	F	5	R	Positive charge		2y2a	-0.3558	1.2409	F	5	R		2y2a	F	5	R	-2.81	-45
2y2a	0.5011	3.82874	F	5	S	Polar		2y2a	0.5011	3.82874	F	5	S		2y2a	F	5	S	-1.61	-63
2y2a	0.3207	2.47315	F	5	T	Polar		2y2a	0.3207	2.47315	F	5	T		2y2a	F	5	T	-1.42	-19
2y2a	0.0352	0.3424	F	5	V	Hydrophobic		2y2a	0.0352	0.3424	F	5	V		2y2a	F	5	V	-0.84	32
2y2a	-0.1078	-0.6769	F	5	W	Aromatic		2y2a	-0.1078	-0.6769	F	5	W		2y2a	F	5	W	0.3	-1
2y2a	-0.019	-0.4464	F	5	Y	Aromatic		2y2a	-0.019	-0.4464	F	5	Y		2y2a	F	5	Y	-0.61	9
2y2a	0.55179	0.992	K	1	A	Small Aliphatic		2y2a	0.55179	0.992	K	1	A		2y2a	K	1	A	2	9
2y2a	0.58429	1.04944	K	1	C	Cys		2y2a	0.58429	1.04944	K	1	C		2y2a	K	1	C	3.09	45
2y2a	0.57715	1.69675	K	1	D	Negative charge		2y2a	0.57715	1.69675	K	1	D		2y2a	K	1	D	0.21	-20
2y2a	0.4363	0.88558	K	1	E	Negative charge		2y2a	0.4363	0.88558	K	1	E		2y2a	K	1	E	0.08	-37
2y2a	-0.79194	0.1088	K	1	F	Aromatic		2y2a	-0.79194	0.1088	K	1	F		2y2a	K	1	F	3.43	64
2y2a	0.19781	0.89492	K	1	G	Small Aliphatic		2y2a	0.19781	0.89492	K	1	G		2y2a	K	1	G	2.05	1
2y2a	0.39721	0.42086	K	1	H	Positive charge		2y2a	0.39721	0.42086	K	1	H		2y2a	K	1	H	1.83	13
2y2a	0.7749	-0.1248	K	1	I	Hydrophobic		2y2a	0.7749	-0.1248	K	1	I		2y2a	K	1	I	2.96	86
2y2a	0.171	-0.8596	K	1	L	Hydrophobic		2y2a	0.171	-0.8596	K	1	L		2y2a	K	1	L	3.07	56
2y2a	-0.23037	-0.6143	K	1	M	Hydrophobic		2y2a	-0.23037	-0.6143	K	1	M		2y2a	K	1	M	2.78	31
2y2a	0.4655	0.89018	K	1	N	Polar		2y2a	0.4655	0.89018	K	1	N		2y2a	K	1	N	1.29	15
2y2a	1.69011	2.30681	K	1	P	Pro		2y2a	1.69011	2.30681	K	1	P		2y2a	K	1	P	2.42	-19
2y2a	0.29781	0.289	K	1	Q	Polar		2y2a	0.29781	0.289	K	1	Q		2y2a	K	1	Q	1.27	36
2y2a	0.24504	0.51989	K	1	R	Positive charge		2y2a	0.24504	0.51989	K	1	R		2y2a	K	1	R	0.62	19
2y2a	0.46954	1.87236	K	1	S	Polar		2y2a	0.46954	1.87236	K	1	S		2y2a	K	1	S	1.82	1
2y2a	0.72664	0.87842	K	1	T	Polar		2y2a	0.72664	0.87842	K	1	T		2y2a	K	1	T	2.01	45
2y2a	0.78272	0.3805	K	1	V	Hydrophobic		2y2a	0.78272	0.3805	K	1	V		2y2a	K	1	V	2.59	96
2y2a	-0.0407	0.43	K	1	W	Aromatic		2y2a	-0.0407	0.43	K	1	W		2y2a	K	1	W	3.73	63
2y2a	0.08738	0.52136	K	1	Y	Aromatic		2y2a	0.08738	0.52136	K	1	Y		2y2a	K	1	Y	2.82	73
2y2a	3.49383	4.81969	L	2	A	Small Aliphatic		2y2a	3.49383	4.81969	L	2	A		2y2a	L	2	A	-1.07	-47
2y2a	2.95743	3.55193	L	2	C	Cys		2y2a	2.95743	3.55193	L	2	C		2y2a	L	2	C	0.02	-11
2y2a	3.69696	4.81711	L	2	D	Negative charge		2y2a	3.69696	4.81711	L	2	D		2y2a	L	2	D	-2.86	-76
2y2a	2.89306	4.54752	L	2	E	Negative charge		2y2a	2.89306	4.54752	L	2	E		2y2a	L	2	E	-2.99	-93
2y2a	0.3593	0.9775	L	2	F	Aromatic		2y2a	0.3593	0.9775	L	2	F		2y2a	L	2	F	0.36	8
2y2a	2.88585	5.56908	L	2	G	Small Aliphatic		2y2a	2.88585	5.56908	L	2	G		2y2a	L	2	G	-1.02	-55
2y2a	0.0923	3.37831	L	2	H	Positive charge		2y2a	0.0923	3.37831	L	2	H		2y2a	L	2	H	-1.24	-43
2y2a	1.27172	2.48708	L	2	I	Hydrophobic		2y2a	1.27172	2.48708	L	2	I		2y2a	L	2	I	-0.11	30
2y2a	2.4039	3.26021	L	2	K	Positive charge		2y2a	2.4039	3.26021	L	2	K		2y2a	L	2	K	-3.07	-56
2y2a	-0.6653	-0.1766	L	2	M	Hydrophobic		2y2a	-0.6653	-0.1766	L	2	M		2y2a	L	2	M	-0.29	-25
2y2a	2.96472	3.57805	L	2	N	Polar		2y2a	2.96472	3.57805	L	2	N		2y2a	L	2	N	-1.78	-41
2y2a	2.01951	4.42293	L	2	P	Pro		2y2a	2.01951	4.42293	L	2	P		2y2a	L	2	P	-0.65	-75
2y2a	1.87855	2.79601	L	2	Q	Polar		2y2a	1.87855	2.79601	L	2	Q		2y2a	L	2	Q	-1.8	-20
2y2a	2.02286	3.79484	L	2	R	Positive charge		2y2a	2.02286	3.79484	L	2	R		2y2a	L	2	R	-2.45	-37
2y2a	3.87653	5.14004	L	2	S	Polar		2y2a	3.87653	5.14004	L	2	S		2y2a	L	2	S	-1.25	-55
2y2a	2.95075	4.14887	L	2	T	Polar		2y2a	2.95075	4.14887	L	2	T		2y2a	L	2	T	-1.06	-11
2y2a	1.01732	2.73373	L	2	V	Hydrophobic		2y2a	1.01732	2.73373	L	2	V		2y2a	L	2	V	-0.48	40
2y2a	3.32907	2.73589	L	2	W	Aromatic		2y2a	3.32907	2.73589	L	2	W		2y2a	L	2	W	0.66	7
2y2a	1.40562	3.09127	L	2	Y	Aromatic		2y2a	1.40562	3.09127	L	2	Y		2y2a	L	2	Y	-0.25	17
2y2a	0.56187	2.29554	V	3	A	Small Aliphatic		2y2a	0.56187	2.29554	V	3	A		2y2a	V	3	A	-0.59	-87
2y2a	0.4309	0.9587	V	3	C	Cys		2y2a	0.4309	0.9587	V	3	C		2y2a	V	3	C	0.5	-51
2y2a	0.27878	3.45333	V	3	D	Negative charge		2y2a	0.27878	3.45333	V	3	D		2y2a	V	3	D	-2.38	-116
2y2a	0.4872	1.8305	V	3	E	Negative charge		2y2a	0.4872	1.8305	V	3	E		2y2a	V	3	E	-2.51	-133
2y2a	-0.29354	3.62111	V	3	F	Aromatic		2y2a	-0.29354	3.62111	V	3	F		2y2a	V	3	F	0.84	-32
2y2a	0.39202	2.3471	V	3	G	Small Aliphatic		2y2a	0.39202	2.3471	V	3	G		2y2a	V	3	G	-0.54	-95
2y2a	0.22235	0.4621	V	3	H	Positive charge		2y2a	0.22235	0.4621	V	3	H		2y2a	V	3	H	-0.76	-83
2y2a	-0.58843	-0.3166	V	3	I	Hydrophobic		2y2a	-0.58843	-0.3166	V	3	I		2y2a	V	3	I	0.37	-10
2y2a	-0.26788	4.20003	V	3	K	Positive charge		2y2a	-0.26788	4.20003	V	3	K		2y2a	V	3	K	-2.59	-96
2y2a	-0.55824	0.2911	V	3	L	Hydrophobic		2y2a	-0.55824	0.2911	V	3	L		2y2a	V	3	L	0.48	-40
2y2a	-0.45422	-0.5013	V	3	M	Hydrophobic		2y2a	-0.45422	-0.5013	V	3	M		2y2a	V	3	M	0.19	-65
2y2a	0.625	2.08386	V	3	N	Polar		2y2a	0.625	2.08386	V	3	N		2y2a	V	3	N	-1.3	-81
2y2a	1.18332	1.6602	V	3	P	Pro		2y2a	1.18332	1.6602	V	3	P		2y2a	V	3	P	-0.17	-115
2y2a	0.45093	2.85213	V	3	Q	Polar		2y2a	0.45093	2.85213	V	3	Q		2y2a	V	3	Q	-1.32	-60
2y2a	0.04342	3.56358	V	3	R	Positive charge		2y2a	0.04342	3.56358	V	3	R		2y2a	V	3	R	-1.97	-77
2y2a	0.60462	2.77943	V	3	S	Polar		2y2a	0.60462	2.77943	V	3	S		2y2a	V	3	S	-0.77	-95
2y2a	0.34187	1.7663	V	3	T	Polar		2y2a	0.34187	1.7663	V	3	T		2y2a	V	3	T	-0.58	-51
2y2a	-0.5731	1.673	V	3	W	Aromatic		2y2a	-0.5731	1.673	V	3	W		2y2a	V	3	W	1.14	-33
2y2a	-0.2953	2.01829	V	3	Y	Aromatic		2y2a	-0.2953	2.01829	V	3	Y		2y2a	V	3	Y	0.23	-23
2y3j	0.03029	0.15604	A	1	C	Cys		2y3j	0.03029	0.15604	A	1	C		2y3j	A	1	C	1.09	36
2y3j	0.06556	-0.06975	A	1	D	Negative charge		2y3j	0.06556	-0.06975	A	1	D		2y3j	A	1	D	-1.79	-29
2y3j	-0.87998	-0.37019	A	1	E	Negative charge		2y3j	-0.87998	-0.37019	A	1	E		2y3j	A	1	E	-1.92	-46
2y3j	-0.1556	0.01205	A	1	F	Aromatic		2y3j	-0.1556	0.01205	A	1	F		2y3j	A	1	F	1.43	55
2y3j	-0.38353	0.0555	A	1	G	Small Aliphatic		2y3j	-0.38353	0.0555	A	1	G		2y3j	A	1	G	0.05	-8
2y3j	-0.10527	-0.08749	A	1	H	Positive charge		2y3j	-0.10527	-0.08749	A	1	H		2y3j	A	1	H	-0.17	4
2y3j	0.43397	0.823148	A	1	I	Hydrophobic		2y3j	0.43397	0.823148	A	1	I		2y3j	A	1	I	0.96	77
2y3j	-0.19118	0.09333	A	1	K	Positive charge		2y3j	-0.19118	0.09333	A	1	K		2y3j	A	1	K	-2	-9
2y3j	-0.55521	-0.31515	A	1	L	Hydrophobic		2y3j	-0.55521	-0.31515	A	1	L		2y3j	A	1	L	1.07	47
2y3j	-0.7464	-0.48284	A	1	M	Hydrophobic		2y3j	-0.7464	-0.48284	A	1	M		2y3j	A	1	M	0.78	22
2y3j	0.10718	0.10967	A	1	N	Polar		2y3j	0.10718	0.10967	A	1	N		2y3j	A	1	N	-0.71	6
2y3j	0.30373	0.18629	A	1	P	Pro		2y3j	0.30373	0.18629	A	1	P		2y3j	A	1	P	0.42	-28
2y3j	0.26441	0.03375	A	1	Q	Polar		2y3j	0.26441	0.03375	A	1	Q		2y3j	A	1	Q	-0.73	27
2y3j	0.03732	0.606793	A	1	R	Positive charge		2y3j	0.03732	0.606793	A	1	R		2y3j	A	1	R	-1.38	10
2y3j	0.03275	0.13741	A	1	S	Polar		2y3j	0.03275	0.13741	A	1	S		2y3j	A	1	S	-0.18	-8
2y3j	0.31273	0.50789	A	1	T	Polar		2y3j	0.31273	0.50789	A	1	T		2y3j	A	1	T	0.01	36
2y3j	0.38157	0.46938	A	1	V	Hydrophobic		2y3j	0.38157	0.46938	A	1	V		2y3j	A	1	V	0.59	87
2y3j	-0.29351	-0.27221	A	1	W	Aromatic		2y3j	-0.29351	-0.27221	A	1	W		2y3j	A	1	W	1.73	54
2y3j	-0.17345	-0.06623	A	1	Y	Aromatic		2y3j	-0.17345	-0.06623	A	1	Y		2y3j	A	1	Y	0.82	64
2y3j	0.33282	1.19346	G	4	A	Small Aliphatic		2y3j	0.33282	1.19346	G	4	A		2y3j	G	4	A	-0.05	8
2y3j	0.04538	-0.49773	G	4	C	Cys		2y3j	0.04538	-0.49773	G	4	C		2y3j	G	4	C	1.04	44
2y3j	0.35217	4.66698	G	4	D	Negative charge		2y3j	0.35217	4.66698	G	4	D		2y3j	G	4	D	-1.84	-21
2y3j	0.38062	4.28626	G	4	E	Negative charge		2y3j	0.38062	4.28626	G	4	E		2y3j	G	4	E	-1.97	-38
2y3j	-0.49348	5.76868	G	4	F	Aromatic		2y3j	-0.49348	5.76868	G	4	F		2y3j	G	4	F	1.38	63
2y3j	-1.2385	8.76851	G	4	H	Positive charge		2y3j	-1.2385	8.76851	G	4	H		2y3j	G	4	H	-0.22	12
2y3j	-0.04288	-0.63169	G	4	I	Hydrophobic		2y3j	-0.04288	-0.63169	G	4	I		2y3j	G	4	I	0.91	85
2y3j	-0.03239	4.08673	G	4	K	Positive charge		2y3j	-0.03239	4.08673	G	4	K		2y3j	G	4	K	-2.05	-1
2y3j	-0.08469	-0.68855	G	4	L	Hydrophobic		2y3j	-0.08469	-0.68855	G	4	L		2y3j	G	4	L	1.02	55
2y3j	-0.12033	-1.02602	G	4	M	Hydrophobic		2y3j	-0.12033	-1.02602	G	4	M		2y3j	G	4	M	0.73	30
2y3j	-0.14569	1.7164	G	4	N	Polar		2y3j	-0.14569	1.7164	G	4	N		2y3j	G	4	N	-0.76	14
2y3j	-0.33639	0.03164	G	4	P	Pro		2y3j	-0.33639	0.03164	G	4	P		2y3j	G	4	P	0.37	-20
2y3j	-0.13844	2.02283	G	4	Q	Polar		2y3j	-0.13844	2.02283	G	4	Q		2y3j	G	4	Q	-0.78	35
2y3j	-0.29286	2.1764	G	4	R	Positive charge		2y3j	-0.29286	2.1764	G	4	R		2y3j	G	4	R	-1.43	18
2y3j	-0.08359	1.4004	G	4	S	Polar		2y3j	-0.08359	1.4004	G	4	S		2y3j	G	4	S	-0.23	0
2y3j	0.13605	2.81311	G	4	T	Polar		2y3j	0.13605	2.81311	G	4	T		2y3j	G	4	T	-0.04	44
2y3j	0.39499	0.11945	G	4	V	Hydrophobic		2y3j	0.39499	0.11945	G	4	V		2y3j	G	4	V	0.54	95
2y3j	0.15484	4.13687	G	4	W	Aromatic		2y3j	0.15484	4.13687	G	4	W		2y3j	G	4	W	1.68	62
2y3j	-0.24834	4.11883	G	4	Y	Aromatic		2y3j	-0.24834	4.11883	G	4	Y		2y3j	G	4	Y	0.77	72
2y3j	1.08756	1.189	I	2	A	Small Aliphatic		2y3j	1.08756	1.189	I	2	A		2y3j	I	2	A	-0.96	-77
2y3j	0.89217	1.23955	I	2	C	Cys		2y3j	0.89217	1.23955	I	2	C		2y3j	I	2	C	0.13	-41
2y3j	0.59537	1.01706	I	2	D	Negative charge		2y3j	0.59537	1.01706	I	2	D		2y3j	I	2	D	-2.75	-106
2y3j	0.3223	1.34418	I	2	E	Negative charge		2y3j	0.3223	1.34418	I	2	E		2y3j	I	2	E	-2.88	-123
2y3j	-0.54999	1.22681	I	2	F	Aromatic		2y3j	-0.54999	1.22681	I	2	F		2y3j	I	2	F	0.47	-22
2y3j	0.40782	0.85617	I	2	G	Small Aliphatic		2y3j	0.40782	0.85617	I	2	G		2y3j	I	2	G	-0.91	-85
2y3j	-0.236	0.25893	I	2	H	Positive charge		2y3j	-0.236	0.25893	I	2	H		2y3j	I	2	H	-1.13	-73
2y3j	0.14045	1.21392	I	2	K	Positive charge		2y3j	0.14045	1.21392	I	2	K		2y3j	I	2	K	-2.96	-86
2y3j	-0.3631	-1.56809	I	2	L	Hydrophobic		2y3j	-0.3631	-1.56809	I	2	L		2y3j	I	2	L	0.11	-30
2y3j	-0.51189	0.36097	I	2	M	Hydrophobic		2y3j	-0.51189	0.36097	I	2	M		2y3j	I	2	M	-0.18	-55
2y3j	0.72018	1.24978	I	2	N	Polar		2y3j	0.72018	1.24978	I	2	N		2y3j	I	2	N	-1.67	-71
2y3j	-0.12902	1.07213	I	2	P	Pro		2y3j	-0.12902	1.07213	I	2	P		2y3j	I	2	P	-0.54	-105
2y3j	0.50409	2.1194	I	2	Q	Polar		2y3j	0.50409	2.1194	I	2	Q		2y3j	I	2	Q	-1.69	-50
2y3j	0.43183	3.14302	I	2	R	Positive charge		2y3j	0.43183	3.14302	I	2	R		2y3j	I	2	R	-2.34	-67
2y3j	1.00384	2.31954	I	2	S	Polar		2y3j	1.00384	2.31954	I	2	S		2y3j	I	2	S	-1.14	-85
2y3j	0.65399	2.0096	I	2	T	Polar		2y3j	0.65399	2.0096	I	2	T		2y3j	I	2	T	-0.95	-41
2y3j	0.55872	1.2422	I	2	V	Hydrophobic		2y3j	0.55872	1.2422	I	2	V		2y3j	I	2	V	-0.37	10
2y3j	0.74097	5.80007	I	2	W	Aromatic		2y3j	0.74097	5.80007	I	2	W		2y3j	I	2	W	0.77	-23
2y3j	-0.35355	1.60047	I	2	Y	Aromatic		2y3j	-0.35355	1.60047	I	2	Y		2y3j	I	2	Y	-0.14	-13
2y3j	0.910142	2.33182	I	3	A	Small Aliphatic		2y3j	0.910142	2.33182	I	3	A		2y3j	I	3	A	-0.96	-77
2y3j	0.794993	0.81251	I	3	C	Cys		2y3j	0.794993	0.81251	I	3	C		2y3j	I	3	C	0.13	-41
2y3j	1.11435	3.57924	I	3	D	Negative charge		2y3j	1.11435	3.57924	I	3	D		2y3j	I	3	D	-2.75	-106
2y3j	0.38753	2.96064	I	3	E	Negative charge		2y3j	0.38753	2.96064	I	3	E		2y3j	I	3	E	-2.88	-123
2y3j	0.57435	1.53731	I	3	F	Aromatic		2y3j	0.57435	1.53731	I	3	F		2y3j	I	3	F	0.47	-22
2y3j	1.44173	2.02137	I	3	G	Small Aliphatic		2y3j	1.44173	2.02137	I	3	G		2y3j	I	3	G	-0.91	-85
2y3j	1.02257	1.11571	I	3	H	Positive charge		2y3j	1.02257	1.11571	I	3	H		2y3j	I	3	H	-1.13	-73
2y3j	0.4406	1.58029	I	3	K	Positive charge		2y3j	0.4406	1.58029	I	3	K		2y3j	I	3	K	-2.96	-86
2y3j	0.04238	-0.32417	I	3	L	Hydrophobic		2y3j	0.04238	-0.32417	I	3	L		2y3j	I	3	L	0.11	-30
2y3j	-0.1266	0.84013	I	3	M	Hydrophobic		2y3j	-0.1266	0.84013	I	3	M		2y3j	I	3	M	-0.18	-55
2y3j	0.982182	2.7754	I	3	N	Polar		2y3j	0.982182	2.7754	I	3	N		2y3j	I	3	N	-1.67	-71
2y3j	1.70087	2.73962	I	3	P	Pro		2y3j	1.70087	2.73962	I	3	P		2y3j	I	3	P	-0.54	-105
2y3j	0.72589	1.39824	I	3	Q	Polar		2y3j	0.72589	1.39824	I	3	Q		2y3j	I	3	Q	-1.69	-50
2y3j	0.27362	5.0004	I	3	R	Positive charge		2y3j	0.27362	5.0004	I	3	R		2y3j	I	3	R	-2.34	-67
2y3j	1.24897	2.53889	I	3	S	Polar		2y3j	1.24897	2.53889	I	3	S		2y3j	I	3	S	-1.14	-85
2y3j	1.08356	0.92168	I	3	T	Polar		2y3j	1.08356	0.92168	I	3	T		2y3j	I	3	T	-0.95	-41
2y3j	0.35933	0.73615	I	3	V	Hydrophobic		2y3j	0.35933	0.73615	I	3	V		2y3j	I	3	V	-0.37	10
2y3j	0.36915	6.04473	I	3	W	Aromatic		2y3j	0.36915	6.04473	I	3	W		2y3j	I	3	W	0.77	-23
2y3j	0.638784	1.73244	I	3	Y	Aromatic		2y3j	0.638784	1.73244	I	3	Y		2y3j	I	3	Y	-0.14	-13
2y3j	1.31934	1.71371	L	5	A	Small Aliphatic		2y3j	1.31934	1.71371	L	5	A		2y3j	L	5	A	-1.07	-47
2y3j	0.841016	0.97635	L	5	C	Cys		2y3j	0.841016	0.97635	L	5	C		2y3j	L	5	C	0.02	-11
2y3j	1.9581	3.51615	L	5	D	Negative charge		2y3j	1.9581	3.51615	L	5	D		2y3j	L	5	D	-2.86	-76
2y3j	1.84946	3.38484	L	5	E	Negative charge		2y3j	1.84946	3.38484	L	5	E		2y3j	L	5	E	-2.99	-93
2y3j	1.40793	0.93416	L	5	F	Aromatic		2y3j	1.40793	0.93416	L	5	F		2y3j	L	5	F	0.36	8
2y3j	-1.64028	0.54806	L	5	G	Small Aliphatic		2y3j	-1.64028	0.54806	L	5	G		2y3j	L	5	G	-1.02	-55
2y3j	1.29325	1.91736	L	5	H	Positive charge		2y3j	1.29325	1.91736	L	5	H		2y3j	L	5	H	-1.24	-43
2y3j	-0.03574	-0.37684	L	5	I	Hydrophobic		2y3j	-0.03574	-0.37684	L	5	I		2y3j	L	5	I	-0.11	30
2y3j	0.01503	-0.08579	L	5	K	Positive charge		2y3j	0.01503	-0.08579	L	5	K		2y3j	L	5	K	-3.07	-56
2y3j	0.12509	0.793	L	5	M	Hydrophobic		2y3j	0.12509	0.793	L	5	M		2y3j	L	5	M	-0.29	-25
2y3j	1.55718	1.49684	L	5	N	Polar		2y3j	1.55718	1.49684	L	5	N		2y3j	L	5	N	-1.78	-41
2y3j	0.2498	0.4092	L	5	P	Pro		2y3j	0.2498	0.4092	L	5	P		2y3j	L	5	P	-0.65	-75
2y3j	0.862705	1.06176	L	5	Q	Polar		2y3j	0.862705	1.06176	L	5	Q		2y3j	L	5	Q	-1.8	-20
2y3j	-0.52524	0.508852	L	5	R	Positive charge		2y3j	-0.52524	0.508852	L	5	R		2y3j	L	5	R	-2.45	-37
2y3j	1.48513	1.7725	L	5	S	Polar		2y3j	1.48513	1.7725	L	5	S		2y3j	L	5	S	-1.25	-55
2y3j	1.2647	0.869663	L	5	T	Polar		2y3j	1.2647	0.869663	L	5	T		2y3j	L	5	T	-1.06	-11
2y3j	0.60522	0.23471	L	5	V	Hydrophobic		2y3j	0.60522	0.23471	L	5	V		2y3j	L	5	V	-0.48	40
2y3j	1.62463	3.37576	L	5	W	Aromatic		2y3j	1.62463	3.37576	L	5	W		2y3j	L	5	W	0.66	7
2y3j	1.67484	2.4	L	5	Y	Aromatic		2y3j	1.67484	2.4	L	5	Y		2y3j	L	5	Y	-0.25	17
2y3j	0.63613	0.62561	M	6	A	Small Aliphatic		2y3j	0.63613	0.62561	M	6	A		2y3j	M	6	A	-0.78	-22
2y3j	0.72418	0.22851	M	6	C	Cys		2y3j	0.72418	0.22851	M	6	C		2y3j	M	6	C	0.31	14
2y3j	0.96483	4.73082	M	6	D	Negative charge		2y3j	0.96483	4.73082	M	6	D		2y3j	M	6	D	-2.57	-51
2y3j	1.16899	4.39598	M	6	E	Negative charge		2y3j	1.16899	4.39598	M	6	E		2y3j	M	6	E	-2.7	-68
2y3j	-0.16329	0.47906	M	6	F	Aromatic		2y3j	-0.16329	0.47906	M	6	F		2y3j	M	6	F	0.65	33
2y3j	0.1696	1.15461	M	6	G	Small Aliphatic		2y3j	0.1696	1.15461	M	6	G		2y3j	M	6	G	-0.73	-30
2y3j	0.07414	-0.65882	M	6	H	Positive charge		2y3j	0.07414	-0.65882	M	6	H		2y3j	M	6	H	-0.95	-18
2y3j	0.91506	1.67084	M	6	I	Hydrophobic		2y3j	0.91506	1.67084	M	6	I		2y3j	M	6	I	0.18	55
2y3j	0.20056	0.15402	M	6	K	Positive charge		2y3j	0.20056	0.15402	M	6	K		2y3j	M	6	K	-2.78	-31
2y3j	0.53187	0.4062	M	6	L	Hydrophobic		2y3j	0.53187	0.4062	M	6	L		2y3j	M	6	L	0.29	25
2y3j	0.71596	0.48045	M	6	N	Polar		2y3j	0.71596	0.48045	M	6	N		2y3j	M	6	N	-1.49	-16
2y3j	-0.06606	2.56178	M	6	P	Pro		2y3j	-0.06606	2.56178	M	6	P		2y3j	M	6	P	-0.36	-50
2y3j	0.54168	1.86878	M	6	Q	Polar		2y3j	0.54168	1.86878	M	6	Q		2y3j	M	6	Q	-1.51	5
2y3j	-0.26844	-0.48192	M	6	R	Positive charge		2y3j	-0.26844	-0.48192	M	6	R		2y3j	M	6	R	-2.16	-12
2y3j	0.64234	0.92418	M	6	S	Polar		2y3j	0.64234	0.92418	M	6	S		2y3j	M	6	S	-0.96	-30
2y3j	0.87794	1.47965	M	6	T	Polar		2y3j	0.87794	1.47965	M	6	T		2y3j	M	6	T	-0.77	14
2y3j	1.06404	1.04751	M	6	V	Hydrophobic		2y3j	1.06404	1.04751	M	6	V		2y3j	M	6	V	-0.19	65
2y3j	-0.28671	1.66031	M	6	W	Aromatic		2y3j	-0.28671	1.66031	M	6	W		2y3j	M	6	W	0.95	32
2y3j	-0.11165	0.41875	M	6	Y	Aromatic		2y3j	-0.11165	0.41875	M	6	Y		2y3j	M	6	Y	0.04	42
2y3k	0.061517	0.266293	A	8	C	Cys		2y3k	0.061517	0.266293	A	8	C		2y3k	A	8	C	1.09	36
2y3k	0.287375	2.09468	A	8	D	Negative charge		2y3k	0.287375	2.09468	A	8	D		2y3k	A	8	D	-1.79	-29
[truncated: 8,377 more rows]

## Sheet: Figure 5
Figure 5a
	Time (h)	0	0.333333	0.666667	1	1.33333	1.66667	2	2.33333	2.66667	3	3.33333	3.66667	4	4.33333	4.66667	5	5.33333	5.66667	6	6.33333	6.66667	7	7.33333	7.66667	8	8.33333	8.66667	9	9.33333	9.66667	10	10.3333	10.6667	11	11.3333	11.6667	12	12.3333	12.6667	13	13.3333	13.6667	14	14.3333	14.6667	15	15.3333	15.6667
	WT	675	729	757	771	795	800	808	815	821	829	832	830	855	858	874	870	868	882	886	898	902	902	904	905	924	915	933	937	949	943	951	963	970	972	969	981	984	983	990	1011	989	1013	1005	1025	1013	1021	1041	1050
		688	721	759	772	804	812	812	813	817	833	848	841	854	864	866	877	888	887	894	890	912	904	902	919	923	924	934	936	937	942	958	950	954	970	981	984	988	984	984	1003	1003	1009	1013	1015	1026	1027	1037	1041
		689	733	768	798	795	803	823	828	840	851	857	860	869	870	883	881	904	897	905	914	913	927	942	935	947	946	952	963	959	976	974	979	1000	990	998	1008	1009	1013	1019	1013	1021	1040	1051	1041	1059	1040	1059	1063
	WT+V1I	780	890	980	1030	1059	1082	1123	1143	1158	1175	1211	1244	1278	1408	1424	1513	1546	1609	1644	1690	1766	1819	1885	1944	2026	2104	2187	2278	2362	2516	2612	2777	2891	3093	3221	3386	3568	3717	3894	4047	4200	4416	4523	4657	4760	4929	5034	5138
		883	1067	1190	1297	1350	1409	1481	1520	1571	1607	1656	1702	1793	1864	1919	2043	2150	2239	2337	2483	2690	2825	3027	3236	3414	3627	3830	4036	4290	4516	4726	4898	5005	5215	5442	5539	5746	5894	5933	6149	6173	6417	6411	6546	6689	6688	6808	6788
		946	1213	1373	1503	1597	1685	1747	1796	1830	1913	1969	2032	2129	2172	2290	2375	2411	2496	2558	2651	2719	2795	2890	2964	3071	3196	3322	3480	3635	3828	3952	4126	4273	4465	4628	4751	4913	5040	5226	5324	5410	5544	5680	5825	5903	6091	6132	6193
	WT	675	729	757	771	795	800	808	815	821	829	832	830	855	858	874	870	868	882	886	898	902	902	904	905	924	915	933	937	949	943	951	963	970	972	969	981	984	983	990	1011	989	1013	1005	1025	1013	1021	1041	1050
		688	721	759	772	804	812	812	813	817	833	848	841	854	864	866	877	888	887	894	890	912	904	902	919	923	924	934	936	937	942	958	950	954	970	981	984	988	984	984	1003	1003	1009	1013	1015	1026	1027	1037	1041
		689	733	768	798	795	803	823	828	840	851	857	860	869	870	883	881	904	897	905	914	913	927	942	935	947	946	952	963	959	976	974	979	1000	990	998	1008	1009	1013	1019	1013	1021	1040	1051	1041	1059	1040	1059	1063
	WT+V4F	663	682	699	715	728	731	729	750	753	755	748	755	745	759	769	766	770	762	774	770	773	779	793	773	789	783	796	794	800	794	793	814	807	822	829	831	816	836	829	843	859	862	852	859	868	881	898	905
		642	676	684	695	718	718	720	738	735	737	751	750	751	758	755	762	766	764	753	775	770	771	777	780	774	784	783	787	782	787	791	800	799	808	815	809	808	827	824	823	826	829	826	848	852	857	850	856
		663	687	706	720	737	739	748	762	756	765	773	769	775	777	791	784	780	791	799	797	789	794	797	795	812	800	809	818	818	828	831	829	830	836	827	846	852	860	843	850	861	855	862	873	864	868	877	870
	WT	888	1021	1098	1142	1157	1183	1193	1232	1318	1424	1458	1500	1553	1571	1634	1680	1715	1743	1764	1798	1805	1857	1871	1892	1901	1935	1995	1987	2042	2072	2098	2126	2181	2194	2204	2229	2270	2309	2346	2368	2385	2418	2427	2484	2483	2521	2591	2616
		881	1041	1126	1163	1184	1175	1264	1248	1295	1419	1477	1509	1565	1570	1643	1688	1726	1761	1850	1911	1944	1966	2026	2048	2081	2125	2151	2182	2210	2268	2286	2356	2366	2400	2447	2456	2499	2535	2576	2635	2644	2686	2720	2770	2813	2856	2932	2961
		880	1035	1100	1153	1147	1161	1216	1461	1488	1542	1531	1637	1696	1741	1800	1847	1880	1922	1957	1981	2005	2034	2066	2111	2139	2195	2208	2249	2268	2306	2328	2367	2377	2416	2442	2501	2517	2564	2590	2631	2667	2678	2725	2744	2786	2837	2878	2919
	WT+V1L	859	984	1060	1123	1149	1157	1174	1223	1378	1413	1451	1509	1556	1607	1628	1696	1743	1797	1819	1856	1906	1961	2000	2008	2052	2097	2153	2187	2251	2300	2328	2376	2472	2486	2543	2590	2649	2697	2748	2793	2872	2945	3008	3089	3142	3197	3267	3314
		852	994	1070	1121	1149	1175	1180	1276	1364	1418	1485	1523	1560	1600	1642	1678	1709	1758	1783	1823	1836	1884	1922	1985	2003	2039	2100	2135	2149	2189	2255	2287	2333	2402	2422	2456	2511	2564	2606	2674	2697	2780	2814	2858	2931	2978	3034	3116
		871	1010	1094	1154	1184	1182	1224	1268	1244	1478	1528	1562	1598	1627	1702	1719	1760	1776	1850	1894	1915	1964	1975	2020	2025	2074	2105	2114	2187	2178	2235	2266	2303	2328	2349	2355	2407	2442	2487	2516	2530	2614	2607	2671	2685	2741	2774	2831
	WT	888	1021	1098	1142	1157	1183	1193	1232	1318	1424	1458	1500	1553	1571	1634	1680	1715	1743	1764	1798	1805	1857	1871	1892	1901	1935	1995	1987	2042	2072	2098	2126	2181	2194	2204	2229	2270	2309	2346	2368	2385	2418	2427	2484	2483	2521	2591	2616
		881	1041	1126	1163	1184	1175	1264	1248	1295	1419	1477	1509	1565	1570	1643	1688	1726	1761	1850	1911	1944	1966	2026	2048	2081	2125	2151	2182	2210	2268	2286	2356	2366	2400	2447	2456	2499	2535	2576	2635	2644	2686	2720	2770	2813	2856	2932	2961
		880	1035	1100	1153	1147	1161	1216	1461	1488	1542	1531	1637	1696	1741	1800	1847	1880	1922	1957	1981	2005	2034	2066	2111	2139	2195	2208	2249	2268	2306	2328	2367	2377	2416	2442	2501	2517	2564	2590	2631	2667	2678	2725	2744	2786	2837	2878	2919
	WT+Q2L	799	906	956	983	978	992	1012	1011	1020	1016	1031	1026	1026	1046	1062	1085	1125	1124	1154	1181	1188	1224	1225	1224	1263	1272	1292	1338	1349	1398	1413	1450	1455	1497	1529	1541	1569	1579	1594	1622	1631	1680	1689	1694	1727	1725	1759	1760
		793	889	948	968	987	992	1004	1007	1009	1017	1017	1018	1028	1067	1095	1097	1112	1142	1163	1176	1188	1195	1220	1233	1247	1241	1262	1291	1308	1325	1340	1370	1391	1427	1454	1488	1528	1547	1583	1612	1624	1651	1669	1700	1731	1726	1748	1783
		812	899	963	981	1013	1001	1013	1017	1031	1043	1037	1058	1059	1087	1093	1106	1117	1138	1185	1207	1230	1253	1261	1298	1325	1340	1380	1393	1432	1463	1501	1547	1587	1601	1643	1676	1716	1723	1762	1775	1791	1813	1848	1855	1881	1903	1916	1942
	WT	888	1021	1098	1142	1157	1183	1193	1232	1318	1424	1458	1500	1553	1571	1634	1680	1715	1743	1764	1798	1805	1857	1871	1892	1901	1935	1995	1987	2042	2072	2098	2126	2181	2194	2204	2229	2270	2309	2346	2368	2385	2418	2427	2484	2483	2521	2591	2616
		881	1041	1126	1163	1184	1175	1264	1248	1295	1419	1477	1509	1565	1570	1643	1688	1726	1761	1850	1911	1944	1966	2026	2048	2081	2125	2151	2182	2210	2268	2286	2356	2366	2400	2447	2456	2499	2535	2576	2635	2644	2686	2720	2770	2813	2856	2932	2961
		880	1035	1100	1153	1147	1161	1216	1461	1488	1542	1531	1637	1696	1741	1800	1847	1880	1922	1957	1981	2005	2034	2066	2111	2139	2195	2208	2249	2268	2306	2328	2367	2377	2416	2442	2501	2517	2564	2590	2631	2667	2678	2725	2744	2786	2837	2878	2919
	WT+I3L	862	1018	1088	1128	1165	1183	1362	1470	1512	1597	1681	1739	1761	1901	1923	1976	2034	2119	2168	2226	2262	2340	2368	2453	2535	2566	2619	2693	2781	2842	2928	2965	3037	3073	3159	3211	3311	3376	3412	3529	3599	3675	3747	3799	3919	3983	4038	4084
		875	1026	1089	1142	1172	1193	1220	1235	1507	1597	1647	1724	1776	1834	1893	1920	1948	2028	2105	2133	2207	2268	2309	2372	2428	2488	2560	2607	2704	2755	2796	2862	2927	2985	3074	3114	3204	3259	3307	3397	3431	3523	3594	3664	3738	3848	3881	3947
		928	1057	1148	1214	1255	1280	1413	1454	1580	1590	1707	1776	1842	1878	1959	2022	2086	2118	2198	2269	2334	2412	2463	2547	2603	2696	2793	2864	2921	3012	3102	3156	3236	3338	3391	3486	3575	3695	3788	3876	3974	4156	4179	4330	4439	4557	4657	4718
	WT	888	1021	1098	1142	1157	1183	1193	1232	1318	1424	1458	1500	1553	1571	1634	1680	1715	1743	1764	1798	1805	1857	1871	1892	1901	1935	1995	1987	2042	2072	2098	2126	2181	2194	2204	2229	2270	2309	2346	2368	2385	2418	2427	2484	2483	2521	2591	2616
		881	1041	1126	1163	1184	1175	1264	1248	1295	1419	1477	1509	1565	1570	1643	1688	1726	1761	1850	1911	1944	1966	2026	2048	2081	2125	2151	2182	2210	2268	2286	2356	2366	2400	2447	2456	2499	2535	2576	2635	2644	2686	2720	2770	2813	2856	2932	2961
		880	1035	1100	1153	1147	1161	1216	1461	1488	1542	1531	1637	1696	1741	1800	1847	1880	1922	1957	1981	2005	2034	2066	2111	2139	2195	2208	2249	2268	2306	2328	2367	2377	2416	2442	2501	2517	2564	2590	2631	2667	2678	2725	2744	2786	2837	2878	2919
	WT+V4L	711	768	775	784	777	781	779	788	794	790	803	814	838	854	860	883	893	901	914	922	931	950	946	954	960	967	987	987	985	1003	1012	1016	1017	1022	1027	1051	1040	1065	1045	1062	1069	1101	1093	1103	1109	1110	1132	1129
		694	742	764	781	784	774	780	794	804	795	812	824	837	842	876	890	897	921	934	940	947	950	983	989	983	997	1007	1013	1016	1033	1036	1047	1055	1068	1081	1073	1079	1097	1098	1125	1123	1141	1135	1153	1163	1162	1187	1193
		736	809	849	838	853	861	857	864	875	892	891	911	916	930	949	968	982	989	1015	1030	1044	1060	1075	1087	1088	1100	1110	1125	1126	1135	1142	1166	1165	1185	1193	1189	1206	1214	1224	1230	1250	1255	1284	1299	1274	1311	1320	1333
	WT	669	724	740	747	761	770	783	785	807	796	814	814	812	825	814	831	821	834	841	840	861	862	854	875	881	891	894	905	911	914	919	923	932	942	955	948	965	974	963	992	991	1009	1021	1022	1029	1047	1049	1066
		727	761	798	822	858	852	852	866	870	897	880	902	893	916	929	953	933	948	943	968	983	988	987	1007	1018	1013	1030	1034	1034	1031	1054	1073	1087	1081	1089	1089	1101	1112	1139	1130	1146	1162	1173	1164	1173	1213	1207	1231
		677	714	740	762	767	789	791	782	796	800	816	828	822	834	841	849	849	860	879	872	885	912	897	907	919	920	926	948	947	962	969	970	969	993	1003	1015	1026	1030	1049	1054	1062	1076	1090	1110	1101	1129	1145	1159
	WT+V4M	832	893	922	967	979	1000	1027	1032	1050	1045	1068	1078	1099	1104	1127	1131	1155	1191	1208	1216	1247	1291	1300	1345	1372	1387	1439	1484	1521	1572	1610	1686	1774	1882	2025	2197	2458	2707	3119	3661	4145	4869	5741	6553	7528	8479	9710	10787
		798	842	901	933	975	986	1003	1026	1033	1040	1058	1064	1070	1094	1114	1137	1130	1167	1176	1202	1183	1196	1243	1247	1296	1354	1388	1388	1419	1447	1456	1491	1489	1535	1541	1573	1594	1614	1663	1684	1736	1756	1848	1939	2055	2255	2476	2819
		823	874	936	981	999	1017	1047	1040	1059	1077	1094	1097	1117	1125	1157	1154	1183	1191	1211	1235	1249	1264	1290	1339	1368	1402	1456	1495	1547	1626	1706	1801	1911	2081	2264	2442	2704	3028	3383	3847	4175	4669	5155	5716	6317	7030	7612	8152
	WT	717	780	804	824	842	841	853	855	852	872	875	870	867	879	896	893	907	905	892	915	924	921	934	930	938	941	962	954	957	960	978	988	982	997	1008	1014	1030	1030	1053	1061	1057	1087	1096	1121	1129	1165	1202	1279
		746	797	820	839	853	866	862	888	875	885	899	911	906	934	923	936	946	938	961	961	969	980	983	988	996	1001	1009	1016	1024	1017	1034	1062	1050	1063	1083	1100	1104	1125	1151	1180	1237	1292	1374	1482	1618	1813	1989	2222
		740	786	815	834	843	866	861	867	890	878	887	904	913	914	927	924	939	940	930	964	958	962	978	974	977	995	991	1003	998	1013	1014	1031	1040	1046	1070	1062	1083	1102	1125	1173	1239	1301	1407	1519	1713	1878	2135	2380
	WT+Q2Y	602	647	647	663	661	663	658	668	661	665	674	661	662	665	672	668	660	665	659	663	670	681	670	668	680	673	674	683	684	694	691	705	695	710	728	741	766	807	864	935	1045	1122	1236	1361	1473	1590	1724	1856
		605	629	652	658	666	665	669	668	657	665	656	662	663	668	676	675	668	668	661	669	673	682	673	682	689	680	689	698	714	720	737	778	839	946	1084	1254	1427	1604	1797	1984	2145	2344	2504	2658	2744	2934	3103	3195
		625	648	650	651	653	674	682	667	672	667	669	666	669	685	672	668	663	676	671	667	671	672	671	679	680	670	685	683	692	691	701	690	689	701	705	719	727	741	765	815	886	968	1073	1172	1312	1437	1552	1702
	WT	578	613	637	648	666	668	667	672	664	666	669	673	682	688	691	696	693	692	693	706	704	701	717	725	722	729	731	745	758	759	772	775	777	765	786	793	788	800	829	802	801	825	808	838	817	813	834	830
		612	642	672	683	689	691	693	702	717	707	717	717	721	724	732	735	729	734	731	755	755	770	772	776	786	789	816	805	837	832	841	855	876	865	879	901	904	908	909	905	904	924	936	940	935	962	953	956
		610	643	655	681	681	686	690	697	691	696	695	704	704	702	705	719	716	725	729	730	748	756	757	760	765	784	791	797	809	821	829	814	829	837	854	858	870	859	865	872	888	891	891	909	901	917	919	934
	WT+Q2I	699	719	751	768	779	780	779	787	783	787	788	784	789	787	796	789	797	798	798	802	807	810	809	813	823	815	827	835	844	835	839	826	841	848	852	843	857	872	857	855	881	872	879	890	889	917	927	942
		696	723	754	769	786	782	785	791	778	777	787	791	793	790	791	792	800	806	797	800	814	811	824	809	827	826	827	821	841	840	835	835	844	843	850	837	849	858	862	858	868	879	896	916	923	935	975	997
		712	760	778	803	802	817	808	820	808	809	812	812	803	823	825	834	839	829	843	841	840	849	851	848	853	848	846	859	865	855	860	861	874	877	879	890	889	901	903	902	921	921	938	966	994	1015	1030	1067
	WT	578	613	637	648	666	668	667	672	664	666	669	673	682	688	691	696	693	692	693	706	704	701	717	725	722	729	731	745	758	759	772	775	777	765	786	793	788	800	829	802	801	825	808	838	817	813	834	830
		612	642	672	683	689	691	693	702	717	707	717	717	721	724	732	735	729	734	731	755	755	770	772	776	786	789	816	805	837	832	841	855	876	865	879	901	904	908	909	905	904	924	936	940	935	962	953	956
		610	643	655	681	681	686	690	697	691	696	695	704	704	702	705	719	716	725	729	730	748	756	757	760	765	784	791	797	809	821	829	814	829	837	854	858	870	859	865	872	888	891	891	909	901	917	919	934
	WT+V4I	845	1033	1148	1201	1251	1302	1322	1434	1595	1710	1788	1859	1906	1974	2027	2106	2197	2234	2312	2418	2474	2556	2680	2735	2870	2927	3072	3124	3236	3377	3478	3535	3656	3709	3857	3949	4014	4151	4205	4295	4363	4442	4500	4641	4703	4826	4848	4906
		886	1056	1208	1294	1340	1360	1391	1467	1562	1691	1764	1809	1939	2017	2079	2132	2251	2302	2420	2486	2571	2674	2780	2864	2962	3050	3186	3287	3360	3446	3576	3672	3804	3833	3986	4027	4188	4250	4315	4444	4482	4607	4669	4812	4866	5021	5040	5130
		881	1066	1203	1293	1349	1389	1435	1467	1544	1566	1622	1797	1857	1894	1964	2024	2103	2150	2200	2269	2320	2387	2512	2571	2666	2762	2881	2964	3066	3205	3272	3392	3536	3608	3779	3826	3902	4067	4131	4229	4278	4367	4398	4590	4609	4750	4809	4854
	WT	720	775	798	837	833	852	843	865	874	868	875	896	926	941	963	994	1003	1021	1038	1064	1067	1102	1113	1128	1125	1155	1160	1156	1183	1206	1204	1245	1266	1268	1309	1307	1353	1367	1385	1400	1397	1445	1460	1489	1479	1549	1567	1597
		731	802	836	848	854	881	862	876	865	903	887	917	939	969	986	1007	1030	1021	1038	1062	1057	1064	1101	1104	1124	1151	1140	1166	1168	1193	1191	1230	1223	1237	1259	1278	1304	1311	1318	1346	1378	1379	1400	1425	1439	1461	1519	1535
		742	785	825	852	862	872	881	890	893	904	919	935	938	950	999	996	1008	1040	1052	1072	1050	1061	1106	1087	1103	1113	1117	1122	1149	1154	1186	1191	1195	1207	1202	1236	1218	1287	1297	1269	1284	1309	1323	1328	1352	1345	1380	1396
	WT+V4W	754	796	825	817	822	818	819	817	825	815	820	818	823	816	821	812	819	828	816	824	826	827	828	833	832	853	857	845	867	871	882	899	903	920	928	930	941	962	993	1009	1019	1053	1045	1083	1102	1141	1178	1214
		749	792	808	813	803	815	817	810	814	810	827	825	824	825	827	831	823	830	834	829	832	837	838	843	841	845	864	861	867	867	877	897	892	905	913	924	933	948	966	975	983	1014	1024	1041	1056	1085	1090	1150
		761	820	834	833	837	837	835	832	834	838	836	844	845	840	849	846	844	848	846	862	878	859	889	893	912	914	933	933	975	981	1019	1021	1055	1093	1128	1176	1243	1284	1311	1345	1376	1392	1398	1435	1443	1476	1480	1495
	WT	746	797	820	839	853	866	862	888	875	885	899	911	906	934	923	936	946	938	961	961	969	980	983	988	996	1001	1009	1016	1024	1017	1034	1062	1050	1063	1083	1100	1104	1125	1151	1180	1237	1292	1374	1482	1618	1813	1989	2222
		677	709	738	763	767	790	787	794	803	816	815	829	833	821	834	843	841	859	857	869	882	885	889	902	908	916	926	933	914	945	961	969	979	991	999	1011	1006	1024	1045	1035	1046	1064	1081	1074	1090	1110	1104	1127
		656	691	714	724	733	739	744	756	765	760	774	783	776	796	788	792	803	813	818	818	826	821	838	846	861	864	867	879	887	887	904	906	921	917	942	944	948	955	977	989	975	987	993	1007	1010	1022	1041	1046
	WT+V4H	790	803	838	844	860	875	883	894	899	894	910	920	918	925	930	939	953	965	973	979	1001	1011	1022	1034	1057	1072	1101	1109	1138	1165	1217	1243	1294	1368	1474	1603	1769	2028	2304	2640	3020	3415	3936	4481	5089	5569	6098	6745
		783	819	860	887	897	910	928	941	939	956	960	975	965	996	991	1014	1012	1025	1035	1041	1049	1044	1072	1076	1088	1092	1102	1112	1117	1121	1128	1148	1159	1173	1176	1200	1220	1251	1250	1273	1320	1368	1403	1505	1582	1642	1841	2010
		903	932	1035	1048	1121	1128	1153	1149	1152	1181	1215	1289	1290	1381	1323	1421	1494	1521	1669	1561	1788	1733	1757	1865	1962	2002	2114	2188	2330	2472	2845	2856	3048	3277	3511	3723	4004	4278	4568	4954	5213	5606	5996	6372	7006	7263	7869	8572
	WT	1682	1695	1702	1704	1706	1687	1693	1695	1695	1693	1694	1697	1693	1706	1699	1708	1710	1708	1712	1710	1710	1705	1715	1729	1730	1741	1737	1750	1757	1750	1750	1749	1759	1764	1773	1746	1772	1763	1778	1766	1781	1782	1785	1788	1794	1804	1808	1821
		1685	1700	1707	1710	1705	1697	1686	1696	1699	1704	1697	1703	1706	1706	1712	1718	1705	1726	1732	1723	1713	1731	1734	1731	1726	1744	1757	1751	1760	1747	1768	1768	1771	1777	1781	1778	1779	1795	1787	1797	1813	1802	1829	1831	1845	1856	1879	1899
		1666	1704	1702	1695	1699	1683	1693	1692	1697	1690	1693	1686	1697	1701	1698	1704	1708	1706	1707	1712	1717	1713	1708	1721	1701	1733	1742	1722	1726	1743	1743	1746	1754	1748	1755	1757	1765	1764	1773	1769	1769	1770	1764	1784	1784	1779	1785	1779
	WT+K6L	1925	2035	2066	2062	2118	2198	2254	2270	2279	2340	2340	2373	2430	2468	2497	2604	2680	2784	2843	2953	3070	3208	3317	3493	3699	4004	4402	4766	5235	5753	6298	6888	7432	8109	8448	8943	9466	9902	10224	10530	10965	11114	11583	11892	12012	12319	12437	12579
		1816	1929	1949	1962	2070	2156	2179	2189	2202	2222	2251	2260	2277	2280	2312	2329	2390	2434	2491	2579	2665	2790	2867	3001	3115	3236	3342	3470	3602	3782	4020	4333	4719	5138	5630	6134	6578	7061	7541	7938	8229	8639	9011	9271	9490	9640	9947	10164
		1850	1921	1947	1971	2011	2026	2084	2124	2158	2161	2198	2225	2246	2286	2364	2430	2527	2658	2789	2929	3069	3222	3354	3508	3664	3925	4285	4695	5266	5793	6473	7080	7778	8243	9009	9545	9929	10376	10779	11133	11297	11620	11847	12158	12362	12434	12605	12922
	WT	859	978	1040	1083	1114	1141	1175	1195	1228	1252	1279	1308	1326	1341	1359	1388	1445	1458	1478	1478	1533	1561	1537	1610	1594	1616	1654	1653	1693	1702	1733	1725	1758	1782	1817	1840	1870	1894	1913	1933	1954	1989	2047	2059	2172	2198	2285	2390
		889	970	1059	1073	1121	1148	1174	1187	1210	1210	1265	1285	1322	1348	1366	1417	1453	1464	1498	1508	1527	1550	1583	1591	1624	1645	1662	1702	1697	1730	1762	1771	1808	1823	1840	1857	1873	1905	1935	1935	1979	2014	2050	2056	2138	2128	2190	2227
		880	975	1056	1081	1117	1138	1165	1203	1220	1245	1282	1315	1349	1360	1422	1459	1463	1507	1516	1582	1598	1611	1608	1638	1680	1732	1719	1740	1799	1800	1818	1843	1876	1912	1964	1940	1988	2015	2049	2082	2094	2155	2185	2213	2307	2410	2500	2560
	WT+K6E	1543	2874	4302	5924	7145	9770	10996	11773	12630	13138	13429	13874	14113	14380	14438	14677	14830	14877	15120	15044	15340	15391	15419	15643	15782	15907	15834	15815	16075	16088	16188	16147	16315	16375	16396	16387	16333	16540	16576	16386	16584	16617	16669	16549	16691	16664	16713	16722
		1734	3033	4531	6039	7680	9634	11113	12117	12914	13523	13851	14189	14486	14761	14811	15044	15187	15377	15467	15451	15762	15779	15793	15994	16122	16199	16320	16210	16447	16474	16476	16462	16627	16706	16640	16698	16648	16850	16849	16830	16922	16983	16894	16871	17003	17055	17121	17179
		1869	3137	4540	6007	7384	8825	10064	11432	12423	13136	13569	13826	13998	14171	14256	14589	14618	14744	14879	14946	15243	15307	15249	15474	15495	15624	15680	15731	15882	15873	15891	15897	16121	16065	16113	16144	15995	16254	16207	16114	16273	16304	16375	16308	16380	16420	16379	16462
	WT	1813	1849	1881	1891	1895	1896	1928	1933	1941	1958	1934	1964	1952	1972	1969	1989	1999	2011	2018	2043	2040	2052	2078	2086	2094	2110	2151	2178	2204	2252	2286	2349	2392	2439	2509	2588	2672	2735	2792	2826	2942	3060	3112	3210	3221	3383	3358	3467
		1762	1809	1812	1846	1847	1842	1854	1869	1875	1885	1877	1875	1891	1914	1926	1924	1928	1940	1953	1962	1973	1982	1996	1994	2009	2015	2036	2052	2043	2061	2063	2080	2101	2119	2144	2174	2183	2230	2267	2313	2360	2423	2452	2533	2600	2661	2736	2849
		1786	1856	1892	1922	1939	1949	1968	1961	1979	1986	1988	2004	2017	2035	2045	2052	2058	2083	2090	2094	2105	2119	2138	2143	2163	2175	2207	2241	2293	2333	2387	2446	2503	2583	2648	2770	2826	2938	3051	3164	3260	3332	3489	3579	3706	3852	3990	4167
	WT+K6D	1941	2116	2317	2607	2955	3408	3833	4491	4724	4905	5125	5249	5381	5525	5617	5698	5830	5836	5936	5969	5991	6098	6089	6101	6164	6133	6273	6277	6318	6375	6322	6366	6435	6420	6454	6439	6493	6453	6526	6482	6535	6478	6573	6535.9	6487.16	6539.16	6480.87	6565.1
		1940	2139	2371	2687	3142	3598	4014	4385	4759	4953	5127	5294	5412	5584	5640	5750	5795	5893	5958	5995	6070	6080	6100	6169	6204	6231	6277	6332	6377	6370	6413	6414	6498	6417	6474	6505	6524	6483	6574	6543	6570	6545	6583	6581.81	6543.67	6577.22	6550.29	6575.54
		2071	2271	2509	2839	3356	3686	4107	4472	4747	4968	5140	5358	5411	5605	5712	5766	5799	5918	5981	6048	6085	6136	6141	6207	6199	6314	6334	6369	6389	6444	6464	6448	6485	6503	6607	6614	6607	6595	6648	6622	6695	6683	6777	6755.37	6825.18	6804.32	6890.2	6869.74
Figure 5b
	Time (h)	0	0.333333	0.666667	1	1.33333	1.66667	2	2.33333	2.66667	3	3.33333	3.66667	4	4.33333	4.66667	5	5.33333	5.66667	6	6.33333	6.66667	7	7.33333	7.66667	8	8.33333	8.66667	9	9.33333	9.66667	10	10.3333	10.6667	11	11.3333	11.6667	12	12.3333	12.6667	13	13.3333	13.6667	14	14.3333	14.6667	15	15.3333	15.6667
	WT	675	718	716	723	743	747	758	782	784	805	813	828	842	858	869	878	886	889	902	915	919	916	920	931	958	962	966	974	987	976	1001	1000	1026	1030	1060	1061	1083	1104	1142	1164	1221	1247	1335	1386	1506	1645	1793	2006
		650	711	716	717	723	739	759	780	801	829	832	833	855	884	900	904	916	942	948	958	965	969	978	1006	1007	1030	1030	1054	1069	1116	1147	1205	1275	1347	1453	1590	1740	1922	2127	2356	2630	2949	3344	3638	4031	4338	4730	5090
		664	733	726	740	740	764	759	763	781	774	805	837	835	838	846	866	890	893	893	910	922	944	953	960	993	1037	1037	1091	1164	1264	1359	1482	1636	1850	2133	2289	2618	2887	3258	3559	3978	4393	4854	5335	5795	6195	6852	7259
	WT+Q2P	654	697	708	703	718	704	712	711	719	715	718	752	755	756	773	788	788	808	811	820	836	844	843	860	851	875	880	887	896	908	912	912	932	926	934	930	951	946	960	971	980	990	997	1016	1010	1028	1030	1022
		648	690	710	714	724	722	732	733	731	753	760	766	780	819	822	850	861	860	878	903	895	906	928	950	964	947	964	984	994	999	1003	1013	1023	1026	1046	1037	1039	1067	1064	1076	1072	1096	1099	1115	1112	1136	1139	1139
		652	697	721	723	728	729	738	734	734	737	748	768	787	788	814	828	863	891	904	900	909	946	954	950	959	951	955	985	984	1001	998	1038	1019	1051	1059	1079	1068	1081	1068	1081	1086	1114	1108	1133	1131	1131	1146	1160
	WT	720	775	798	837	833	852	843	865	874	868	875	896	926	941	963	994	1003	1021	1038	1064	1067	1102	1113	1128	1125	1155	1160	1156	1183	1206	1204	1245	1266	1268	1309	1307	1353	1367	1385	1400	1397	1445	1460	1489	1479	1549	1567	1597
		731	802	836	848	854	881	862	876	865	903	887	917	939	969	986	1007	1030	1021	1038	1062	1057	1064	1101	1104	1124	1151	1140	1166	1168	1193	1191	1230	1223	1237	1259	1278	1304	1311	1318	1346	1378	1379	1400	1425	1439	1461	1519	1535
		742	785	825	852	862	872	881	890	893	904	919	935	938	950	999	996	1008	1040	1052	1072	1050	1061	1106	1087	1103	1113	1117	1122	1149	1154	1186	1191	1195	1207	1202	1236	1218	1287	1297	1269	1284	1309	1323	1328	1352	1345	1380	1396
	WT+V1W	660	685	684	697	688	684	680	674	675	671	679	677	676	676	680	674	668	670	678	671	683	677	683	670	678	688	684	680	689	691	687	680	683	683	697	697	693	689	688	695	688	693	690	700	699	704	711	708
		706	704	722	711	706	696	690	693	694	702	692	706	701	698	695	702	706	703	711	712	708	702	712	703	693	713	706	713	709	712	716	718	713	711	720	723	731	730	723	736	732	740	726	740	743	742	741	765
		672	693	692	693	690	700	689	688	676	684	690	684	682	681	682	684	682	677	680	681	687	685	692	687	683	683	692	686	681	692	700	690	689	698	704	702	691	696	708	708	711	711	709	712	715	726	718	722
	WT	1813	1849	1881	1891	1895	1896	1928	1933	1941	1958	1934	1964	1952	1972	1969	1989	1999	2011	2018	2043	2040	2052	2078	2086	2094	2110	2151	2178	2204	2252	2286	2349	2392	2439	2509	2588	2672	2735	2792	2826	2942	3060	3112	3210	3221	3383	3358	3467
		1762	1809	1812	1846	1847	1842	1854	1869	1875	1885	1877	1875	1891	1914	1926	1924	1928	1940	1953	1962	1973	1982	1996	1994	2009	2015	2036	2052	2043	2061	2063	2080	2101	2119	2144	2174	2183	2230	2267	2313	2360	2423	2452	2533	2600	2661	2736	2849
		1794	1830	1844	1863	1865	1883	1860	1887	1894	1908	1905	1916	1933	1930	1933	1930	1960	1962	1982	1976	1978	1995	2025	2028	2041	2066	1930	1933	1930	1960	1962	1982	1976	1978	1995	2025	2028	2041	2066	2025	2028	2041	2066	2025	2028	2141	2266	2371
	WT+K6P	1628	1651	1639	1652	1648	1639	1629	1633	1625	1622	1634	1628	1616	1632	1621	1644	1630	1623	1616	1638	1624	1631	1632	1639	1632	1632	1641	1631	1625	1642	1640	1637	1656	1634	1649	1643	1646	1640	1653	1644	1637	1664	1635	1644	1643	1640	1650	1650
		1661	1669	1674	1656	1666	1659	1666	1647	1684	1680	1682	1685	1685	1684	1686	1671	1675	1685	1682	1675	1681	1681	1683	1672	1690	1693	1682	1692	1698	1694	1688	1694	1688	1691	1687	1690	1687	1680	1685	1692	1691	1691	1697	1700	1694	1696	1682	1693
		1629	1644	1638	1651	1631	1624	1622	1626	1613	1626	1613	1612	1606	1617	1610	1621	1615	1608	1609	1599	1613	1610	1610	1617	1613	1612	1615	1611	1622	1618	1629	1628	1625	1620	1612	1632	1622	1623	1630	1616	1619	1624	1632	1619	1629	1627	1628	1633
	WT	750	885	963	1009	1030	1057	1060	1086	1083	1121	1121	1132	1160	1196	1196	1209	1235	1270	1281	1299	1335	1373	1410	1404	1440	1440	1459	1475	1488	1537	1544	1556	1571	1599	1603	1621	1618	1650	1640	1671	1679	1729	1740	1778	1790	1844	1898	1946
		762	891	954	992	1021	1025	1069	1069	1081	1082	1114	1111	1132	1150	1157	1192	1216	1243	1257	1273	1309	1318	1367	1380	1427	1428	1447	1459	1482	1518	1511	1533	1549	1550	1583	1597	1600	1612	1638	1637	1639	1685	1693	1724	1786	1801	1829	1892
		809	937	1039	1073	1122	1145	1188	1212	1213	1241	1255	1263	1306	1310	1350	1360	1374	1407	1443	1453	1502	1508	1536	1548	1574	1591	1616	1643	1656	1690	1687	1720	1731	1765	1815	1854	1930	2016	2108	2251	2412	2623	2864	3194	3433	3810	4112	4443
	WT+V1F	640	687	704	718	725	728	735	724	739	749	735	742	747	750	756	754	762	760	753	762	767	757	770	771	780	772	783	781	790	792	800	813	800	816	818	824	822	837	838	847	837	848	852	864	870	879	879	885
		650	698	720	735	739	729	749	747	754	756	762	758	769	760	767	780	781	782	790	785	794	785	797	790	794	805	806	804	815	811	828	833	831	840	836	843	853	855	857	868	869	887	883	889	901	905	920	904
		643	697	710	726	730	727	738	753	744	757	762	753	770	770	776	761	779	789	767	781	799	783	809	795	804	808	800	810	825	816	819	828	820	844	846	833	866	856	862	866	876	873	874	888	892	892	901	902
	WT	750	885	963	1009	1030	1057	1060	1086	1083	1121	1121	1132	1160	1196	1196	1209	1235	1270	1281	1299	1335	1373	1410	1404	1440	1440	1459	1475	1488	1537	1544	1556	1571	1599	1603	1621	1618	1650	1640	1671	1679	1729	1740	1778	1790	1844	1898	1946
		762	891	954	992	1021	1025	1069	1069	1081	1082	1114	1111	1132	1150	1157	1192	1216	1243	1257	1273	1309	1318	1367	1380	1427	1428	1447	1459	1482	1518	1511	1533	1549	1550	1583	1597	1600	1612	1638	1637	1639	1685	1693	1724	1786	1801	1829	1892
		809	937	1039	1073	1122	1145	1188	1212	1213	1241	1255	1263	1306	1310	1350	1360	1374	1407	1443	1453	1502	1508	1536	1548	1574	1591	1616	1643	1656	1690	1687	1720	1731	1765	1815	1854	1930	2016	2108	2251	2412	2623	2864	3194	3433	3810	4112	4443
	WT+V1Y	605	615	622	623	627	627	630	633	638	631	641	639	638	637	633	636	644	639	647	650	651	645	635	646	651	662	646	653	650	668	650	653	654	659	661	664	658	669	663	665	679	672	668	675	676	676	673	684
		631	638	631	648	648	657	653	648	638	671	662	666	663	658	670	673	668	682	665	685	670	676	672	688	690	681	691	689	698	685	703	706	705	700	705	701	710	703	704	700	711	705	711	717	726	714	714	727
		623	630	637	641	634	641	637	634	648	639	638	637	643	644	653	649	646	646	647	646	645	653	656	669	665	657	658	656	666	661	670	662	663	682	664	667	665	665	676	672	671	676	686	677	683	690	696	689
	WT	669	724	740	747	761	770	783	785	807	796	814	814	812	825	814	831	821	834	841	840	861	862	854	875	881	891	894	905	911	914	919	923	932	942	955	948	965	974	963	992	991	1009	1021	1022	1029	1047	1049	1066
		727	761	798	822	858	852	852	866	870	897	880	902	893	916	929	953	933	948	943	968	983	988	987	1007	1018	1013	1030	1034	1034	1031	1054	1073	1087	1081	1089	1089	1101	1112	1139	1130	1146	1162	1173	1164	1173	1213	1207	1231
		677	714	740	762	767	789	791	782	796	800	816	828	822	834	841	849	849	860	879	872	885	912	897	907	919	920	926	948	947	962	969	970	969	993	1003	1015	1026	1030	1049	1054	1062	1076	1090	1110	1101	1129	1145	1159
	WT+I3M	601	606	613	625	619	616	625	637	643	637	631	628	641	643	641	647	651	648	659	664	662	659	670	673	672	693	684	687	692	709	721	723	728	739	752	756	766	755	766	782	790	799	805	793	816	820	823	844
		608	618	627	634	630	633	643	639	647	650	655	662	652	660	665	672	672	678	687	687	688	703	707	706	710	708	723	726	736	751	738	747	759	764	786	784	783	791	807	813	817	826	833	847	846	859	857	865
		621	620	630	631	630	628	640	635	654	654	654	660	659	669	671	672	677	684	697	700	694	696	709	707	716	721	734	736	739	751	761	763	778	770	787	801	795	816	825	824	837	840	842	851	862	861	871	878
	WT	750	885	963	1009	1030	1057	1060	1086	1083	1121	1121	1132	1160	1196	1196	1209	1235	1270	1281	1299	1335	1373	1410	1404	1440	1440	1459	1475	1488	1537	1544	1556	1571	1599	1603	1621	1618	1650	1640	1671	1679	1729	1740	1778	1790	1844	1898	1946
		762	891	954	992	1021	1025	1069	1069	1081	1082	1114	1111	1132	1150	1157	1192	1216	1243	1257	1273	1309	1318	1367	1380	1427	1428	1447	1459	1482	1518	1511	1533	1549	1550	1583	1597	1600	1612	1638	1637	1639	1685	1693	1724	1786	1801	1829	1892
		809	937	1039	1073	1122	1145	1188	1212	1213	1241	1255	1263	1306	1310	1350	1360	1374	1407	1443	1453	1502	1508	1536	1548	1574	1591	1616	1643	1656	1690	1687	1720	1731	1765	1815	1854	1930	2016	2108	2251	2412	2623	2864	3194	3433	3810	4112	4443
	WT+V1D	632	651	663	674	683	689	695	690	686	693	689	698	687	702	702	701	697	699	706	723	701	717	714	726	714	724	726	719	739	722	736	736	732	749	737	759	760	764	770	768	770	782	794	802	815	816	829	821
		628	663	665	671	679	677	685	683	681	694	686	680	684	689	690	696	711	691	705	690	699	701	699	715	711	713	714	714	726	719	737	736	739	753	744	758	762	780	783	802	807	821	817	834	841	846	864	877
		634	674	685	684	703	709	698	696	695	692	701	699	710	710	713	731	726	717	721	725	724	718	721	731	742	734	745	744	747	752	766	768	774	780	788	799	803	810	831	822	832	835	837	841	838	846	862	858
	WT	3164	3585	3863	4102	4107	4275	4432	4537	4735	5218	5492	5789	6094	6825	6888	7183	7336	7579	7738	7958	8036	8225	8364	8685	8778	8936	9068	9197	9293	9469	9602	9644	9866	9882	10009	10156	10230	10328	10456	10559	10652	10751	10807	10902	11040	11111	11148	11270
		2960	3348	3604	3806	3993	4121	4287	4309	4365	4613	4911	5064	5466	5849	5941	6132	6470	6575	6813	7058	7195	7353	7497	7713	7776	7983	8025	8216	8375	8484	8613	8679	8814	8875	9018	9104	9172	9287	9374	9467	9578	9591	9738	9829	9857	10009	10051	10189
		3159	3609	3919	4162	4312	4440	4616	4716	4868	5149	5724	6102	6491	7143	7440	7705	8029	8331	8426	8625	8739	8963	9191	9416	9565	9764	9850	9978	10076	10338	10450	10568	10758	10829	10922	11056	11125	11311	11453	11471	11588	11689	11714	11883	12071	12113	12235	12246
	WT+V4R	1582	1740	1781	1850	1877	1905	1954	1971	2024	2062	2096	2150	2205	2227	2261	2280	2345	2363	2410	2441	2479	2482	2521	2554	2593	2618	2626	2670	2732	2758	2794	2804	2854	2884	2936	2955	3021	3021	3040	3072	3110	3147	3165	3174	3202	3250	3243	3266
		1580	1732	1804	1872	1912	1946	2000	2040	2056	2104	2145	2180	2226	2248	2281	2334	2391	2441	2473	2507	2539	2580	2587	2688	2703	2765	2825	2843	2884	2977	3001	3065	3107	3156	3205	3229	3283	3303	3329	3416	3398	3486	3533	3538	3609	3616	3619	3675
		1644.81	1762.38	1787.69	1910.9	1943.6	1965.3	2026.68	2068.33	2036.72	2114.07	2184.7	2173.81	2258.16	2295.74	2321.51	2347.94	2419.97	2366.37	2433.01	2515.93	2497.8	2491.61	2610.97	2648.52	2617.59	2662.14	2668.42	2691.42	2820.34	2771.2	2835.01	2895.01	2939.57	2904.94	3000.15	3020	3065.87	3067.12	3107.19	3103.92	3127.21	3241.11	3192.26	3266.9	3202.35	3263.66	3281.22	3314.5
Figure 5c
	Variant mix	WT+Q2Y	WT+I3Y	WT+V4Y	WT+Q2M	WT+I3M	WT+V4M	WT+V1H	WT+Q2H	WT+I3H	WT+V4H	WT+V1T	WT+Q2T	WT+I3T	WT+V4T	WT+V1N	WT+Q2N	WT+I3N	WT+V4N	WT+I3E	WT+V1G	WT+V1F	WT+Q2F	WT+I3F	WT+V4F	WT+V1Y	WT+V1I	WT+Q2I	WT+V4I	WT+V1E	WT+Q2E	WT+V4E	WT+V1K	WT+Q2K	WT+I3K	WT+V4K	WT+V1S	WT+Q2S	WT+I3S	WT+V4G	WT+V1A	WT+Q2A	WT+I3A	WT+V4A	WT+V1M	WT+V1Q	WT+I3Q	WT+V4Q	WT+V1D
	thalf	0.617404	0.0684756	0.25737	0.562241	0.362133	-0.273461	0.133348	0.150645	0.070606	0.000182	0.114764	0.002906	-0.115449	-0.057458	0.110057	0.100855	-0.073577	0.043173	-0.162773	0.097444	0.708659	0.058631	0.112952	-0.460041	1.81554	-1.71414	-0.979548	-1.22699	-0.012675	0.237153	0.246725	0.297779	0.400096	0.062358	0.290135	0.240705	0.31286	0.138325	-0.165114	0.030729	0.058265	-0.007391	-0.012727	0.073477	0.099053	0.073723	-0.107381	0.953952
	p-value	2.82595	4.33947e-16	0.474478	2.46267	1.41681	1.7293	4.34e-16	0.007047	4.34e-16	4.34e-16	0.133928	4.34e-16	0.090654	4.34e-16	0.11816	0.039157	0.076996	4.34e-16	4.34e-16	4.34e-16	5.29579	0.354889	0.165302	3.92849	6.90261	6.3076	4.10126	4.67493	4.34e-16	1.07303	0.29899	0.571815	1.17163	4.34e-16	1.49459	1.30058	1.73129	0.261687	4.34e-16	4.34e-16	4.34e-16	4.34e-16	4.34e-16	4.34e-16	4.34e-16	4.34e-16	0.847735	4.18886
Figure 5d
	V1I	V4F	V1L	Q2L	I3L	V4L	V4M	Q2Y	V4Y	Q2I	V4I	V4W	V4H	K6L	K6E	K6D
	0.255945	1.83906	3.09516	2.2656	0.946048	3.74446	1.65605	1.88793	1.79038	0.14335	1.20787	4.59183	2.10069	2.22506	0.89335	0.464481
	0.294211	1.82902	2.93088	2.45873	0.944571	4.05462	1.57873	1.996	1.7948	0.165948	1.2089	4.57172	2.18321	1.93728	0.926252	0.467208
	0.313989	1.85247	2.96363	2.73507	1.0047	3.78271	1.63829	1.92247	1.84769	0.14818	1.14214	4.82337	2.27856	2.0616	0.890737	0.501332
Figure 5e
	V1W	V1Y	V1F	Q2P	I3M	V4R	K6P	V1D
	0.0709294	0.0278931	0.0698742	0.132802	0.277956	0.229697	0.115133	0.191352
	0.0809062	0.0289937	0.0755031	0.115637	0.0902224	0.346749	0.121675	0.242925
	0.0694484	0.0286163	0.0672956	0.18897	0.094641	0.230294	0.119778	0.171289
Figure 5f
	VQIVYK	V1I	Q2I	V1L	Q2L	I3L	V4I	V4L	V4W	V4F	K6E	K6D	K6L
	6.49895	4.80922	6.95388	7.27882	6.56394	6.75891	5.5891	6.36897	7.14884	6.10901	4.74423	5.06918	5.32914
	6.1301	4.72018	6.62051	6.80441	6.1914	6.3753	5.39449	6.0688	5.8849	5.8849	4.65888	4.72018	5.08798
	8.27926	6.54062	8.77602	9.35557	8.52764	7.61692	7.03737	7.61692	11.8393	8.69323	6.37503	6.04386	6.54062
	7.12242	5.55549	7.26487	7.19365	10.47	7.0512	5.48427	7.0512	7.26487	8.83181	5.34182	5.19937	6.33896
Figure 5g
	VQIVYK	V1D	V1F	V1W	V1Y	Q2P	Q2R	I3M	V4R	K6P	K6W	K6Y
	6.49895	7.52944	9.22851	24.8365	12.1782	6.49895	13.1279	7.21383	8.77358	12.9979	7.73375	6.69392
	6.1301	6.80496	7.92701	23.4783	14.1568	6.1914	13.1797	7.11092	8.39824	11.8924	7.41742	6.4366
	8.27926	6.97218	11.591	26.6592	16.4757	9.52115	18.2144	9.43836	10.1835	16.3929	8.77602	7.94809
	7.12242	7.20444	9.90017	25.8544	14.0312	5.27059	21.2248	9.18793	7.3361	14.5297	7.12242	7.19365
[truncated: 202 more columns]

## Sheet: Figure 6
Figure 6b
	Wavelength [nm]	V1I																														WT
	465	0	0	0	0	0	0	0	0	0	0	0	0	0	0	0	0	0	0	0	0	0	0	0	0	0	0	0	0	0	0	0	0	0	0	0	0	0	0	0	0	0	0	0	0	0.00140261	0.00019685	0	0
	466	0.00224322	0.00068583	0.00101233	0.00263294	0.00231298	0.00240937	0.00204578	0.0008211	0.00118088	0.00244338	0.00235777	0.00017156	0.00139831	0.00039891	0.00226748	0.00104367	0.00196894	0.00238887	0.00168503	0.0017062	0.00186842	0.00143792	0.00280072	0.00242232	0.00191974	0.00164249	0.0013482	0.00199759	0.00184139	0.00205595	0.00138326	0.00086931	0.00067188	0.00201443	0.00248189	0.00260972	0.00136012	0.00223083	0.00056757	0.0001965	0.00133887	0.000976	0.00165035	0.00185618	0	0	0.00224337	0.00147792
	467	0.00472466	0.00392157	0.00385081	0.00520605	0.00582304	0.00432933	0.00476705	0.00373602	0.00392359	0.00470799	0.00493912	0.00277921	0.00378477	0.00273541	0.0037049	0.00381342	0.00389729	0.0051974	0.00324523	0.00405743	0.00421387	0.0034429	0.00490125	0.00498385	0.00449767	0.00360161	0.00398683	0.00466785	0.00442762	0.00443009	0.00345816	0.00197044	0.00409235	0.00116967	0.00610411	0.00226175	0.00350492	0.00223083	0.0020811	0.00327504	0.00301245	0.001952	0.00346573	0.0028142	0.00471788	0.00242782	0.00237933	0.00189359
	468	0.00704729	0.0059439	0.00601441	0.00624327	0.00777081	0.00681399	0.00708303	0.00619932	0.00704722	0.00669448	0.00689038	0.00500944	0.00596614	0.00474897	0.00536502	0.00626204	0.00641429	0.00635956	0.00583518	0.00599251	0.00659909	0.00729084	0.00831978	0.00604188	0.00639912	0.00558051	0.00627877	0.00680813	0.00850351	0.00614338	0.00494022	0.00399884	0.00702419	0.00376893	0.00543332	0.00391458	0.00884076	0.00622285	0.00466671	0.00465055	0.00535547	0.00505745	0.00456596	0.00598767	0.0055467	0.0058399	0.00312712	0.0040181
	469	0.00974709	0.00872241	0.00859485	0.00957434	0.010307	0.00756692	0.0098236	0.00878579	0.00980896	0.0097934	0.00993923	0.00799451	0.0083526	0.00881409	0.0103049	0.00985469	0.00943875	0.00920037	0.00770743	0.00963379	0.00892467	0.00974138	0.0107498	0.00857557	0.00941585	0.00805414	0.00893665	0.00890764	0.0107587	0.00932521	0.00805256	0.00811359	0.00794039	0.00591331	0.00858599	0.00630682	0.0081607	0.00909945	0.0048559	0.00707408	0.00548936	0.00581163	0.00687644	0.00778397	0.00943577	0.00866142	0.00625425	0.00544984
	470	0.0127844	0.0111492	0.0122273	0.0136634	0.0132489	0.0108798	0.0119659	0.0125834	0.0140944	0.0133294	0.0128051	0.0111854	0.0119323	0.0107137	0.0126534	0.0115607	0.0127271	0.0116215	0.00961088	0.0116105	0.0119658	0.0127792	0.0137359	0.0122508	0.0123412	0.0118536	0.0111708	0.012169	0.0135311	0.0116749	0.00948523	0.00764996	0.0097117	0.00818767	0.00999463	0.00661128	0.0108286	0.0107432	0.00819827	0.0108731	0.0119829	0.0086509	0.00918693	0.0104784	0.012241	0.0104987	0.00910945	0.0074358
	471	0.0161393	0.0156863	0.015562	0.0175929	0.0172662	0.0139668	0.016482	0.0162373	0.0168181	0.0182757	0.017419	0.0137588	0.0165747	0.0152727	0.016338	0.0159762	0.0162793	0.0155277	0.0144475	0.0172493	0.0161797	0.015331	0.0179575	0.0160374	0.0157418	0.0162864	0.0159088	0.0161846	0.0165105	0.0165945	0.0109179	0.0117068	0.0133154	0.0143609	0.0143547	0.00904702	0.0136012	0.0142656	0.0132434	0.0144757	0.0151961	0.00944945	0.0105622	0.0153284	0.012496	0.0122703	0.0129164	0.00951413
	472	0.0215389	0.0204871	0.0197304	0.0218415	0.0208777	0.017355	0.0212684	0.0215334	0.0212369	0.0211561	0.0225614	0.0188368	0.0203595	0.0193948	0.0219055	0.0216362	0.0209073	0.019111	0.0194402	0.0211402	0.0205724	0.0211232	0.0215202	0.0193786	0.0203675	0.0211149	0.0203001	0.0209136	0.0216829	0.0219791	0.0173896	0.0175601	0.016858	0.0150107	0.0200564	0.0127441	0.016583	0.0192556	0.0176578	0.0195192	0.0180078	0.012688	0.0158433	0.0188612	0.0205292	0.0178478	0.0187628	0.0127009
	473	0.0257474	0.0251649	0.0248119	0.026509	0.0276341	0.0231149	0.0249353	0.0264395	0.0259223	0.0272149	0.0274193	0.0242923	0.0259527	0.0243907	0.0269871	0.0271957	0.0260428	0.0278594	0.0235903	0.0260508	0.0262174	0.0281913	0.0276777	0.0265341	0.026145	0.0256862	0.0256351	0.0254795	0.0274554	0.0257239	0.0210454	0.0197624	0.0219888	0.0200793	0.0230078	0.0158323	0.0230697	0.0230128	0.0237119	0.0244973	0.0225599	0.0163702	0.0203543	0.0229328	0.0265859	0.0215223	0.0233854	0.0165343
	474	0.0336086	0.032797	0.0318784	0.0334503	0.0339643	0.0288371	0.0321535	0.0330904	0.0319791	0.032201	0.0343096	0.0286499	0.0333358	0.0311722	0.0331417	0.032675	0.0339795	0.0294412	0.0308297	0.0333541	0.0346452	0.0326063	0.0348648	0.0317686	0.0313191	0.0326915	0.0325495	0.0342037	0.0338485	0.0321854	0.0255409	0.025268	0.0277303	0.0270973	0.0327341	0.0210517	0.0269931	0.0266526	0.0271174	0.0298683	0.0298567	0.0211614	0.0278358	0.0273636	0.0285623	0.0281496	0.0291638	0.0221227
	475	0.040378	0.0404115	0.0392624	0.0412295	0.0412685	0.03343	0.041649	0.0394745	0.0416167	0.0408025	0.0404277	0.0369189	0.0396935	0.0396064	0.0410171	0.039218	0.0412057	0.0378022	0.0392548	0.0399501	0.0416617	0.0419223	0.0420725	0.0397316	0.0390895	0.0399739	0.0405038	0.0411341	0.0429934	0.0388673	0.0309752	0.0344828	0.0335329	0.0347651	0.0363563	0.0267061	0.0329044	0.0335799	0.0335498	0.0374664	0.0367519	0.0273723	0.033227	0.0343692	0.0351929	0.0367454	0.0371856	0.0270183
	476	0.0479216	0.0467071	0.0476587	0.0499262	0.0507436	0.0406581	0.048732	0.0478703	0.0482639	0.0494835	0.048192	0.0426831	0.0484563	0.0454571	0.0500466	0.0492132	0.0497107	0.0467766	0.046151	0.0482106	0.0478434	0.0488689	0.0499804	0.046386	0.0457629	0.0478697	0.0474374	0.0485946	0.0499452	0.0472134	0.0374963	0.038018	0.0387246	0.042238	0.0427287	0.031882	0.0406466	0.0433251	0.0433878	0.042641	0.0418396	0.0314982	0.0391682	0.0401772	0.0439273	0.0435039	0.0432359	0.033669
	477	0.0571723	0.0555175	0.0573056	0.0607372	0.0605636	0.0533825	0.059482	0.0584214	0.0587776	0.0598729	0.06055	0.0550695	0.0587106	0.0562658	0.0609588	0.0596299	0.0580737	0.0549117	0.0562923	0.0583021	0.0580799	0.0603722	0.0600095	0.0585533	0.0564403	0.0575663	0.0594365	0.0619051	0.0613659	0.0574687	0.0476237	0.0487395	0.0508185	0.049126	0.0529917	0.0431038	0.0499581	0.0512504	0.0498833	0.0529246	0.0544919	0.0413469	0.047695	0.050955	0.0538731	0.0520997	0.0508498	0.0411971
	478	0.070056	0.0691638	0.0712797	0.072745	0.0731024	0.0604977	0.0713707	0.0708406	0.0702055	0.0716925	0.0723389	0.0627895	0.0700835	0.0685371	0.0724582	0.0706487	0.0716127	0.0687284	0.0686492	0.0710362	0.0710197	0.0720578	0.0750015	0.0689665	0.0687449	0.0709239	0.070588	0.0725045	0.0736764	0.0691926	0.0582452	0.0560997	0.0615074	0.0633569	0.0646633	0.0480623	0.0595313	0.0611131	0.0608564	0.0643872	0.0646673	0.0501752	0.0565519	0.0610742	0.0657316	0.0651575	0.0629504	0.0520044
	479	0.0829198	0.0809461	0.0842613	0.0856505	0.0857427	0.0699846	0.0826225	0.0826439	0.0842618	0.0843862	0.0849001	0.0760679	0.0836751	0.0819102	0.0864478	0.0845978	0.0865523	0.0786713	0.0841264	0.0831253	0.0837607	0.0855864	0.0890875	0.0811059	0.0827315	0.0820454	0.0838774	0.0860189	0.0867109	0.0817241	0.0658532	0.0703564	0.0729294	0.0725193	0.0788167	0.0587621	0.0700984	0.0715628	0.0776313	0.0789284	0.074441	0.0583381	0.0671691	0.0740674	0.0800765	0.0790026	0.0747111	0.0593479
	480	0.0971533	0.0978985	0.0994462	0.10067	0.101751	0.0838761	0.0980044	0.0997639	0.0994991	0.100497	0.0998597	0.0901012	0.0981803	0.096746	0.100741	0.0991691	0.100558	0.0972657	0.0979499	0.100562	0.101252	0.100897	0.102453	0.0969763	0.0963708	0.0974808	0.0994203	0.103141	0.102021	0.0953325	0.0809703	0.0833961	0.0872221	0.0866853	0.0904212	0.0696359	0.0847981	0.0894681	0.0889828	0.0858715	0.0914446	0.071248	0.0801518	0.0838273	0.0912337	0.0883858	0.0900068	0.0705247
	481	0.113451	0.113092	0.114452	0.116927	0.117232	0.0942665	0.115799	0.116617	0.115155	0.115852	0.119494	0.104683	0.114513	0.113234	0.118375	0.116891	0.11564	0.107079	0.112678	0.114981	0.115345	0.116694	0.119257	0.112067	0.112679	0.114618	0.115406	0.116187	0.120766	0.111486	0.0918882	0.0967835	0.097056	0.0957827	0.106721	0.0810752	0.0937435	0.0988611	0.100965	0.0997577	0.102289	0.0798545	0.0921443	0.100892	0.104176	0.102887	0.10068	0.0827175
	482	0.127903	0.1276	0.131384	0.132465	0.132104	0.110906	0.130293	0.129898	0.129935	0.129221	0.134637	0.12129	0.13146	0.126456	0.132384	0.13062	0.130823	0.123479	0.127375	0.129068	0.13228	0.133159	0.134784	0.129775	0.126831	0.128431	0.129986	0.131923	0.132849	0.128742	0.1033	0.108143	0.110982	0.111703	0.117588	0.0932539	0.111163	0.11072	0.112632	0.112399	0.116883	0.096269	0.105842	0.109993	0.118521	0.115748	0.117063	0.0969887
	483	0.148469	0.14865	0.151631	0.155224	0.15499	0.130143	0.153897	0.15332	0.152106	0.153159	0.153987	0.138617	0.152435	0.148054	0.153622	0.155568	0.152948	0.14472	0.149686	0.149958	0.152037	0.154809	0.157582	0.1452	0.1491	0.150733	0.151461	0.154997	0.157532	0.148004	0.122518	0.131614	0.130406	0.126194	0.137376	0.107825	0.124974	0.130386	0.13565	0.133032	0.135627	0.109223	0.124381	0.13125	0.135225	0.136155	0.138341	0.110429
	484	0.169135	0.168258	0.171937	0.174093	0.173575	0.145691	0.171788	0.172288	0.171419	0.172547	0.175004	0.156562	0.170837	0.168664	0.173645	0.17333	0.172638	0.16551	0.167504	0.169788	0.172093	0.174028	0.17834	0.165636	0.165664	0.171452	0.172955	0.173709	0.174684	0.16663	0.137239	0.139728	0.148485	0.145104	0.156158	0.120743	0.14276	0.148761	0.148452	0.149211	0.152631	0.124484	0.142095	0.144662	0.152949	0.153806	0.155065	0.126824
	485	0.191865	0.192227	0.195796	0.199027	0.19843	0.164853	0.200641	0.195422	0.195322	0.195868	0.198236	0.175433	0.196398	0.191288	0.197433	0.197696	0.199371	0.18249	0.192062	0.195089	0.197018	0.196427	0.201096	0.188356	0.190804	0.194586	0.19755	0.197762	0.19945	0.188462	0.155568	0.159142	0.16858	0.168562	0.174001	0.138011	0.158558	0.168663	0.171911	0.176656	0.175659	0.139834	0.163934	0.166337	0.174689	0.176181	0.177498	0.143081
	486	0.216659	0.217146	0.221779	0.224817	0.225556	0.184693	0.22079	0.221267	0.220825	0.222209	0.224659	0.200755	0.222593	0.21756	0.224258	0.220958	0.223993	0.207347	0.216744	0.219809	0.22266	0.224011	0.224675	0.213303	0.215998	0.22045	0.220662	0.22316	0.224588	0.214602	0.176712	0.185569	0.195028	0.1915	0.197813	0.157279	0.182413	0.184455	0.194173	0.195782	0.196479	0.16033	0.181483	0.18909	0.191776	0.198491	0.199252	0.163772
	487	0.243757	0.241484	0.246531	0.250868	0.250046	0.206942	0.245783	0.246043	0.249776	0.249563	0.249212	0.225939	0.248434	0.242292	0.250111	0.249398	0.248574	0.23214	0.242207	0.244694	0.249692	0.249894	0.25019	0.234881	0.242161	0.245186	0.249494	0.248884	0.251236	0.237413	0.196967	0.208577	0.21665	0.215219	0.224846	0.179549	0.205587	0.210227	0.217254	0.216218	0.215825	0.179761	0.206458	0.214179	0.218489	0.215617	0.222638	0.178552
	488	0.27006	0.267089	0.274519	0.275462	0.276239	0.22889	0.269232	0.272462	0.271623	0.272765	0.275351	0.247487	0.270639	0.267937	0.273738	0.275028	0.27549	0.256965	0.269292	0.272285	0.274061	0.272941	0.278733	0.264729	0.266331	0.272179	0.274032	0.275036	0.27923	0.265169	0.220433	0.229846	0.238212	0.238807	0.246914	0.198904	0.226983	0.232535	0.243047	0.239667	0.24749	0.206025	0.227143	0.229507	0.242206	0.247703	0.239225	0.205801
	489	0.30345	0.303157	0.307112	0.310707	0.311319	0.257388	0.305728	0.308919	0.305621	0.306416	0.307953	0.275759	0.308487	0.302015	0.308195	0.309088	0.308312	0.285308	0.303554	0.30722	0.307692	0.308504	0.311559	0.300841	0.303775	0.303386	0.308083	0.310035	0.310906	0.293683	0.250124	0.259171	0.262277	0.266099	0.275758	0.222261	0.254342	0.262064	0.267264	0.268291	0.273129	0.227763	0.250028	0.263697	0.273637	0.278543	0.280082	0.236098
	490	0.336781	0.333228	0.34169	0.342901	0.341652	0.288032	0.342166	0.338951	0.336666	0.342451	0.34145	0.311031	0.341431	0.336208	0.345123	0.34365	0.343104	0.320528	0.337223	0.339076	0.342834	0.344432	0.345415	0.325649	0.335021	0.339145	0.343907	0.344707	0.346202	0.330421	0.274676	0.29406	0.296176	0.295536	0.306346	0.252577	0.283375	0.293472	0.301823	0.304447	0.304325	0.25447	0.28683	0.294833	0.299713	0.30794	0.307342	0.257713
	491	0.376087	0.372057	0.37994	0.381059	0.379593	0.32342	0.382541	0.379349	0.377293	0.378685	0.381735	0.341191	0.381516	0.374447	0.380856	0.380319	0.38161	0.355909	0.371579	0.37757	0.383045	0.385827	0.384254	0.365185	0.373544	0.379039	0.379885	0.383008	0.385306	0.366791	0.314692	0.323674	0.334412	0.336929	0.345318	0.278631	0.316698	0.327521	0.342436	0.342962	0.343888	0.284238	0.318462	0.327944	0.338859	0.343438	0.347519	0.294014
	492	0.410609	0.402708	0.41426	0.414729	0.415667	0.354817	0.412495	0.410223	0.408358	0.409515	0.416309	0.37437	0.416418	0.403795	0.411265	0.415001	0.412971	0.387546	0.408244	0.407116	0.413834	0.411912	0.412467	0.40269	0.404461	0.409178	0.410662	0.413726	0.419899	0.403603	0.336923	0.349406	0.358111	0.365846	0.368192	0.30886	0.349916	0.352824	0.360598	0.369359	0.369862	0.313518	0.344647	0.355188	0.37029	0.371457	0.374439	0.321818
	493	0.45718	0.453354	0.4591	0.465812	0.463713	0.395174	0.4592	0.459345	0.452755	0.458244	0.464176	0.412489	0.461574	0.455426	0.46287	0.461846	0.461606	0.436647	0.447593	0.45695	0.462115	0.458979	0.462407	0.445373	0.454539	0.457127	0.457946	0.464074	0.464858	0.445285	0.385733	0.393451	0.392805	0.403925	0.420043	0.345961	0.387738	0.398849	0.419184	0.416585	0.417057	0.355663	0.389317	0.398958	0.41256	0.415092	0.412644	0.357519
	494	0.480982	0.480594	0.484924	0.490585	0.490129	0.419004	0.488864	0.485477	0.482087	0.484843	0.488892	0.440899	0.489597	0.480672	0.489351	0.490908	0.490754	0.458437	0.477018	0.486205	0.488233	0.48638	0.489693	0.473716	0.479569	0.48402	0.485218	0.490939	0.491507	0.477544	0.408754	0.424515	0.428109	0.433946	0.440636	0.374755	0.417399	0.422273	0.434445	0.441148	0.442161	0.381083	0.410276	0.430813	0.436277	0.44206	0.444663	0.387816
	495	0.521062	0.516258	0.524564	0.527486	0.526143	0.453676	0.52673	0.524705	0.521418	0.525685	0.526677	0.481798	0.526083	0.519727	0.527453	0.528821	0.524835	0.499274	0.51231	0.522493	0.524627	0.525994	0.52812	0.511332	0.512844	0.519087	0.522717	0.527854	0.531459	0.516705	0.442644	0.463518	0.46152	0.471311	0.481017	0.41016	0.446485	0.460021	0.475437	0.472719	0.478645	0.414977	0.4506	0.458476	0.473191	0.473425	0.485248	0.424395
	496	0.565728	0.557144	0.565097	0.567858	0.566884	0.487708	0.563979	0.560587	0.56172	0.563905	0.572227	0.517653	0.56669	0.559353	0.566202	0.569103	0.57006	0.534235	0.553999	0.560612	0.564162	0.567309	0.569946	0.548057	0.557565	0.563572	0.563626	0.56907	0.571597	0.552243	0.478708	0.500609	0.503909	0.51043	0.520794	0.441173	0.485196	0.493953	0.512581	0.514443	0.520016	0.446608	0.486192	0.499012	0.509786	0.510236	0.521142	0.455616
	497	0.607814	0.598593	0.606602	0.617984	0.60797	0.533562	0.609777	0.607862	0.60627	0.611164	0.611679	0.568228	0.612965	0.600878	0.611451	0.612235	0.610169	0.585596	0.597965	0.604099	0.612145	0.612309	0.615766	0.599761	0.601353	0.607702	0.60879	0.611366	0.617073	0.601072	0.528011	0.540887	0.53958	0.553252	0.570902	0.488061	0.530027	0.548374	0.552437	0.562455	0.562391	0.495231	0.525085	0.545836	0.554925	0.560105	0.567573	0.498984
	498	0.655934	0.644263	0.644773	0.654326	0.650212	0.574784	0.650384	0.646741	0.644192	0.650298	0.654769	0.599657	0.656164	0.644435	0.647164	0.656912	0.655963	0.621364	0.635317	0.646546	0.649235	0.652632	0.652011	0.632002	0.640388	0.646983	0.645095	0.652582	0.659363	0.636195	0.561753	0.576413	0.582214	0.591396	0.604441	0.519682	0.573132	0.583128	0.597276	0.602541	0.601553	0.529701	0.565134	0.580564	0.597705	0.604265	0.604351	0.53136
	499	0.697324	0.691726	0.697811	0.700263	0.69779	0.626736	0.702204	0.69379	0.697179	0.7	0.704994	0.661966	0.699661	0.689759	0.700166	0.700265	0.69798	0.684088	0.685774	0.694528	0.695905	0.700144	0.700962	0.696653	0.687321	0.694596	0.702067	0.705885	0.703722	0.706586	0.608784	0.624399	0.631077	0.639158	0.651932	0.571789	0.617859	0.631795	0.648042	0.656973	0.647677	0.585023	0.61866	0.629783	0.650112	0.646785	0.652481	0.591308
	500	0.743916	0.738591	0.742571	0.746739	0.743178	0.673493	0.751033	0.743488	0.737082	0.741855	0.748064	0.696758	0.746271	0.739168	0.751994	0.75295	0.748645	0.727185	0.736793	0.742926	0.743311	0.745833	0.745979	0.742371	0.733303	0.740961	0.745305	0.750301	0.751536	0.742076	0.656012	0.672906	0.680491	0.691728	0.697411	0.623287	0.661592	0.681989	0.694394	0.69398	0.69273	0.628943	0.661239	0.677025	0.697099	0.700197	0.701564	0.62433
	501	0.798825	0.788007	0.794617	0.803387	0.798405	0.712758	0.799958	0.794499	0.783441	0.793445	0.794406	0.748568	0.797785	0.78225	0.799146	0.799213	0.795595	0.756206	0.784972	0.791199	0.794852	0.793548	0.798184	0.782827	0.783362	0.790573	0.793937	0.799731	0.799909	0.781335	0.714406	0.724717	0.731187	0.739619	0.753823	0.660302	0.716363	0.726958	0.740304	0.74625	0.748695	0.663857	0.709594	0.72325	0.745362	0.748097	0.755065	0.675365
	502	0.819629	0.80459	0.81137	0.815854	0.817071	0.729022	0.817945	0.81324	0.80902	0.810886	0.811663	0.76538	0.817622	0.808142	0.816213	0.815129	0.814229	0.78668	0.804319	0.808281	0.814212	0.813192	0.812846	0.798836	0.803931	0.807829	0.808709	0.811859	0.818447	0.806936	0.730214	0.745465	0.74267	0.755085	0.766837	0.680266	0.731795	0.742808	0.759917	0.765049	0.772125	0.693226	0.730553	0.746422	0.761109	0.764304	0.78015	0.692361
	503	0.836066	0.833043	0.835884	0.8432	0.839045	0.766668	0.841529	0.836395	0.835324	0.836909	0.83898	0.801681	0.841841	0.831431	0.834474	0.844031	0.843053	0.816832	0.828096	0.839035	0.834745	0.831987	0.841945	0.834614	0.82801	0.833455	0.836059	0.842312	0.838268	0.83873	0.75541	0.772356	0.774371	0.791929	0.804803	0.710017	0.761456	0.774569	0.794665	0.793214	0.794819	0.725922	0.762515	0.772229	0.794836	0.79836	0.797825	0.727554
	504	0.868643	0.864486	0.868596	0.875853	0.872725	0.794827	0.874879	0.867618	0.869131	0.862614	0.871156	0.823263	0.874003	0.865642	0.875127	0.873314	0.877479	0.845886	0.860361	0.874594	0.873763	0.874435	0.872156	0.857501	0.860389	0.862961	0.872672	0.872806	0.878034	0.863402	0.792708	0.805448	0.805583	0.812074	0.824457	0.744204	0.79865	0.807855	0.832944	0.829305	0.834047	0.750366	0.792771	0.808754	0.812624	0.833465	0.826649	0.763394
	505	0.88369	0.87706	0.874114	0.885387	0.880963	0.815006	0.885919	0.884758	0.877893	0.879539	0.883981	0.846354	0.88957	0.873753	0.884298	0.890595	0.882594	0.857765	0.868412	0.881669	0.882946	0.881686	0.886139	0.871506	0.873115	0.879524	0.883669	0.882652	0.88453	0.87236	0.804367	0.821037	0.820425	0.834167	0.846123	0.763212	0.806811	0.827052	0.844485	0.846859	0.835654	0.770108	0.812356	0.824442	0.835065	0.850722	0.846975	0.784593
	506	0.913705	0.908292	0.914627	0.916763	0.913811	0.853744	0.918034	0.910602	0.90911	0.911621	0.914246	0.888043	0.91666	0.906084	0.917885	0.91464	0.918319	0.899829	0.906138	0.914752	0.915007	0.914778	0.917729	0.912769	0.904214	0.904419	0.909362	0.916937	0.918275	0.914874	0.832428	0.848739	0.852126	0.870557	0.882748	0.812144	0.849759	0.863097	0.876774	0.875811	0.864908	0.815669	0.842337	0.854859	0.858719	0.878675	0.876547	0.81877
	507	0.933795	0.925033	0.929375	0.930945	0.927811	0.866544	0.934361	0.930802	0.920252	0.925646	0.92886	0.895076	0.935342	0.923713	0.926732	0.928749	0.930458	0.911806	0.916092	0.922805	0.92898	0.92776	0.926255	0.920537	0.919261	0.922249	0.925695	0.924234	0.925931	0.922094	0.852683	0.869893	0.878329	0.87738	0.886973	0.820408	0.865976	0.87613	0.898594	0.895526	0.884456	0.825607	0.863901	0.873421	0.893338	0.886417	0.898436	0.840708
	508	0.941815	0.941071	0.938387	0.950114	0.938016	0.904002	0.946655	0.937843	0.938213	0.939213	0.94695	0.923314	0.952308	0.935623	0.94475	0.949201	0.944849	0.940343	0.933067	0.941573	0.948122	0.941167	0.948043	0.951971	0.939574	0.936932	0.942085	0.947512	0.944489	0.954696	0.879113	0.89151	0.903188	0.908571	0.920982	0.851768	0.888627	0.910767	0.906855	0.925329	0.909827	0.862251	0.878149	0.890126	0.916736	0.919357	0.913936	0.864031
	509	0.947691	0.941968	0.943469	0.949216	0.944772	0.900614	0.951133	0.951555	0.943089	0.937505	0.949999	0.925545	0.952345	0.946071	0.947585	0.952091	0.946189	0.938503	0.943864	0.947628	0.954224	0.944711	0.944686	0.945512	0.941384	0.950191	0.949096	0.951589	0.944986	0.951538	0.890623	0.904144	0.897386	0.903762	0.922659	0.853812	0.899874	0.906129	0.922558	0.922513	0.915049	0.865356	0.895863	0.896952	0.920561	0.923294	0.931475	0.870497
	510	0.948188	0.941282	0.942139	0.950134	0.940106	0.910552	0.954066	0.94825	0.941432	0.940584	0.944572	0.934397	0.951376	0.943069	0.945277	0.949984	0.945133	0.946896	0.942366	0.9433	0.949314	0.944448	0.94794	0.958459	0.941768	0.941405	0.949635	0.947757	0.944593	0.958122	0.890673	0.901652	0.904899	0.908766	0.928562	0.867818	0.912063	0.913878	0.915621	0.917535	0.918061	0.874495	0.90395	0.903658	0.919413	0.933071	0.923114	0.874654
	511	0.947572	0.947454	0.943627	0.953066	0.943981	0.92418	0.951577	0.947655	0.941927	0.94416	0.946828	0.945823	0.954452	0.943316	0.951654	0.950044	0.942819	0.947961	0.94402	0.94948	0.952137	0.94139	0.946313	0.964668	0.942682	0.945026	0.95393	0.946778	0.953096	0.958318	0.89092	0.911794	0.906914	0.915134	0.925141	0.872341	0.905315	0.911295	0.921107	0.922644	0.919735	0.887583	0.905875	0.918208	0.923685	0.919554	0.925697	0.893497
	512	0.929984	0.922712	0.93011	0.932601	0.922576	0.915371	0.930579	0.926409	0.924842	0.920759	0.924104	0.931103	0.9329	0.924415	0.934688	0.930435	0.927088	0.942861	0.923051	0.930129	0.925899	0.92537	0.92644	0.950718	0.922753	0.921813	0.927293	0.924642	0.923903	0.948259	0.884596	0.898406	0.887247	0.900513	0.915616	0.870123	0.893911	0.908829	0.908369	0.904107	0.90735	0.882215	0.887996	0.902401	0.905642	0.914436	0.915976	0.88426
	513	0.923532	0.924646	0.920046	0.925998	0.921379	0.913715	0.925831	0.925341	0.9193	0.915515	0.920385	0.932098	0.92781	0.918128	0.924687	0.927103	0.915538	0.938115	0.92018	0.919788	0.923276	0.918322	0.9188	0.948936	0.924838	0.916728	0.926427	0.923888	0.919993	0.944367	0.883855	0.88809	0.887857	0.897004	0.912262	0.871167	0.887267	0.903605	0.917639	0.910657	0.895167	0.880928	0.889207	0.894078	0.898247	0.91542	0.90537	0.883983
	514	0.898182	0.893115	0.894123	0.896896	0.889809	0.895418	0.896997	0.895433	0.893339	0.882598	0.892417	0.90935	0.899042	0.887601	0.895655	0.896235	0.891607	0.910385	0.894124	0.896504	0.892685	0.892136	0.886365	0.916416	0.893226	0.889498	0.8964	0.897348	0.891027	0.918423	0.861723	0.866531	0.86935	0.87647	0.891803	0.84768	0.864407	0.870259	0.881945	0.883605	0.871803	0.863759	0.866927	0.872044	0.873255	0.881627	0.884772	0.862507
	515	0.880216	0.885026	0.878541	0.88806	0.8766	0.881376	0.880978	0.886216	0.881759	0.879301	0.879733	0.895454	0.887277	0.88044	0.891667	0.882506	0.879022	0.909223	0.885793	0.887349	0.883264	0.882496	0.882699	0.908815	0.885364	0.884887	0.884902	0.882692	0.886351	0.908412	0.852683	0.860794	0.867701	0.861654	0.874832	0.848332	0.859176	0.86662	0.872864	0.872405	0.869996	0.85533	0.854494	0.866655	0.869238	0.870013	0.867981	0.858581
	516	0.875432	0.87465	0.877826	0.878865	0.86883	0.879983	0.873007	0.87199	0.867379	0.868375	0.868676	0.886739	0.876016	0.867979	0.873062	0.87223	0.875287	0.891726	0.880051	0.877403	0.873882	0.866841	0.866307	0.893056	0.877576	0.873627	0.874598	0.873703	0.870751	0.894119	0.8512	0.862649	0.855302	0.853987	0.865374	0.842895	0.85363	0.859399	0.874819	0.867688	0.863034	0.845215	0.845803	0.857973	0.862289	0.86542	0.863018	0.854794
	517	0.861575	0.864099	0.866095	0.86949	0.851137	0.859466	0.865268	0.867146	0.863398	0.858959	0.859042	0.875622	0.872213	0.85981	0.865227	0.862576	0.860449	0.878749	0.871127	0.862713	0.86128	0.857221	0.853642	0.88345	0.866313	0.862684	0.864872	0.863776	0.866592	0.883643	0.846557	0.845784	0.838016	0.84242	0.853904	0.842243	0.834589	0.851239	0.853503	0.859501	0.842348	0.835588	0.843932	0.851865	0.852662	0.850459	0.853569	0.838629
	518	0.860821	0.869797	0.865122	0.865221	0.859699	0.857584	0.863473	0.863266	0.863494	0.860826	0.860627	0.870544	0.870945	0.858329	0.873426	0.864142	0.856409	0.870194	0.869099	0.868914	0.870483	0.853576	0.859717	0.874429	0.865527	0.865058	0.864641	0.855215	0.86442	0.882199	0.837664	0.851347	0.849316	0.854376	0.8641	0.834761	0.852846	0.855172	0.863909	0.855178	0.854331	0.837807	0.851799	0.84941	0.857507	0.851312	0.849762	0.83729
	519	0.838905	0.839691	0.843248	0.839291	0.830361	0.838121	0.841433	0.846823	0.839971	0.834644	0.836196	0.836061	0.841412	0.834261	0.842005	0.835461	0.835888	0.845014	0.841764	0.839471	0.836255	0.831237	0.829651	0.852211	0.831612	0.83868	0.834576	0.834628	0.834751	0.848594	0.820719	0.831237	0.819875	0.824875	0.836933	0.810665	0.830404	0.833627	0.83389	0.837886	0.832508	0.812209	0.822313	0.828034	0.833471	0.837073	0.828892	0.808794
	520	0.840235	0.845124	0.843129	0.842722	0.835656	0.834582	0.838943	0.842081	0.840961	0.830572	0.837761	0.841551	0.84529	0.835078	0.844111	0.84082	0.839176	0.843626	0.837894	0.841968	0.836176	0.835814	0.833378	0.85313	0.843679	0.843765	0.841028	0.83793	0.843668	0.847615	0.818546	0.834715	0.828182	0.829164	0.834518	0.816754	0.825068	0.833392	0.841584	0.838541	0.827554	0.819751	0.824293	0.829471	0.836723	0.839436	0.838545	0.816784
	521	0.829952	0.833166	0.833542	0.834324	0.826607	0.824719	0.831493	0.83231	0.833876	0.823778	0.826216	0.830811	0.833768	0.829056	0.836559	0.82968	0.830062	0.83449	0.828408	0.828777	0.829954	0.82662	0.827097	0.843524	0.823768	0.826509	0.82978	0.828288	0.822999	0.84644	0.820324	0.825384	0.81786	0.829684	0.823316	0.809056	0.822662	0.823706	0.837548	0.818563	0.823403	0.802715	0.817472	0.821747	0.823653	0.828871	0.819918	0.810364
	522	0.837595	0.835206	0.834157	0.835541	0.833404	0.836163	0.836859	0.837648	0.833495	0.829817	0.830464	0.83637	0.841282	0.835344	0.844677	0.83528	0.835969	0.844691	0.835928	0.838722	0.838084	0.833668	0.830824	0.8477	0.835872	0.834544	0.836771	0.833975	0.831544	0.837653	0.821609	0.828919	0.824884	0.830658	0.831634	0.816624	0.824074	0.830633	0.840449	0.834676	0.830633	0.818198	0.825008	0.823723	0.834747	0.834121	0.828892	0.817707
	523	0.830686	0.840077	0.83112	0.834643	0.829651	0.825622	0.833057	0.831222	0.837438	0.824255	0.829712	0.836507	0.836155	0.835458	0.839717	0.834859	0.830935	0.840817	0.836771	0.830212	0.830173	0.826255	0.827035	0.841213	0.832087	0.834227	0.834364	0.82782	0.829185	0.843062	0.817014	0.830426	0.822196	0.819027	0.829957	0.817494	0.819732	0.828637	0.838242	0.828781	0.824274	0.817311	0.816371	0.825519	0.827351	0.828281	0.824881	0.814013
	524	0.844166	0.844386	0.845848	0.844317	0.839613	0.838121	0.843286	0.84865	0.844257	0.840981	0.83898	0.843404	0.849113	0.84203	0.852735	0.847764	0.850117	0.838719	0.840172	0.848127	0.84671	0.839885	0.837538	0.853157	0.84249	0.8405	0.843936	0.840987	0.838144	0.851409	0.832576	0.830658	0.829587	0.833712	0.845855	0.830238	0.838094	0.837795	0.843224	0.836248	0.836123	0.829777	0.828364	0.836656	0.84125	0.841076	0.840721	0.828838
	525	0.853734	0.857276	0.852994	0.854929	0.847505	0.856003	0.853341	0.856184	0.853246	0.854092	0.851704	0.856339	0.854538	0.853371	0.861704	0.854668	0.853385	0.858992	0.849627	0.85953	0.853965	0.851895	0.853045	0.863626	0.852162	0.853403	0.853412	0.851526	0.848261	0.858555	0.849224	0.851289	0.848278	0.84073	0.841897	0.843287	0.847248	0.854115	0.853629	0.851641	0.845762	0.841711	0.842062	0.848273	0.848645	0.854068	0.85153	0.836228
	526	0.860841	0.865629	0.86681	0.857043	0.852862	0.863268	0.865307	0.861706	0.861684	0.86027	0.861725	0.864814	0.866787	0.863458	0.872879	0.86376	0.86122	0.872518	0.859363	0.86469	0.864838	0.858861	0.858337	0.872007	0.863077	0.859735	0.861	0.8608	0.862206	0.870646	0.850114	0.859809	0.847361	0.850932	0.848068	0.85403	0.854572	0.862452	0.867945	0.858191	0.860289	0.854044	0.853889	0.852763	0.855595	0.856693	0.85724	0.848328
	527	0.856077	0.856203	0.857024	0.851139	0.850346	0.851862	0.858282	0.857785	0.85578	0.84851	0.851664	0.857917	0.858323	0.856904	0.858282	0.853544	0.856795	0.856474	0.851593	0.852705	0.859193	0.85311	0.848617	0.860396	0.854685	0.853403	0.856551	0.853197	0.844164	0.866388	0.844679	0.856737	0.84443	0.850218	0.85377	0.851377	0.84547	0.847892	0.85899	0.849283	0.848105	0.849519	0.846573	0.8445	0.851195	0.852887	0.849422	0.844079
	528	0.865804	0.864592	0.866055	0.862608	0.864427	0.86613	0.870826	0.868624	0.869588	0.860091	0.862579	0.870269	0.87266	0.866117	0.867717	0.869862	0.869015	0.865642	0.858864	0.873387	0.870006	0.862466	0.862621	0.872313	0.859256	0.866978	0.86491	0.860087	0.862165	0.872384	0.854609	0.860794	0.855302	0.857885	0.854508	0.858597	0.857868	0.86163	0.864161	0.859763	0.850515	0.853511	0.85664	0.856116	0.864584	0.863517	0.86465	0.853085
	529	0.857327	0.86366	0.862105	0.866737	0.857873	0.85461	0.861447	0.865175	0.861741	0.858979	0.86016	0.858226	0.865202	0.864236	0.868891	0.862897	0.863635	0.855603	0.859706	0.864607	0.867283	0.861271	0.860005	0.864907	0.862236	0.857539	0.859633	0.863307	0.858482	0.868517	0.846804	0.858244	0.849255	0.864968	0.857727	0.855422	0.851956	0.853293	0.865738	0.858715	0.853729	0.850228	0.85851	0.861206	0.86401	0.859252	0.862882	0.84819
	530	0.871978	0.876532	0.875702	0.875115	0.873171	0.873057	0.876578	0.881145	0.876198	0.869845	0.87701	0.874078	0.882038	0.879091	0.883913	0.884192	0.877926	0.880427	0.870097	0.881232	0.877639	0.868461	0.872917	0.877464	0.874029	0.878515	0.881589	0.873132	0.874289	0.879898	0.869282	0.871921	0.867701	0.861394	0.874698	0.865687	0.866865	0.868851	0.88144	0.876073	0.870732	0.870192	0.866322	0.868391	0.871852	0.877953	0.866349	0.86671
	531	0.890856	0.892306	0.894023	0.891231	0.885791	0.885668	0.891497	0.891922	0.892559	0.888756	0.885709	0.88516	0.897233	0.894003	0.893934	0.889471	0.896011	0.897085	0.889412	0.893529	0.894514	0.888572	0.888466	0.892527	0.887668	0.891675	0.893068	0.891457	0.89113	0.896566	0.884102	0.884092	0.879673	0.87686	0.889791	0.888652	0.88235	0.888576	0.886422	0.890745	0.873879	0.885764	0.88079	0.885995	0.884029	0.881824	0.883685	0.880796
	532	0.90777	0.904476	0.904266	0.907548	0.904174	0.89651	0.907052	0.903603	0.907605	0.900954	0.902803	0.907531	0.905884	0.905173	0.911184	0.911348	0.911255	0.902928	0.904734	0.909717	0.910873	0.90046	0.905558	0.910875	0.90213	0.901391	0.902852	0.904075	0.904848	0.908241	0.897984	0.902985	0.886758	0.892456	0.895224	0.904441	0.904896	0.908536	0.903576	0.904107	0.894497	0.896722	0.892782	0.902401	0.907172	0.910105	0.908702	0.89419
	533	0.919701	0.9244	0.922944	0.919077	0.918275	0.908632	0.921122	0.921421	0.917262	0.910489	0.917905	0.9158	0.924174	0.921585	0.928433	0.918292	0.919943	0.91965	0.915343	0.921806	0.921268	0.915001	0.920942	0.921957	0.914764	0.914927	0.924886	0.91818	0.921979	0.919989	0.909446	0.911098	0.908808	0.909741	0.914811	0.908747	0.916771	0.913585	0.918017	0.913211	0.909693	0.917617	0.910111	0.913837	0.915971	0.919488	0.910537	0.912756
	534	0.920058	0.915132	0.918855	0.923864	0.918396	0.910628	0.918979	0.922077	0.920328	0.911681	0.914653	0.925476	0.922981	0.923789	0.926509	0.924815	0.922318	0.917616	0.913471	0.926321	0.922699	0.91976	0.923186	0.920119	0.915349	0.919162	0.92843	0.92295	0.918834	0.923612	0.904209	0.910866	0.906059	0.917474	0.916018	0.917663	0.92059	0.910591	0.926531	0.919631	0.909359	0.911362	0.920068	0.911502	0.921836	0.919488	0.908906	0.907537
	535	0.923036	0.923661	0.928264	0.92532	0.924158	0.92403	0.931679	0.931766	0.927604	0.925308	0.929064	0.924172	0.934354	0.926581	0.934344	0.927505	0.933502	0.918875	0.925516	0.92422	0.931723	0.925107	0.923639	0.93237	0.92705	0.928601	0.933668	0.923541	0.925248	0.930318	0.912015	0.923327	0.916198	0.918838	0.924805	0.919882	0.925664	0.929083	0.939207	0.926836	0.912907	0.927466	0.919738	0.915993	0.92598	0.929987	0.92964	0.918068
	536	0.944138	0.945626	0.940213	0.947261	0.934608	0.927117	0.945401	0.937494	0.945755	0.937267	0.942641	0.940916	0.949381	0.947875	0.945823	0.949663	0.944809	0.94412	0.940962	0.944091	0.947386	0.939952	0.939105	0.94256	0.939775	0.939683	0.945937	0.942477	0.943206	0.94444	0.933307	0.934164	0.928231	0.922997	0.940166	0.941803	0.934348	0.934014	0.946144	0.94439	0.934195	0.936604	0.932336	0.94186	0.933057	0.941535	0.941944	0.939405
	537	0.959463	0.962578	0.966415	0.961463	0.959401	0.952754	0.963523	0.96344	0.968707	0.960667	0.961219	0.960885	0.971381	0.971734	0.97109	0.967746	0.966792	0.958485	0.960776	0.961631	0.964003	0.956721	0.957454	0.96361	0.960015	0.967071	0.969685	0.96013	0.962407	0.970213	0.957119	0.958853	0.949182	0.958737	0.969748	0.954721	0.963852	0.953974	0.966387	0.958145	0.955617	0.954039	0.949939	0.964373	0.957348	0.960499	0.963766	0.948042
	538	0.974729	0.983223	0.981738	0.981988	0.973624	0.967925	0.981202	0.977994	0.980477	0.97789	0.979187	0.976943	0.980703	0.986171	0.983439	0.98015	0.978423	0.981244	0.978719	0.981814	0.983423	0.97349	0.979139	0.987359	0.977914	0.979677	0.983359	0.979535	0.979579	0.976234	0.970902	0.977804	0.966773	0.967119	0.981151	0.979775	0.975204	0.982564	0.986441	0.977861	0.969474	0.970409	0.97541	0.970601	0.979726	0.978609	0.972808	0.972012
	539	0.988923	0.990152	0.986443	0.994634	0.987137	0.990438	0.985699	0.989202	0.990248	0.981983	0.987337	0.991594	0.997446	0.983208	0.989999	0.989262	0.996468	0.985602	0.989671	0.992863	0.991095	0.986269	0.980622	0.994738	0.98861	0.990897	0.992874	0.987892	0.986407	0.99442	0.986661	0.986613	0.986746	0.992007	0.992554	0.987734	0.98687	0.995891	0.998802	0.990109	0.97021	0.985271	0.979151	0.989282	0.987313	0.991929	0.981237	0.988038
	540	0.991702	0.995041	0.993747	0.997028	0.99089	1	0.994866	0.989613	0.994457	0.986015	0.992236	0.997186	0.997632	0.995916	0.998482	0.997471	0.994053	0.9918	0.989391	0.997836	0.994872	0.986431	0.990712	1	0.993235	0.991273	0.99767	0.993233	0.995448	0.999902	0.984043	0.996465	0.996335	0.993112	0.99242	0.989431	0.989642	0.991664	0.996216	0.993843	0.981256	1	0.986467	0.99491	1	0.98353	0.99191	0.993349
	541	1	1	1	1	1	0.996461	1	1	1	1	1	1	1	1	1	1	1	1	1	1	1	1	1	0.999387	1	1	1	1	1	1	0.997382	0.989974	1	1	1	1	1	0.994306	0.999622	1	1	0.997782	1	0.995869	0.993816	1	1	1
	542	0.994541	0.99133	0.98948	0.995512	0.98949	0.978617	0.990871	0.989408	0.995581	0.985856	0.992947	0.990496	0.997949	0.986228	0.993096	0.993477	0.998924	0.990025	0.987674	0.995922	0.99682	0.985925	0.986099	0.996018	0.987531	0.992401	0.998035	0.996474	0.9856	0.993147	1	1	0.9785	0.990578	0.99953	0.990692	0.997227	1	1	0.999148	0.990293	0.997826	0.999175	1	0.999681	0.996391	0.995921	0.992841
	543	0.991027	0.987286	0.98686	0.99262	0.981618	0.982193	0.98207	0.987417	0.987563	0.98091	0.985467	0.991971	0.988124	0.991908	0.989715	0.994842	0.986948	0.982503	0.988454	0.98891	0.984774	0.984831	0.982557	0.987638	0.980821	0.985	0.987751	0.986547	0.982683	0.988203	0.993232	0.989974	0.985219	0.998116	0.990676	0.996172	0.994821	0.986967	0.997414	0.999672	0.980519	0.997604	0.983662	0.983893	0.985209	0.995997	0.991366	0.989424
	544	0.976416	0.963334	0.977252	0.97744	0.965407	0.979558	0.970935	0.974936	0.969449	0.955344	0.967662	0.986859	0.973451	0.979579	0.978601	0.964595	0.961027	0.97963	0.974225	0.975759	0.972491	0.967941	0.972466	0.98555	0.978261	0.969545	0.967277	0.961638	0.972193	0.985192	0.981128	0.974906	0.966467	0.971213	0.985243	0.993519	0.973425	0.992897	0.98764	0.982773	0.983733	0.987268	0.981791	0.984073	0.97233	0.976903	0.982257	0.983558
	545	0.941855	0.943867	0.944302	0.944668	0.94039	0.967436	0.944397	0.941147	0.939965	0.939035	0.940283	0.968056	0.946622	0.944532	0.951168	0.944786	0.944301	0.972205	0.938559	0.946421	0.942338	0.940134	0.938055	0.967368	0.944913	0.939188	0.943029	0.941356	0.938882	0.974325	0.944225	0.948421	0.941485	0.94652	0.961631	0.981471	0.954384	0.953211	0.950054	0.947206	0.940755	0.979415	0.947519	0.950302	0.951546	0.951444	0.955133	0.979586
	546	0.929924	0.927548	0.931082	0.931105	0.928074	0.938825	0.931601	0.93737	0.931756	0.924732	0.929938	0.939235	0.933757	0.931539	0.935154	0.937741	0.930843	0.940278	0.925297	0.931377	0.938601	0.928226	0.928293	0.939275	0.927763	0.930679	0.935479	0.932	0.925662	0.934968	0.947683	0.941524	0.926154	0.936058	0.945331	0.957375	0.949414	0.949806	0.956171	0.950023	0.938144	0.948006	0.937122	0.935154	0.94211	0.946982	0.935418	0.943793
	547	0.901278	0.895085	0.898886	0.897435	0.896342	0.911569	0.898522	0.894899	0.897206	0.889352	0.896888	0.910654	0.907264	0.903615	0.896566	0.90053	0.894672	0.90593	0.897931	0.90052	0.898251	0.893554	0.896806	0.907896	0.896389	0.897137	0.894224	0.897837	0.892579	0.909024	0.909989	0.909765	0.897752	0.901618	0.904414	0.922839	0.913423	0.90519	0.911017	0.9045	0.908488	0.92538	0.910056	0.908149	0.910615	0.920997	0.905303	0.925734
	548	0.840414	0.842117	0.841184	0.83945	0.831761	0.875918	0.839271	0.842348	0.83879	0.84118	0.840241	0.877097	0.849485	0.843702	0.843078	0.845657	0.840353	0.873196	0.831997	0.841968	0.842278	0.837171	0.839535	0.869362	0.839949	0.840856	0.842453	0.839418	0.83922	0.873828	0.858463	0.862475	0.853225	0.8432	0.860947	0.890218	0.858129	0.85981	0.861954	0.862186	0.853394	0.890111	0.852294	0.852703	0.856997	0.849344	0.852821	0.885646
	549	0.820542	0.823987	0.812739	0.817709	0.808164	0.846139	0.819296	0.814575	0.818791	0.815654	0.811927	0.836404	0.826106	0.818418	0.819695	0.824763	0.819852	0.832618	0.808282	0.820058	0.818863	0.813739	0.813711	0.835143	0.815303	0.812617	0.813197	0.808965	0.813564	0.833615	0.836281	0.833266	0.825983	0.832153	0.838141	0.857248	0.830927	0.841259	0.841017	0.831074	0.833378	0.849607	0.832215	0.829411	0.838253	0.835302	0.826037	0.846758
	550	0.812483	0.813435	0.810735	0.814756	0.804979	0.837481	0.810746	0.814143	0.81462	0.805959	0.807781	0.827929	0.819002	0.813821	0.817873	0.80694	0.810109	0.833909	0.811371	0.807782	0.811707	0.805983	0.806174	0.825092	0.812798	0.81428	0.811656	0.808863	0.810212	0.823408	0.830946	0.835352	0.818043	0.833387	0.83586	0.855291	0.839611	0.830398	0.836098	0.825964	0.827152	0.850539	0.836341	0.829471	0.82072	0.830381	0.836166	0.844402
	551	0.805257	0.804256	0.802318	0.801711	0.794956	0.825057	0.800923	0.802258	0.803097	0.79263	0.799935	0.820793	0.806138	0.805311	0.800786	0.799454	0.800995	0.822481	0.801261	0.800458	0.800099	0.793203	0.795548	0.817964	0.800512	0.795084	0.801159	0.796306	0.795854	0.823188	0.825116	0.823471	0.81389	0.813893	0.823585	0.847288	0.825853	0.825291	0.83017	0.821969	0.814433	0.843175	0.820607	0.826956	0.818425	0.825919	0.826717	0.841862
	552	0.785842	0.784613	0.776454	0.781885	0.776351	0.814215	0.780735	0.785466	0.784012	0.776937	0.781764	0.806759	0.78617	0.7813	0.789327	0.785686	0.782422	0.80634	0.778076	0.782231	0.783025	0.774024	0.778167	0.803319	0.78552	0.781964	0.783729	0.778287	0.775578	0.800181	0.816767	0.809736	0.799536	0.796998	0.806077	0.837806	0.810002	0.816426	0.81144	0.800681	0.790066	0.833282	0.799208	0.806838	0.804208	0.804134	0.805303	0.829392
	553	0.785147	0.785052	0.778459	0.782244	0.778339	0.814215	0.783842	0.779555	0.781974	0.772706	0.778634	0.797015	0.78218	0.783067	0.782767	0.780327	0.787618	0.792007	0.782632	0.78092	0.781216	0.779189	0.774625	0.794353	0.781571	0.779985	0.778548	0.778124	0.778474	0.788849	0.808912	0.806085	0.804422	0.799662	0.80279	0.830977	0.814658	0.814547	0.811692	0.8071	0.80158	0.819839	0.813786	0.808514	0.812687	0.799869	0.8017	0.82191
	554	0.771311	0.776945	0.772782	0.772589	0.767221	0.7975	0.770062	0.775429	0.768223	0.770362	0.764873	0.795677	0.774461	0.780142	0.774345	0.771857	0.772435	0.781903	0.771492	0.777299	0.775532	0.765883	0.76369	0.786029	0.771515	0.762353	0.77044	0.768544	0.762936	0.785569	0.794388	0.799247	0.793794	0.793814	0.802053	0.820538	0.804509	0.809088	0.805323	0.800485	0.792743	0.813096	0.803114	0.796779	0.796238	0.811942	0.795581	0.818308
	555	0.766248	0.762912	0.763513	0.762497	0.759044	0.797161	0.764504	0.764631	0.762147	0.75445	0.759954	0.77835	0.765102	0.765895	0.767624	0.760136	0.761575	0.770798	0.752613	0.762755	0.766885	0.756385	0.760168	0.776089	0.7623	0.760355	0.762524	0.760635	0.756253	0.773307	0.796957	0.799652	0.782189	0.787056	0.789375	0.812187	0.796924	0.791124	0.799458	0.797865	0.781095	0.809503	0.793157	0.786121	0.798789	0.790486	0.793338	0.800434
	556	0.758903	0.766974	0.757855	0.759445	0.752491	0.795769	0.757073	0.760423	0.754719	0.747159	0.758003	0.780923	0.756283	0.758714	0.760457	0.754456	0.756663	0.778965	0.756202	0.765044	0.75643	0.746663	0.754319	0.775058	0.757674	0.755526	0.758941	0.749506	0.749012	0.772059	0.791029	0.788989	0.776142	0.783482	0.782197	0.819016	0.79457	0.790008	0.789494	0.778542	0.78471	0.809059	0.793652	0.788516	0.786866	0.79147	0.776886	0.808147
	557	0.739806	0.741352	0.739832	0.735948	0.732323	0.778677	0.742811	0.743611	0.741691	0.731625	0.735604	0.773752	0.747054	0.745835	0.743248	0.73302	0.7442	0.763728	0.738135	0.745714	0.73387	0.731575	0.735188	0.765592	0.73994	0.74011	0.739893	0.738723	0.734198	0.760702	0.778233	0.76969	0.754642	0.761648	0.772739	0.810274	0.780969	0.770283	0.773034	0.770944	0.764962	0.801251	0.779734	0.772948	0.769461	0.766339	0.773215	0.796277
	558	0.733732	0.741036	0.735227	0.735688	0.728569	0.778527	0.736963	0.732054	0.731749	0.731029	0.729771	0.771899	0.742878	0.739168	0.738916	0.73025	0.734822	0.756077	0.733329	0.739055	0.739873	0.734249	0.733026	0.758436	0.736064	0.73075	0.733229	0.73485	0.733598	0.754461	0.773343	0.770096	0.769668	0.772045	0.764288	0.803662	0.779504	0.778561	0.772466	0.768913	0.757598	0.810523	0.777643	0.775163	0.784763	0.769816	0.765262	0.796416
	559	0.729722	0.733738	0.732448	0.730143	0.725445	0.778903	0.732254	0.732033	0.736129	0.722606	0.731011	0.764762	0.731524	0.73533	0.732538	0.725735	0.73332	0.757659	0.732424	0.737516	0.73057	0.728598	0.728289	0.755123	0.733998	0.735104	0.73321	0.729306	0.72766	0.75194	0.76781	0.775601	0.758918	0.770096	0.767776	0.807925	0.786252	0.769109	0.767358	0.769961	0.764092	0.802671	0.770107	0.769056	0.76621	0.769488	0.757648	0.794153
	560	0.733493	0.739242	0.732388	0.730323	0.726398	0.779505	0.726985	0.733491	0.737215	0.72493	0.729995	0.75917	0.73583	0.736869	0.734016	0.733602	0.730498	0.748168	0.738759	0.735955	0.731187	0.730887	0.728166	0.744515	0.73365	0.730552	0.735309	0.729672	0.726419	0.747191	0.776998	0.772124	0.765698	0.763467	0.763416	0.803967	0.785468	0.775801	0.778899	0.760791	0.768242	0.800541	0.78353	0.768397	0.772522	0.764961	0.776954	0.791613
	561	0.712888	0.720496	0.716489	0.714186	0.705622	0.755223	0.719477	0.714708	0.71674	0.706893	0.707575	0.749151	0.717373	0.720799	0.715998	0.714615	0.710951	0.737935	0.719225	0.720433	0.716259	0.708731	0.706234	0.732097	0.715861	0.715038	0.716935	0.712346	0.712784	0.727146	0.762523	0.759606	0.75342	0.749301	0.746981	0.795877	0.76402	0.758248	0.766286	0.754634	0.754586	0.778138	0.764606	0.753368	0.755244	0.756824	0.744935	0.78293
	562	0.695875	0.699165	0.690605	0.691766	0.686895	0.74984	0.69211	0.689459	0.69497	0.685538	0.689709	0.735255	0.699735	0.696484	0.694821	0.693662	0.691505	0.724344	0.694137	0.695901	0.691354	0.687527	0.688461	0.721795	0.695329	0.695704	0.691531	0.69074	0.683922	0.724674	0.741923	0.732599	0.727645	0.724738	0.730883	0.786351	0.741839	0.733592	0.73034	0.733608	0.722921	0.785147	0.736	0.733729	0.733695	0.730906	0.728552	0.773462
	563	0.690237	0.685589	0.68864	0.685383	0.673768	0.732184	0.680299	0.688022	0.688113	0.682578	0.679689	0.71508	0.689257	0.686796	0.686318	0.68469	0.685091	0.70901	0.691734	0.690325	0.685649	0.680377	0.678185	0.706705	0.689167	0.687946	0.688642	0.680976	0.682122	0.701495	0.740391	0.723964	0.725263	0.721944	0.725315	0.761428	0.742624	0.72778	0.728196	0.724766	0.717901	0.760215	0.729728	0.730974	0.728212	0.730446	0.718559	0.757851
	564	0.675408	0.680278	0.674944	0.675849	0.669791	0.72153	0.675416	0.675644	0.678571	0.670739	0.670705	0.711031	0.679022	0.686036	0.676641	0.673792	0.675835	0.69968	0.680844	0.677611	0.675412	0.670494	0.667683	0.694871	0.675199	0.676152	0.676643	0.672415	0.667743	0.695915	0.734463	0.725819	0.714757	0.716356	0.726791	0.756905	0.727506	0.732065	0.725232	0.712124	0.715758	0.749213	0.729343	0.714508	0.713803	0.718307	0.718151	0.751478
	565	0.663179	0.670659	0.663967	0.661527	0.65922	0.723073	0.665438	0.660638	0.667257	0.656118	0.656944	0.704889	0.665523	0.665597	0.663117	0.661268	0.659819	0.688769	0.664805	0.666146	0.661876	0.65492	0.65753	0.68741	0.667538	0.663764	0.664664	0.656169	0.661308	0.686394	0.717271	0.711562	0.70303	0.705959	0.707607	0.758514	0.720862	0.717858	0.706943	0.707343	0.698956	0.74837	0.716966	0.707682	0.707427	0.708136	0.701156	0.749723
	566	0.654663	0.655131	0.650152	0.652631	0.645201	0.707413	0.649284	0.649246	0.648934	0.646464	0.644159	0.696826	0.650365	0.654655	0.654918	0.650249	0.649487	0.684185	0.650794	0.650479	0.653349	0.648338	0.645442	0.68173	0.653625	0.650149	0.649024	0.648056	0.64608	0.675233	0.711145	0.70171	0.691058	0.690558	0.690435	0.751294	0.712806	0.700716	0.705304	0.689199	0.6936	0.737234	0.709704	0.699299	0.689512	0.701378	0.695717	0.738916
	567	0.644301	0.650875	0.646301	0.647445	0.640777	0.694763	0.650152	0.640131	0.647963	0.640922	0.644993	0.675759	0.652155	0.652432	0.650018	0.64495	0.646686	0.667721	0.64836	0.648481	0.642099	0.641432	0.640643	0.663493	0.65048	0.648883	0.651143	0.644856	0.642956	0.660988	0.701808	0.691278	0.683606	0.695172	0.686678	0.728763	0.701873	0.703886	0.702087	0.696273	0.685969	0.729959	0.703488	0.699	0.693401	0.692126	0.69225	0.719703
	568	0.642216	0.648747	0.642768	0.638888	0.633088	0.68042	0.63948	0.639823	0.641773	0.637028	0.639098	0.675176	0.64645	0.64472	0.642163	0.637665	0.644717	0.664364	0.641308	0.645173	0.639197	0.638961	0.63844	0.659233	0.645745	0.641244	0.641243	0.638578	0.639832	0.660083	0.704031	0.691046	0.678964	0.689259	0.680843	0.733156	0.70883	0.694611	0.688907	0.693718	0.683559	0.723304	0.693366	0.691156	0.686898	0.684777	0.683481	0.713468
	569	0.638266	0.645248	0.638103	0.637731	0.635239	0.686331	0.640136	0.640172	0.646782	0.636532	0.634667	0.669068	0.642609	0.643314	0.647366	0.643184	0.637978	0.658682	0.64421	0.640408	0.641125	0.633534	0.633539	0.653608	0.640113	0.638039	0.639722	0.631729	0.634411	0.650562	0.696374	0.693596	0.685866	0.689064	0.682721	0.725588	0.701925	0.699249	0.693511	0.691229	0.679274	0.717981	0.697932	0.691695	0.697035	0.68622	0.679402	0.715176
	570	0.637273	0.640974	0.631235	0.63051	0.631607	0.683131	0.63037	0.629067	0.638783	0.633969	0.631639	0.666186	0.636475	0.639439	0.637446	0.629416	0.635786	0.658618	0.637564	0.633645	0.630252	0.628613	0.627258	0.654666	0.636914	0.633903	0.634676	0.626674	0.626466	0.650146	0.697263	0.691162	0.692463	0.674768	0.681715	0.724109	0.695386	0.688036	0.692628	0.693718	0.675057	0.718069	0.699362	0.687624	0.680268	0.680906	0.680897	0.710281
	571	0.621868	0.624708	0.624367	0.614294	0.611317	0.676392	0.618539	0.624838	0.624821	0.61317	0.615358	0.65754	0.623816	0.62107	0.624145	0.61932	0.619649	0.647319	0.621025	0.621244	0.615544	0.613525	0.613316	0.645256	0.621263	0.61724	0.622253	0.615443	0.615025	0.642705	0.680516	0.673254	0.665038	0.672363	0.659914	0.719064	0.679379	0.680874	0.677177	0.669352	0.662873	0.710838	0.674552	0.678702	0.68269	0.670407	0.667709	0.702245
	572	0.634812	0.63795	0.633915	0.632365	0.625642	0.676693	0.633246	0.631489	0.631773	0.626599	0.631801	0.657334	0.629577	0.638186	0.632223	0.63923	0.631239	0.654518	0.62945	0.63506	0.629437	0.625453	0.622789	0.64158	0.632471	0.632735	0.632345	0.62808	0.624211	0.648359	0.697905	0.687743	0.678537	0.683865	0.689026	0.724805	0.692247	0.688036	0.686448	0.686972	0.674789	0.712391	0.685004	0.683492	0.686643	0.688189	0.67879	0.706678
	573	0.629333	0.631847	0.62667	0.627997	0.625094	0.672025	0.625275	0.624777	0.629183	0.623917	0.624708	0.657094	0.626184	0.627966	0.630826	0.626826	0.6272	0.64761	0.633133	0.630795	0.626357	0.619357	0.621512	0.64275	0.628577	0.629727	0.625643	0.626572	0.624253	0.642362	0.690347	0.690293	0.678231	0.679771	0.678562	0.721587	0.691306	0.686744	0.688024	0.684286	0.674655	0.712435	0.686984	0.686606	0.675104	0.674541	0.67777	0.702106
	574	0.621571	0.626976	0.616427	0.618822	0.616674	0.670406	0.617671	0.620404	0.620917	0.614422	0.611273	0.648619	0.621877	0.619722	0.620824	0.621568	0.624175	0.638635	0.623459	0.619268	0.6193	0.616542	0.609074	0.638629	0.617131	0.619278	0.620847	0.62011	0.614321	0.634653	0.687432	0.681484	0.66742	0.669309	0.661122	0.715758	0.679222	0.679171	0.67724	0.677802	0.671576	0.708575	0.682913	0.676726	0.675231	0.672375	0.668253	0.707741
	575	0.609521	0.617603	0.610215	0.608868	0.606996	0.665136	0.612248	0.611988	0.616689	0.608602	0.608834	0.643884	0.616619	0.614308	0.615115	0.61077	0.615569	0.639248	0.618155	0.61831	0.611529	0.606659	0.607797	0.634982	0.609782	0.612174	0.615108	0.606718	0.608073	0.632841	0.679133	0.678238	0.65893	0.661511	0.660786	0.708408	0.677757	0.674475	0.670177	0.670138	0.653501	0.708354	0.671581	0.66038	0.672043	0.65899	0.648742	0.69952
	576	0.602295	0.610604	0.602989	0.602366	0.599996	0.648232	0.603486	0.604229	0.60806	0.599623	0.600358	0.631635	0.606794	0.607773	0.60977	0.602842	0.607084	0.625044	0.607608	0.607095	0.603538	0.59795	0.597294	0.616633	0.61086	0.605862	0.609946	0.604904	0.60048	0.615757	0.668462	0.661721	0.652028	0.656118	0.666219	0.698317	0.668236	0.667371	0.661916	0.666536	0.655242	0.691185	0.665585	0.657565	0.653746	0.662861	0.649082	0.674487
	577	0.60158	0.607105	0.604756	0.602685	0.595532	0.64443	0.598603	0.602525	0.606899	0.597159	0.595825	0.625733	0.601965	0.604335	0.606288	0.601517	0.603512	0.620202	0.606266	0.605223	0.603021	0.598214	0.599786	0.613682	0.604351	0.605446	0.610331	0.601154	0.598328	0.610079	0.657692	0.659403	0.650257	0.645981	0.652804	0.697577	0.671322	0.660679	0.659898	0.65992	0.650556	0.688035	0.655243	0.655589	0.660312	0.650722	0.643848	0.675319
	578	0.590642	0.597749	0.591814	0.596821	0.591556	0.634567	0.593874	0.597516	0.597909	0.590803	0.587797	0.620724	0.593855	0.596566	0.596145	0.592566	0.594053	0.608548	0.599963	0.596275	0.601371	0.586164	0.592146	0.604633	0.593839	0.596422	0.590821	0.593163	0.589721	0.606016	0.661249	0.65523	0.640545	0.651829	0.646767	0.685312	0.658454	0.656863	0.647474	0.650815	0.636765	0.681647	0.653537	0.654093	0.644947	0.648688	0.645071	0.668483
	579	0.599416	0.601882	0.601084	0.597778	0.595167	0.642887	0.595785	0.600718	0.597566	0.596246	0.59737	0.629988	0.59598	0.598902	0.600579	0.59953	0.596712	0.614746	0.603957	0.602206	0.593878	0.593292	0.598962	0.614378	0.601426	0.600578	0.598756	0.594244	0.588149	0.612845	0.655815	0.654999	0.646042	0.658912	0.648712	0.697142	0.654059	0.661559	0.659709	0.654025	0.643326	0.680316	0.661239	0.663852	0.654702	0.65643	0.645819	0.681461
	580	0.571922	0.579794	0.575855	0.570272	0.56869	0.625682	0.571313	0.573253	0.578005	0.572865	0.572938	0.607343	0.578772	0.57814	0.580192	0.574302	0.573287	0.601898	0.581334	0.579671	0.574816	0.570468	0.574435	0.592828	0.578298	0.574417	0.573333	0.571944	0.574845	0.594929	0.633929	0.635294	0.619228	0.620833	0.621411	0.67583	0.641714	0.635259	0.634546	0.622388	0.611929	0.673617	0.635879	0.62631	0.62512	0.624672	0.620326	0.662064
	581	0.564637	0.567783	0.56462	0.563969	0.556272	0.60076	0.562493	0.565596	0.567948	0.559197	0.561333	0.587476	0.567007	0.569838	0.569421	0.563544	0.566914	0.582884	0.573876	0.567166	0.567621	0.558094	0.563459	0.579185	0.565701	0.562741	0.568768	0.561691	0.566838	0.571383	0.62395	0.623413	0.618861	0.616999	0.616246	0.65617	0.627851	0.627157	0.620168	0.622061	0.619829	0.646333	0.619045	0.616191	0.623589	0.61647	0.615772	0.635784
	582	0.553559	0.558375	0.547827	0.546914	0.548684	0.597146	0.546088	0.547716	0.553606	0.546404	0.547267	0.579859	0.551383	0.558574	0.555918	0.549595	0.551771	0.571715	0.558336	0.56082	0.558656	0.550844	0.547643	0.570888	0.549502	0.554806	0.556191	0.554577	0.553266	0.565827	0.614811	0.621269	0.599805	0.596335	0.600013	0.652995	0.608391	0.608137	0.606294	0.614921	0.598875	0.644559	0.609583	0.602239	0.609627	0.595472	0.600544	0.629595
	583	0.535038	0.541722	0.534528	0.534747	0.532169	0.572902	0.53474	0.536365	0.538103	0.530671	0.529706	0.565895	0.538705	0.540908	0.542252	0.535445	0.534355	0.559609	0.539458	0.538639	0.537984	0.531118	0.535143	0.547277	0.536832	0.536402	0.533734	0.532787	0.530631	0.545708	0.597569	0.585048	0.58539	0.582169	0.583378	0.622026	0.595993	0.600505	0.589645	0.580664	0.581537	0.628011	0.59451	0.584636	0.588078	0.590945	0.58484	0.627148
	584	0.52807	0.533773	0.529467	0.52976	0.527624	0.563942	0.527502	0.531048	0.531227	0.526837	0.527064	0.555841	0.532273	0.533708	0.536907	0.532535	0.533868	0.544436	0.535932	0.536309	0.530908	0.528586	0.531951	0.540205	0.531749	0.528189	0.532366	0.529159	0.530838	0.538806	0.590011	0.573399	0.573418	0.579115	0.578817	0.614936	0.586054	0.584948	0.581762	0.584267	0.582407	0.607293	0.580922	0.590623	0.578451	0.577231	0.575663	0.607057
	585	0.523226	0.529078	0.521983	0.523058	0.519244	0.561382	0.518084	0.522324	0.52218	0.519944	0.517673	0.539955	0.524349	0.527895	0.525125	0.521395	0.527068	0.534752	0.524386	0.52707	0.521527	0.520445	0.519368	0.525365	0.522187	0.52247	0.528091	0.52017	0.524073	0.527743	0.578253	0.575254	0.562363	0.564689	0.571908	0.604932	0.582967	0.581191	0.578987	0.575162	0.568416	0.597445	0.580207	0.581283	0.573287	0.57336	0.563426	0.588491
	586	0.50675	0.513567	0.512773	0.509415	0.509303	0.553439	0.506813	0.505594	0.509552	0.507827	0.509035	0.536078	0.511988	0.514959	0.513585	0.509493	0.508434	0.525939	0.512653	0.512193	0.514112	0.505255	0.508968	0.521745	0.515129	0.511151	0.514262	0.509774	0.505679	0.524121	0.572325	0.559548	0.553017	0.557996	0.561242	0.599756	0.575016	0.56217	0.562275	0.5618	0.555228	0.588483	0.57212	0.570086	0.557922	0.557677	0.552753	0.585766
	587	0.491245	0.501205	0.495703	0.494235	0.491915	0.536611	0.495272	0.494324	0.498352	0.491657	0.495457	0.526746	0.495693	0.50132	0.498826	0.496187	0.493373	0.515318	0.499048	0.496983	0.495428	0.492983	0.48924	0.507267	0.497029	0.498625	0.492248	0.494853	0.490576	0.510928	0.548118	0.540423	0.540924	0.538242	0.541655	0.58723	0.551423	0.543208	0.547582	0.547914	0.536082	0.574198	0.54797	0.546315	0.550207	0.548163	0.540789	0.570478
	588	0.483603	0.485554	0.48147	0.484581	0.479416	0.52095	0.483634	0.483855	0.486563	0.479778	0.48379	0.507566	0.487173	0.48563	0.486517	0.481796	0.483244	0.500629	0.483384	0.485685	0.487279	0.474796	0.483515	0.49329	0.487705	0.488394	0.484621	0.484702	0.479155	0.489806	0.536113	0.536424	0.529196	0.528169	0.534814	0.569614	0.54028	0.542562	0.532888	0.532063	0.52651	0.5612	0.541534	0.534459	0.534523	0.531562	0.527124	0.556161
	589	0.471592	0.47604	0.475158	0.47371	0.469434	0.515341	0.47271	0.470676	0.473287	0.466349	0.469623	0.495076	0.47209	0.472465	0.474936	0.472343	0.474373	0.48691	0.471589	0.472534	0.476208	0.470158	0.467864	0.482988	0.475711	0.475867	0.47736	0.472778	0.467527	0.483614	0.531864	0.523674	0.515453	0.521606	0.514958	0.555261	0.530027	0.521604	0.519581	0.523744	0.522426	0.540792	0.524315	0.520148	0.521772	0.522835	0.523997	0.544292
	590	0.456863	0.461936	0.455944	0.45133	0.451803	0.497308	0.45949	0.45563	0.451403	0.453258	0.455639	0.482656	0.459598	0.458029	0.459185	0.454961	0.454643	0.473254	0.46151	0.461132	0.454721	0.451729	0.455611	0.467118	0.458908	0.455742	0.456135	0.455574	0.454162	0.470054	0.512449	0.517125	0.498351	0.498668	0.502884	0.5433	0.515223	0.512622	0.507662	0.508351	0.496251	0.534093	0.513203	0.505539	0.510551	0.504921	0.501768	0.533299
	591	0.447731	0.451649	0.446238	0.445865	0.444478	0.484923	0.444552	0.448466	0.450241	0.445332	0.442692	0.467387	0.448617	0.452235	0.448455	0.444465	0.444758	0.459631	0.447218	0.452788	0.445558	0.444235	0.444531	0.455647	0.448871	0.446995	0.445562	0.447482	0.446051	0.454414	0.498469	0.491915	0.489433	0.495614	0.492353	0.519769	0.504133	0.500059	0.494923	0.482806	0.490427	0.51688	0.496589	0.494821	0.499904	0.50164	0.495309	0.509283
	592	0.444753	0.44836	0.444411	0.441676	0.44038	0.478297	0.439707	0.442615	0.444089	0.43681	0.444359	0.463167	0.444813	0.446935	0.448921	0.445588	0.448473	0.45763	0.450058	0.447441	0.444762	0.440934	0.44171	0.453224	0.44622	0.442107	0.444907	0.438941	0.43881	0.449299	0.500247	0.493886	0.486929	0.49074	0.491146	0.520117	0.49592	0.491488	0.492779	0.494007	0.489289	0.513109	0.490593	0.493863	0.497673	0.491667	0.485044	0.501894
	593	0.43443	0.439286	0.433931	0.430646	0.434232	0.465685	0.435847	0.434753	0.435347	0.430969	0.433058	0.455447	0.430849	0.439812	0.439345	0.436517	0.436578	0.446686	0.436578	0.438681	0.435897	0.430808	0.434482	0.446375	0.433879	0.433796	0.438339	0.432724	0.424782	0.443204	0.49338	0.478818	0.4785	0.478849	0.481554	0.51307	0.48959	0.490959	0.480356	0.486278	0.481323	0.502462	0.486082	0.486378	0.47912	0.486811	0.475867	0.501894
	594	0.419026	0.420681	0.415808	0.419197	0.415627	0.458909	0.416335	0.416525	0.414719	0.411323	0.414236	0.451501	0.416884	0.421272	0.422683	0.4149	0.414046	0.438809	0.41798	0.41856	0.421129	0.413411	0.41846	0.435962	0.418046	0.416183	0.416383	0.416988	0.415886	0.435397	0.469568	0.467864	0.467139	0.465722	0.468809	0.504415	0.475047	0.469825	0.467995	0.462108	0.456955	0.49705	0.472494	0.462308	0.466369	0.46647	0.454861	0.492795
	595	0.413884	0.413893	0.409476	0.41431	0.411265	0.45394	0.41014	0.413425	0.413176	0.41172	0.410862	0.43812	0.415038	0.416162	0.415131	0.417329	0.414229	0.426994	0.418698	0.41238	0.413834	0.412115	0.41049	0.423098	0.415559	0.415471	0.412222	0.414154	0.413651	0.427099	0.468037	0.464909	0.456817	0.463058	0.458881	0.490192	0.46244	0.463602	0.463581	0.460798	0.455817	0.483785	0.468423	0.464942	0.469174	0.464042	0.459415	0.48342
	596	0.403958	0.407913	0.404434	0.404895	0.401932	0.442683	0.405084	0.40466	0.405691	0.399563	0.403565	0.426969	0.402211	0.407747	0.409422	0.404684	0.403978	0.418407	0.406684	0.408156	0.406838	0.402353	0.400564	0.410959	0.407185	0.406744	0.405096	0.406755	0.401444	0.413932	0.460824	0.448971	0.441547	0.453116	0.456064	0.482624	0.458255	0.450863	0.450716	0.455885	0.446847	0.469722	0.460777	0.457218	0.457762	0.452034	0.456288	0.47252
	597	0.395263	0.40255	0.395323	0.396597	0.396169	0.432481	0.392404	0.397044	0.398777	0.394815	0.397427	0.420587	0.398613	0.399388	0.400838	0.396837	0.400528	0.410014	0.404656	0.39819	0.40008	0.393949	0.395581	0.404332	0.400896	0.399937	0.399434	0.396176	0.394699	0.406613	0.456477	0.443292	0.443135	0.43986	0.442849	0.470836	0.451454	0.448045	0.451473	0.449597	0.437877	0.466927	0.450215	0.445183	0.445521	0.446916	0.449218	0.465269
	598	0.384484	0.390715	0.387284	0.381338	0.386552	0.434589	0.381055	0.384994	0.387521	0.38381	0.385638	0.418562	0.386252	0.388751	0.390554	0.387283	0.386542	0.41053	0.390271	0.386101	0.387259	0.382729	0.385202	0.400574	0.387878	0.391051	0.387839	0.386453	0.381127	0.407201	0.442348	0.441785	0.434583	0.435506	0.439697	0.472707	0.444392	0.433956	0.436211	0.427458	0.43386	0.471319	0.435416	0.433926	0.43073	0.433858	0.43705	0.465176
	599	0.377635	0.380216	0.378074	0.379264	0.378639	0.417159	0.376578	0.377892	0.380359	0.376718	0.376735	0.403157	0.382355	0.38744	0.385087	0.376385	0.380574	0.39497	0.385496	0.379422	0.379626	0.37724	0.381021	0.391191	0.381113	0.38181	0.381021	0.373693	0.378623	0.389211	0.43469	0.427181	0.431163	0.432322	0.426617	0.456874	0.429117	0.43149	0.434571	0.425689	0.422547	0.453352	0.425954	0.428477	0.42123	0.429856	0.424881	0.441206
	600	0.373506	0.378722	0.373846	0.3732	0.373364	0.413959	0.371444	0.373417	0.375979	0.374017	0.374662	0.402093	0.375979	0.37836	0.375876	0.381724	0.37826	0.388514	0.374606	0.376529	0.376983	0.3724	0.371486	0.389102	0.376652	0.375735	0.3748	0.374631	0.372954	0.383802	0.424415	0.424109	0.416382	0.423484	0.42447	0.458571	0.423938	0.424563	0.420634	0.424772	0.418329	0.444878	0.42623	0.42225	0.418935	0.422113	0.422366	0.438435
	601	0.36225	0.368698	0.362869	0.361332	0.359527	0.394722	0.360212	0.365473	0.36217	0.358959	0.358056	0.388677	0.360243	0.366279	0.365935	0.361472	0.362286	0.380895	0.363029	0.363754	0.363785	0.361666	0.363455	0.371756	0.368151	0.359646	0.362185	0.362971	0.360458	0.379935	0.410533	0.408287	0.405021	0.411658	0.408438	0.440868	0.417608	0.413585	0.41067	0.410755	0.398916	0.426734	0.411982	0.408119	0.410073	0.406037	0.405371	0.427997
	602	0.354211	0.356546	0.351238	0.354689	0.351127	0.387117	0.351874	0.353218	0.356894	0.352284	0.35269	0.377286	0.352282	0.354843	0.35476	0.354789	0.35581	0.367466	0.360065	0.355784	0.355377	0.348988	0.355238	0.364378	0.357473	0.356737	0.356503	0.353493	0.352699	0.365323	0.409792	0.400058	0.398485	0.402755	0.398712	0.429081	0.405786	0.399613	0.405373	0.402764	0.396506	0.424915	0.40681	0.394767	0.406694	0.403871	0.400272	0.418714
	603	0.345635	0.354946	0.350265	0.350042	0.349139	0.384181	0.351932	0.349317	0.351142	0.349484	0.348381	0.369532	0.351592	0.353437	0.352452	0.349932	0.34828	0.36314	0.354292	0.351748	0.350606	0.343905	0.35254	0.356721	0.353616	0.349851	0.350571	0.352351	0.34612	0.359351	0.403715	0.397102	0.387185	0.391773	0.398712	0.420295	0.406727	0.40155	0.404805	0.398572	0.394229	0.419768	0.401474	0.401233	0.403379	0.386877	0.398844	0.413449
	604	0.343292	0.349565	0.34437	0.348486	0.34364	0.38211	0.340835	0.345725	0.34379	0.342571	0.338361	0.365586	0.342084	0.346998	0.344556	0.345637	0.343104	0.357975	0.347958	0.346171	0.343789	0.340665	0.340266	0.350958	0.348569	0.342964	0.346295	0.344565	0.344444	0.352914	0.396601	0.389047	0.384559	0.390604	0.385766	0.419164	0.393545	0.398791	0.391877	0.395428	0.386866	0.410496	0.395973	0.393929	0.391521	0.388648	0.388307	0.410724
	605	0.332731	0.339154	0.335497	0.336937	0.332217	0.371645	0.33518	0.332752	0.335619	0.335797	0.32956	0.35917	0.334197	0.339912	0.336296	0.331547	0.336222	0.345288	0.3405	0.332231	0.337666	0.332787	0.332812	0.346837	0.331511	0.334593	0.334412	0.335841	0.330995	0.350148	0.389388	0.384526	0.381994	0.379167	0.384626	0.409117	0.385175	0.381179	0.384688	0.381738	0.383652	0.40535	0.392397	0.381714	0.388333	0.383333	0.386812	0.400979
	606	0.325962	0.331065	0.328014	0.325248	0.32747	0.369386	0.32636	0.324992	0.329124	0.321355	0.326511	0.357385	0.326217	0.331022	0.326882	0.327192	0.328002	0.339607	0.328674	0.329609	0.327827	0.321324	0.325563	0.339097	0.326575	0.326064	0.330637	0.327565	0.324561	0.33818	0.381138	0.375312	0.375214	0.364676	0.372954	0.402114	0.386326	0.371962	0.37176	0.376629	0.371201	0.401934	0.374519	0.376445	0.378514	0.368635	0.372672	0.397469
	607	0.31812	0.320637	0.318268	0.317768	0.317406	0.355984	0.320763	0.320415	0.321353	0.319984	0.32145	0.34071	0.32398	0.322588	0.323784	0.318381	0.321729	0.333376	0.320124	0.322056	0.31932	0.314944	0.31922	0.329853	0.322315	0.319415	0.319543	0.321001	0.315064	0.333798	0.369875	0.368357	0.360677	0.368315	0.368527	0.390762	0.375811	0.36568	0.374157	0.373485	0.360423	0.381793	0.368412	0.367044	0.362639	0.366142	0.360911	0.3862
	608	0.312602	0.320179	0.314337	0.316691	0.313227	0.353311	0.313603	0.315816	0.314972	0.313985	0.314295	0.337931	0.316616	0.320176	0.319796	0.315611	0.317832	0.324144	0.321933	0.320662	0.319996	0.31136	0.315287	0.32434	0.317561	0.315319	0.316173	0.314438	0.313347	0.324375	0.367256	0.370675	0.362265	0.361947	0.363764	0.383454	0.362785	0.370729	0.371003	0.369817	0.354599	0.380595	0.364287	0.366745	0.36366	0.358924	0.356356	0.377563
	609	0.309842	0.313216	0.309434	0.308214	0.303995	0.342092	0.306133	0.311157	0.310306	0.308065	0.306734	0.331103	0.307741	0.31119	0.30858	0.305696	0.309956	0.321626	0.315849	0.31134	0.308507	0.30662	0.307276	0.319913	0.308456	0.308907	0.308045	0.307833	0.306706	0.318403	0.362069	0.361808	0.351881	0.356488	0.359337	0.377452	0.363779	0.360221	0.355742	0.359927	0.350649	0.375183	0.361921	0.354949	0.358432	0.362073	0.35017	0.366941
	610	0.301227	0.305882	0.300919	0.30219	0.301033	0.343297	0.298182	0.304814	0.301316	0.299086	0.299152	0.322354	0.302539	0.301408	0.305482	0.301361	0.300721	0.314298	0.304428	0.302518	0.303856	0.299836	0.299533	0.31376	0.305439	0.301585	0.299821	0.299986	0.301161	0.309396	0.352781	0.354622	0.339665	0.35142	0.344915	0.374755	0.354101	0.354937	0.355616	0.350429	0.344558	0.370259	0.354109	0.353093	0.351482	0.348097	0.350918	0.371005
	611	0.295331	0.300835	0.300979	0.29842	0.296001	0.333434	0.295847	0.300893	0.300097	0.297	0.297994	0.319712	0.299053	0.301788	0.300826	0.300257	0.299117	0.311037	0.295503	0.299771	0.29998	0.295765	0.298215	0.304655	0.29787	0.299349	0.297991	0.296011	0.300292	0.308956	0.349867	0.348131	0.339421	0.346416	0.34297	0.369362	0.350439	0.346131	0.345463	0.343289	0.344089	0.366443	0.346958	0.34004	0.343959	0.342913	0.348674	0.366202
	612	0.289772	0.291128	0.289684	0.288607	0.288575	0.323081	0.285386	0.288617	0.288879	0.288598	0.286713	0.312678	0.290309	0.294759	0.291675	0.291988	0.291282	0.306163	0.291509	0.289159	0.2904	0.286085	0.28627	0.297026	0.288619	0.290681	0.292656	0.287001	0.286781	0.297232	0.339344	0.340365	0.328365	0.33342	0.339616	0.365186	0.343639	0.338441	0.332282	0.33949	0.335721	0.360188	0.340852	0.330579	0.334523	0.343701	0.340109	0.350222
	613	0.28209	0.285694	0.277	0.278853	0.279019	0.319843	0.278554	0.284348	0.278936	0.274275	0.278075	0.30633	0.280838	0.286458	0.284488	0.28123	0.281112	0.30132	0.282741	0.283084	0.27899	0.279786	0.280957	0.296999	0.283792	0.283458	0.282256	0.280214	0.280781	0.294686	0.335639	0.327209	0.327877	0.322503	0.327341	0.356226	0.327108	0.334918	0.320552	0.32639	0.322065	0.350872	0.326384	0.327825	0.326427	0.327625	0.323453	0.3529
	614	0.279827	0.282793	0.282022	0.281087	0.278532	0.31574	0.276624	0.28055	0.278175	0.278526	0.282424	0.302556	0.278619	0.280512	0.280884	0.281772	0.280909	0.290183	0.282554	0.281481	0.279487	0.276384	0.278671	0.290595	0.281836	0.283577	0.281235	0.276891	0.277305	0.290207	0.333465	0.32918	0.323418	0.321983	0.329018	0.353138	0.326533	0.327991	0.323075	0.329141	0.323738	0.349541	0.329629	0.320939	0.332611	0.326115	0.325901	0.337613
	615	0.264621	0.271837	0.262748	0.26495	0.265831	0.294507	0.263442	0.26538	0.266994	0.263329	0.262831	0.28818	0.266929	0.267614	0.268778	0.267983	0.266173	0.277238	0.270415	0.270599	0.268535	0.262754	0.263041	0.276451	0.268964	0.267845	0.270526	0.263336	0.265243	0.27283	0.315285	0.309649	0.314439	0.308857	0.311779	0.334044	0.32533	0.308853	0.306868	0.314076	0.305864	0.330731	0.313896	0.3107	0.314058	0.311286	0.307614	0.32191
	616	0.261226	0.264627	0.262669	0.263474	0.261874	0.289877	0.259524	0.261562	0.263261	0.261522	0.263989	0.281558	0.26292	0.266892	0.263392	0.259212	0.262296	0.275753	0.262209	0.26727	0.265176	0.261336	0.259416	0.270381	0.266917	0.261572	0.261628	0.261828	0.260112	0.271606	0.318743	0.307157	0.30882	0.302749	0.307888	0.333043	0.306393	0.308442	0.308381	0.305758	0.307203	0.321769	0.308835	0.307047	0.313739	0.308989	0.305846	0.319185
	617	0.253047	0.258401	0.252724	0.253541	0.250614	0.291345	0.251013	0.252284	0.2541	0.252086	0.25033	0.277715	0.2544	0.25652	0.256063	0.255198	0.251578	0.272363	0.255531	0.254702	0.254522	0.250582	0.252744	0.268209	0.257409	0.252963	0.252653	0.250066	0.252519	0.265683	0.293993	0.299276	0.293611	0.301904	0.299101	0.325954	0.296976	0.298227	0.292868	0.294033	0.301915	0.318265	0.297282	0.299922	0.293911	0.297638	0.29191	0.313089
	618	0.245265	0.252387	0.249985	0.249172	0.247652	0.283138	0.246362	0.24941	0.251357	0.245391	0.249436	0.271196	0.246122	0.249207	0.251974	0.249418	0.249853	0.265649	0.249103	0.246962	0.247088	0.245357	0.247204	0.261248	0.251394	0.251895	0.246471	0.248497	0.24954	0.263823	0.296216	0.290177	0.288847	0.291507	0.298632	0.318037	0.294047	0.29447	0.298039	0.297701	0.295287	0.316401	0.297888	0.294952	0.298757	0.292782	0.290007	0.314336
	619	0.240144	0.24727	0.241708	0.240974	0.24195	0.277077	0.23841	0.241014	0.243472	0.237624	0.240228	0.261863	0.241759	0.24442	0.244078	0.24151	0.244027	0.256384	0.247075	0.244486	0.240151	0.243615	0.241706	0.253954	0.244995	0.243801	0.238304	0.241199	0.239567	0.250899	0.291029	0.279339	0.284388	0.287348	0.285887	0.309077	0.289967	0.289069	0.285111	0.2865	0.282166	0.307351	0.293872	0.284833	0.284157	0.287992	0.277634	0.299603
	620	0.235439	0.241572	0.239485	0.237005	0.238014	0.266499	0.231906	0.234671	0.239243	0.235876	0.239395	0.257643	0.238683	0.239899	0.24177	0.238439	0.240333	0.249346	0.238275	0.23918	0.239913	0.235717	0.234272	0.243095	0.240095	0.239012	0.239845	0.238305	0.238243	0.241134	0.2851	0.278296	0.274737	0.276496	0.279716	0.30077	0.282015	0.278208	0.278489	0.279295	0.278217	0.295817	0.290296	0.280762	0.280587	0.279856	0.281033	0.29032
	621	0.235776	0.239128	0.231088	0.234811	0.232455	0.265331	0.230903	0.234527	0.233206	0.231903	0.232078	0.252153	0.23652	0.233212	0.235271	0.233281	0.237938	0.242728	0.23659	0.234124	0.236891	0.230775	0.235322	0.239977	0.233586	0.236083	0.233624	0.231109	0.233836	0.243067	0.278332	0.279165	0.272905	0.278381	0.279716	0.295985	0.284788	0.27721	0.276345	0.282177	0.280493	0.290315	0.279899	0.277648	0.276315	0.27664	0.272604	0.290828
	622	0.228094	0.232867	0.228607	0.227091	0.226794	0.26119	0.22795	0.231961	0.232596	0.228903	0.229639	0.247041	0.23033	0.231275	0.232559	0.229929	0.227809	0.241502	0.230817	0.234998	0.229656	0.226117	0.225458	0.238334	0.232654	0.233095	0.227692	0.229621	0.227712	0.234256	0.27685	0.270878	0.272477	0.275976	0.280655	0.291418	0.274064	0.269813	0.268651	0.269143	0.265564	0.290138	0.274673	0.277289	0.266943	0.272507	0.273283	0.284916
	623	0.223885	0.225341	0.224081	0.223162	0.222229	0.252155	0.220674	0.225454	0.225149	0.218733	0.22283	0.24011	0.223432	0.223828	0.226708	0.223948	0.22519	0.233431	0.227073	0.221223	0.223176	0.219272	0.225211	0.2287	0.221044	0.225476	0.22357	0.219674	0.223512	0.229948	0.262869	0.265083	0.25733	0.263825	0.270727	0.28546	0.266949	0.263708	0.26102	0.267505	0.261682	0.277051	0.266201	0.266271	0.262671	0.262533	0.266893	0.276649
	624	0.213166	0.220259	0.218563	0.218674	0.217826	0.250951	0.215733	0.216915	0.220368	0.217958	0.219883	0.239801	0.216329	0.219934	0.220148	0.218308	0.219588	0.233496	0.215059	0.219455	0.218962	0.214189	0.219115	0.225415	0.219124	0.218867	0.216829	0.215781	0.21476	0.227011	0.260053	0.256679	0.253482	0.258041	0.261672	0.284851	0.260096	0.262358	0.254588	0.262462	0.255121	0.275498	0.256409	0.254057	0.260249	0.256693	0.25153	0.270645
	625	0.209235	0.215792	0.212529	0.21267	0.215209	0.241991	0.208033	0.211927	0.212102	0.211998	0.211203	0.234037	0.213234	0.215166	0.217375	0.209879	0.218106	0.220809	0.213249	0.211902	0.211032	0.211191	0.213266	0.221294	0.212725	0.213069	0.21369	0.208463	0.212133	0.219253	0.256694	0.252333	0.246885	0.247709	0.25161	0.274455	0.255702	0.252965	0.253264	0.255911	0.251573	0.274611	0.254208	0.253158	0.242461	0.254199	0.256084	0.264594
	626	0.208203	0.213699	0.207507	0.209159	0.208392	0.235064	0.209094	0.207924	0.211378	0.20882	0.209395	0.232664	0.209244	0.215356	0.212779	0.209919	0.210778	0.215805	0.210722	0.211902	0.210296	0.209754	0.210074	0.217535	0.2115	0.212238	0.209472	0.208484	0.208905	0.212791	0.251951	0.2459	0.242976	0.247255	0.254293	0.26593	0.247646	0.249618	0.252633	0.251719	0.246419	0.263298	0.252613	0.246812	0.255722	0.251378	0.245615	0.260807
	627	0.203002	0.209549	0.204172	0.203455	0.202264	0.230659	0.202899	0.204906	0.204141	0.200238	0.20348	0.218905	0.203669	0.208062	0.209762	0.203677	0.204587	0.213352	0.206665	0.207366	0.20322	0.20224	0.204576	0.210853	0.205887	0.207073	0.208143	0.205467	0.201643	0.210319	0.247802	0.238018	0.23528	0.24472	0.243896	0.259536	0.245606	0.246096	0.249038	0.247855	0.248293	0.258196	0.246177	0.246991	0.246796	0.243045	0.24412	0.259283
	628	0.202088	0.20466	0.19917	0.201261	0.201676	0.228212	0.198634	0.202217	0.205493	0.200139	0.201976	0.214136	0.200257	0.204339	0.202008	0.200606	0.204161	0.212609	0.205136	0.201873	0.198986	0.201531	0.201363	0.207373	0.200457	0.20266	0.202616	0.200514	0.202408	0.206868	0.240045	0.242828	0.239433	0.237117	0.242823	0.257797	0.243618	0.238875	0.23611	0.242418	0.239858	0.252784	0.244581	0.240465	0.244055	0.247507	0.241332	0.250369
	629	0.198853	0.203974	0.198138	0.196394	0.197415	0.226255	0.198537	0.19807	0.20256	0.196762	0.197362	0.212661	0.199306	0.198412	0.19964	0.198599	0.20272	0.20625	0.195775	0.203142	0.201272	0.200215	0.197203	0.200802	0.199817	0.19983	0.19938	0.197843	0.200691	0.19955	0.241231	0.241843	0.236623	0.232699	0.234706	0.25423	0.239119	0.234414	0.240525	0.243663	0.237917	0.247593	0.241061	0.235435	0.239911	0.237664	0.236302	0.244412
	630	0.196748	0.198505	0.19528	0.194259	0.194514	0.219215	0.191493	0.194252	0.196598	0.195749	0.193317	0.208818	0.195149	0.195525	0.198081	0.195709	0.194925	0.202505	0.193341	0.194777	0.195866	0.192823	0.193703	0.202166	0.196234	0.192547	0.196279	0.195051	0.195415	0.200749	0.238563	0.230716	0.230638	0.230034	0.237859	0.25149	0.234097	0.232652	0.233146	0.239733	0.234703	0.248658	0.23941	0.224478	0.23277	0.229199	0.228144	0.243904
	631	0.193532	0.19636	0.195399	0.193362	0.192749	0.217558	0.1902	0.189716	0.194922	0.190683	0.192646	0.208372	0.1884	0.19505	0.193019	0.191956	0.196143	0.200697	0.196399	0.190658	0.192844	0.191445	0.193847	0.197405	0.192723	0.19138	0.194103	0.190709	0.191381	0.198522	0.234068	0.231295	0.225935	0.224576	0.235511	0.250054	0.230488	0.233357	0.231254	0.236523	0.227206	0.247194	0.231984	0.226334	0.232324	0.234055	0.230727	0.239054
	632	0.183984	0.188587	0.186268	0.183847	0.185201	0.211874	0.187092	0.186329	0.187075	0.185955	0.186061	0.20446	0.184149	0.186653	0.188525	0.186697	0.189607	0.197792	0.183231	0.186267	0.1871	0.187111	0.184971	0.193479	0.186251	0.184177	0.18975	0.183636	0.187532	0.18905	0.223792	0.227007	0.218666	0.223991	0.229206	0.245574	0.223844	0.219326	0.221669	0.223751	0.217566	0.240584	0.223072	0.220226	0.224482	0.222244	0.222978	0.231434
	633	0.180291	0.183311	0.183251	0.181553	0.18372	0.204759	0.179855	0.182983	0.182485	0.180989	0.179719	0.19626	0.181147	0.182968	0.182249	0.182723	0.183903	0.192304	0.184541	0.183063	0.182667	0.182008	0.184662	0.187048	0.184222	0.183049	0.1822	0.180782	0.181946	0.183616	0.220383	0.218314	0.216711	0.213074	0.213711	0.235657	0.225361	0.223025	0.219146	0.215563	0.219574	0.230291	0.221642	0.217652	0.21052	0.218898	0.224337	0.22566
	634	0.179755	0.181236	0.17946	0.17894	0.179398	0.202537	0.177404	0.175839	0.180618	0.179658	0.176467	0.194133	0.17891	0.179777	0.17984	0.179311	0.180392	0.186429	0.181733	0.183458	0.179507	0.178403	0.176857	0.184792	0.179505	0.180753	0.18168	0.178805	0.179112	0.184081	0.214504	0.209099	0.213841	0.213594	0.218272	0.232613	0.220862	0.215451	0.21366	0.218052	0.212478	0.224702	0.218011	0.208251	0.215429	0.215945	0.216723	0.224968
	635	0.175745	0.179513	0.176065	0.175729	0.175462	0.197116	0.173872	0.173622	0.178599	0.174533	0.177056	0.188334	0.175871	0.178276	0.176155	0.175377	0.180453	0.184395	0.177957	0.175572	0.178175	0.175304	0.176033	0.178917	0.175592	0.17826	0.179292	0.176461	0.17636	0.18041	0.214455	0.206085	0.207488	0.210085	0.218339	0.224827	0.212021	0.217506	0.210696	0.211829	0.217432	0.221419	0.210969	0.211065	0.209946	0.209121	0.209857	0.221504
	636	0.168599	0.175011	0.16753	0.170603	0.172277	0.192147	0.170051	0.167402	0.169781	0.169388	0.170105	0.183531	0.167947	0.172008	0.175669	0.170881	0.171907	0.176131	0.170718	0.172056	0.17104	0.170646	0.170308	0.174518	0.171515	0.17446	0.168429	0.171324	0.170753	0.173557	0.208379	0.204752	0.20193	0.204497	0.212235	0.221173	0.210452	0.20688	0.204137	0.210257	0.207257	0.21574	0.210089	0.207353	0.20459	0.210827	0.197689	0.212729
	637	0.166356	0.169208	0.166041	0.166773	0.170268	0.191733	0.166885	0.167874	0.167362	0.168792	0.167564	0.178178	0.165505	0.166822	0.169049	0.166908	0.170202	0.177616	0.169064	0.169122	0.169489	0.168722	0.167096	0.170036	0.170838	0.165832	0.166349	0.167064	0.169346	0.169494	0.203784	0.200985	0.196616	0.198583	0.203045	0.217172	0.201664	0.198192	0.200668	0.208096	0.198822	0.215119	0.199472	0.196934	0.200446	0.198753	0.199864	0.207879
	638	0.16179	0.161593	0.162647	0.162165	0.158906	0.189211	0.157641	0.16069	0.162391	0.156734	0.159333	0.171796	0.159706	0.161408	0.164413	0.15912	0.160763	0.169933	0.161825	0.161298	0.164202	0.162728	0.160588	0.16934	0.164201	0.160192	0.162246	0.161133	0.160884	0.16477	0.193756	0.189916	0.186477	0.190331	0.199222	0.210735	0.193503	0.194963	0.191209	0.19886	0.197014	0.211304	0.200847	0.191066	0.188715	0.200394	0.193814	0.203261
	639	0.156748	0.157777	0.158102	0.15654	0.157141	0.182472	0.154842	0.157446	0.159172	0.153536	0.156934	0.171007	0.154672	0.1574	0.157651	0.156993	0.162123	0.165704	0.156458	0.158926	0.160028	0.157583	0.157376	0.16366	0.159393	0.153365	0.158549	0.157647	0.155856	0.16313	0.19005	0.185222	0.180735	0.189096	0.192246	0.207429	0.186284	0.185335	0.185722	0.196699	0.194136	0.205004	0.193531	0.186755	0.196493	0.191864	0.182461	0.196841
	640	0.149045	0.152414	0.148991	0.151594	0.148944	0.169333	0.146215	0.148394	0.150906	0.150536	0.151466	0.160748	0.147737	0.151701	0.154938	0.150189	0.152076	0.154631	0.150685	0.152081	0.151381	0.149341	0.149859	0.155892	0.155023	0.151822	0.150575	0.149004	0.149277	0.152777	0.18096	0.180411	0.176765	0.180778	0.178092	0.196164	0.179012	0.180815	0.174308	0.18445	0.183693	0.191518	0.184454	0.178313	0.183615	0.183202	0.181849	0.189451
	641	0.143427	0.148211	0.147601	0.146308	0.14519	0.165079	0.147952	0.145089	0.149325	0.143544	0.144718	0.157969	0.147942	0.150827	0.146941	0.147399	0.14558	0.152662	0.148438	0.150562	0.147068	0.146242	0.14469	0.150601	0.147655	0.146538	0.147667	0.147251	0.147042	0.153144	0.177305	0.173573	0.176093	0.175645	0.1793	0.190422	0.178751	0.18105	0.168128	0.174953	0.176597	0.186061	0.177027	0.181486	0.180172	0.177231	0.179266	0.186588
	642	0.146802	0.1445	0.1477	0.144313	0.144419	0.160901	0.142683	0.1432	0.146011	0.145113	0.147503	0.157042	0.14522	0.145983	0.145645	0.144087	0.147082	0.148239	0.14822	0.145693	0.145359	0.144906	0.144855	0.146759	0.145388	0.145825	0.144643	0.145131	0.145367	0.149595	0.179577	0.173457	0.172245	0.170511	0.177757	0.18877	0.17488	0.175062	0.177776	0.179472	0.176998	0.185262	0.173231	0.170469	0.173797	0.174803	0.169205	0.182524
	643	0.140291	0.145344	0.142599	0.143077	0.140767	0.160675	0.141159	0.141209	0.143325	0.143067	0.140694	0.150695	0.139104	0.141652	0.144188	0.139551	0.142779	0.148368	0.142915	0.140054	0.143292	0.140997	0.14191	0.142945	0.142518	0.141531	0.141773	0.14238	0.13978	0.14541	0.171179	0.166792	0.169558	0.163233	0.166756	0.183072	0.173781	0.172479	0.164533	0.178228	0.168563	0.180471	0.173892	0.167295	0.174052	0.171654	0.167097	0.174995
	644	0.133223	0.13991	0.133647	0.131707	0.135472	0.159621	0.133863	0.133942	0.136964	0.133572	0.136913	0.146955	0.132355	0.136751	0.134935	0.136882	0.138009	0.143913	0.138016	0.136808	0.138203	0.137129	0.135196	0.140745	0.137398	0.13603	0.135706	0.132167	0.134918	0.144112	0.166288	0.161634	0.162839	0.162584	0.167293	0.18007	0.168184	0.16197	0.15829	0.16421	0.164346	0.1771	0.16454	0.162805	0.162958	0.167323	0.161999	0.173009
	645	0.1337	0.137132	0.131166	0.136155	0.13255	0.153785	0.13174	0.132444	0.13323	0.132638	0.133702	0.147401	0.133735	0.135783	0.132627	0.134393	0.134741	0.139684	0.136113	0.134852	0.132141	0.131823	0.133055	0.139882	0.135387	0.135753	0.136515	0.133737	0.133118	0.140098	0.162188	0.158447	0.155021	0.15797	0.162061	0.184333	0.157983	0.16379	0.163019	0.162049	0.161534	0.175946	0.163494	0.163942	0.161173	0.15958	0.160027	0.171485
	646	0.128003	0.130836	0.129558	0.131348	0.133991	0.148364	0.129386	0.131664	0.131212	0.131367	0.133194	0.141637	0.130957	0.131888	0.131878	0.131302	0.133766	0.137651	0.129747	0.129276	0.128424	0.131195	0.130707	0.132058	0.13184	0.131518	0.129774	0.131943	0.129684	0.131263	0.159026	0.158968	0.151784	0.15719	0.161457	0.172328	0.15746	0.157919	0.154632	0.163948	0.158187	0.167961	0.156398	0.161188	0.158942	0.159908	0.157308	0.165851
	647	0.127824	0.132612	0.127116	0.128396	0.128188	0.145578	0.126491	0.124746	0.132259	0.127294	0.128844	0.133642	0.127097	0.128773	0.127748	0.127589	0.13267	0.132066	0.127219	0.128943	0.126337	0.127995	0.1277	0.127241	0.12758	0.128372	0.129716	0.128824	0.12716	0.131067	0.155123	0.150217	0.148058	0.151212	0.154883	0.168544	0.155681	0.149877	0.155956	0.15504	0.151158	0.164367	0.151997	0.151548	0.153841	0.156693	0.147723	0.161648
	648	0.126137	0.126932	0.124516	0.124925	0.125104	0.136882	0.121898	0.12294	0.123783	0.1235	0.12612	0.130691	0.123499	0.12505	0.124084	0.125361	0.122562	0.124964	0.128124	0.126862	0.127887	0.125524	0.126279	0.128216	0.126337	0.125779	0.125055	0.126256	0.125049	0.128766	0.150479	0.150391	0.148485	0.149068	0.152804	0.163499	0.154164	0.147705	0.143407	0.147639	0.154037	0.158201	0.150732	0.148314	0.150845	0.148885	0.148131	0.156198
	649	0.118454	0.124048	0.119375	0.122432	0.121777	0.136167	0.117574	0.118054	0.12146	0.115673	0.120754	0.125236	0.120199	0.121289	0.123477	0.121287	0.122379	0.12619	0.118576	0.120329	0.121507	0.118557	0.118701	0.127186	0.119682	0.120634	0.119971	0.12116	0.120601	0.123969	0.146082	0.149174	0.140789	0.147573	0.144419	0.158453	0.147887	0.145826	0.142461	0.145543	0.146137	0.15647	0.148476	0.146339	0.14262	0.144094	0.140925	0.159292
Figure 6c
	Wavelength [nm]	V1I																														WT
	450	0.0371575	0.0429677	0.0333507	0.0233245	0.019211	0.0769132	0.0410582	0.0385342	0.0309146	0.021166	0.0169181	0.0809699	0.0399796	0.0348133	0.0325655	0.0205217	0.0179047	0.0714338	0.0418261	0.0373703	0.028866	0.0205629	0.0184607	0.0657692	0.0422927	0.0347818	0.0265891	0.0182605	0.016183	0.0641337	0.0518636	0.0539651	0.0594209	0.0630823	0.061414	0.0503868	0.0539043	0.0604894	0.062662	0.0581636	0.0623567	0.0561356	0.0557248	0.0525114	0.0644597	0.0597134	0.0653476	0.055219
	451	0.0443513	0.0507055	0.0438001	0.0351914	0.0282322	0.0977197	0.0526758	0.049735	0.0425022	0.0331754	0.0248957	0.0911095	0.0530275	0.0496447	0.0440385	0.0317408	0.0273012	0.0885428	0.0522143	0.0453585	0.0390436	0.0322183	0.0259662	0.0797925	0.0535615	0.0441391	0.0367987	0.0339709	0.0281808	0.0788197	0.0629981	0.0703596	0.0732442	0.0704075	0.0693529	0.066055	0.0652213	0.0709229	0.0739584	0.0698821	0.0725967	0.0723349	0.070491	0.0683029	0.0783878	0.0688777	0.0739398	0.0676031
	452	0.0647442	0.0682294	0.0623476	0.046831	0.0440778	0.116207	0.0732049	0.0661443	0.0596913	0.0482676	0.0409426	0.113373	0.0681649	0.063427	0.0586444	0.0456713	0.0405778	0.10631	0.0685256	0.0625287	0.053696	0.0442528	0.0409305	0.100266	0.0710443	0.0606171	0.0487837	0.0438525	0.039202	0.0958636	0.081165	0.0829038	0.0900812	0.09345	0.089275	0.0825007	0.0842814	0.0907341	0.0877799	0.0854591	0.0894849	0.0876446	0.0867807	0.083587	0.0942	0.0841516	0.0939618	0.0867957
	453	0.0785062	0.085025	0.07628	0.0640175	0.0552491	0.135854	0.0883218	0.0815856	0.0734596	0.0609672	0.056577	0.131007	0.0868314	0.0792122	0.0756774	0.0589473	0.0552569	0.126051	0.0852925	0.0820402	0.0692257	0.0568559	0.0564542	0.118988	0.0886663	0.0762735	0.0678267	0.0578324	0.0545015	0.109674	0.0978669	0.108241	0.105149	0.107105	0.108074	0.104156	0.0987551	0.106633	0.109243	0.102822	0.11134	0.110586	0.101195	0.0990614	0.111963	0.10619	0.107126	0.105077
	454	0.0923933	0.100501	0.0931296	0.0807493	0.0717491	0.159753	0.103345	0.0975801	0.088639	0.0771177	0.0679015	0.152829	0.101783	0.0965711	0.0907246	0.0736724	0.0701697	0.150398	0.104884	0.0942521	0.0863786	0.0734388	0.0704862	0.142757	0.102532	0.0918386	0.0827415	0.0711749	0.070824	0.127863	0.114217	0.122027	0.122969	0.120973	0.119907	0.123401	0.116326	0.121476	0.12446	0.120114	0.124484	0.129547	0.119595	0.121512	0.133293	0.125536	0.122891	0.124323
	455	0.114288	0.12203	0.1159	0.0997999	0.092783	0.190737	0.127094	0.120719	0.109847	0.101183	0.0908716	0.18435	0.130851	0.119748	0.112082	0.0965314	0.0874667	0.172918	0.128075	0.120742	0.107918	0.0920118	0.0907184	0.164844	0.126924	0.114387	0.104315	0.0919854	0.0885882	0.156359	0.137482	0.144756	0.150485	0.147571	0.139904	0.151355	0.140628	0.147125	0.148515	0.146124	0.151612	0.151177	0.143619	0.145548	0.152268	0.146556	0.150244	0.15086
	456	0.132053	0.14711	0.132358	0.115031	0.110825	0.218694	0.147763	0.140816	0.132467	0.116459	0.104764	0.201837	0.150817	0.141208	0.13441	0.111444	0.107569	0.193463	0.149307	0.137912	0.128098	0.112575	0.108293	0.184126	0.149648	0.134654	0.123535	0.109472	0.105934	0.179062	0.155884	0.167546	0.171318	0.171894	0.170386	0.171883	0.164274	0.166812	0.168782	0.16706	0.172398	0.175242	0.16612	0.167237	0.172117	0.166703	0.169005	0.17595
	457	0.150757	0.16477	0.156348	0.133627	0.123539	0.233445	0.170765	0.162065	0.152008	0.13583	0.126587	0.225422	0.169112	0.161763	0.152767	0.12916	0.12566	0.220882	0.166029	0.154394	0.144023	0.129726	0.126987	0.206493	0.170562	0.152045	0.142312	0.124818	0.124581	0.203045	0.175399	0.185804	0.191169	0.191096	0.184691	0.197737	0.185062	0.18979	0.191574	0.184494	0.196393	0.203614	0.186863	0.183536	0.193446	0.183068	0.1895	0.19332
	458	0.168898	0.185435	0.175636	0.158225	0.14247	0.263592	0.19176	0.186771	0.167657	0.153177	0.139838	0.25327	0.191586	0.179646	0.167902	0.146971	0.144407	0.243548	0.190951	0.176751	0.164159	0.149105	0.14363	0.22879	0.188555	0.173909	0.165128	0.14786	0.142439	0.226624	0.198898	0.209402	0.211675	0.215419	0.206786	0.217254	0.206862	0.206869	0.208984	0.211361	0.210454	0.226883	0.211004	0.206114	0.219351	0.207651	0.211966	0.224468
	459	0.197548	0.216659	0.201803	0.180731	0.16715	0.295091	0.217328	0.208988	0.197888	0.179175	0.168034	0.276194	0.222418	0.210215	0.200247	0.173476	0.165069	0.274841	0.220521	0.208383	0.194297	0.175779	0.166099	0.26511	0.21624	0.198375	0.185591	0.171995	0.160993	0.252829	0.231306	0.239707	0.241221	0.240452	0.232624	0.248591	0.23563	0.24351	0.238022	0.236227	0.24125	0.25357	0.238076	0.238394	0.247611	0.234635	0.2379	0.248968
	460	0.224634	0.241238	0.232541	0.206329	0.189586	0.318153	0.246302	0.241761	0.227263	0.207426	0.193526	0.311462	0.253947	0.238972	0.222266	0.200075	0.192324	0.305915	0.246218	0.236112	0.223295	0.197242	0.191879	0.291754	0.244945	0.228729	0.213601	0.196949	0.195638	0.286109	0.254571	0.269391	0.269916	0.266837	0.268125	0.2767	0.265591	0.268041	0.271314	0.265809	0.270824	0.287748	0.270069	0.263445	0.276611	0.264456	0.269904	0.283976
	461	0.252158	0.265817	0.258751	0.231245	0.218379	0.353582	0.277143	0.266651	0.253902	0.225234	0.212599	0.344306	0.275353	0.264629	0.253067	0.223869	0.2128	0.333187	0.267997	0.257873	0.247423	0.220932	0.214955	0.320362	0.275366	0.253104	0.24454	0.217714	0.213681	0.307666	0.287447	0.298888	0.299201	0.293649	0.28902	0.305004	0.297397	0.297913	0.297096	0.290389	0.297188	0.318367	0.295265	0.294774	0.298008	0.285257	0.291897	0.306224
	462	0.270862	0.29381	0.281217	0.257025	0.241797	0.380765	0.295666	0.285273	0.271989	0.252243	0.242905	0.369214	0.304281	0.28628	0.27491	0.248785	0.236688	0.359362	0.298843	0.281333	0.266155	0.246139	0.232716	0.347988	0.296652	0.277752	0.258434	0.244308	0.238932	0.335422	0.312881	0.320996	0.322917	0.32423	0.312912	0.333696	0.32295	0.327475	0.327131	0.315827	0.318279	0.351187	0.317063	0.324201	0.326066	0.310059	0.324767	0.338659
	463	0.30264	0.323987	0.311695	0.285123	0.269141	0.414069	0.326926	0.324222	0.306239	0.280771	0.265417	0.404482	0.331956	0.316229	0.305842	0.273186	0.260343	0.386561	0.325497	0.315306	0.300417	0.27414	0.27057	0.37337	0.325079	0.308517	0.28782	0.273998	0.263579	0.364322	0.344878	0.361672	0.356001	0.354953	0.343919	0.364994	0.354518	0.354739	0.359359	0.345695	0.348388	0.380776	0.353217	0.344115	0.359104	0.33937	0.353855	0.371254
	464	0.335168	0.361447	0.348224	0.318132	0.303637	0.442154	0.368217	0.355151	0.342327	0.310818	0.299115	0.442101	0.367013	0.353665	0.341056	0.312921	0.299939	0.425532	0.364225	0.347213	0.334152	0.310338	0.294625	0.416001	0.364311	0.344532	0.326172	0.305146	0.30027	0.41121	0.384904	0.388002	0.397668	0.391011	0.389979	0.39458	0.392519	0.389889	0.395375	0.38428	0.38461	0.413362	0.393121	0.383942	0.388642	0.376027	0.389484	0.403528
	465	0.353872	0.389759	0.377046	0.343366	0.326774	0.478163	0.399151	0.388292	0.366571	0.343027	0.328275	0.474063	0.400167	0.386332	0.36762	0.341389	0.327755	0.45624	0.389193	0.376182	0.359991	0.334455	0.326232	0.441313	0.395103	0.374384	0.355735	0.327368	0.331613	0.436944	0.421882	0.423834	0.426821	0.42401	0.414095	0.427316	0.424504	0.42355	0.426673	0.410647	0.411814	0.445246	0.423649	0.419901	0.423227	0.419521	0.419281	0.439715
	466	0.391655	0.415931	0.401123	0.372647	0.353978	0.507343	0.423506	0.415119	0.395647	0.364791	0.353308	0.504262	0.425799	0.412228	0.397008	0.362659	0.347529	0.484536	0.417487	0.402442	0.391182	0.35587	0.350799	0.477493	0.42455	0.396704	0.380105	0.354098	0.352074	0.464632	0.441514	0.45743	0.459578	0.446981	0.439185	0.452237	0.454762	0.453981	0.452455	0.443516	0.446508	0.475022	0.455408	0.458968	0.456466	0.438286	0.44624	0.470112
	467	0.418241	0.443605	0.431426	0.4017	0.384781	0.528794	0.453413	0.44236	0.426947	0.401647	0.379166	0.527994	0.456074	0.440507	0.430853	0.391595	0.377542	0.518096	0.452342	0.432972	0.420268	0.387473	0.380355	0.5061	0.453951	0.432719	0.406161	0.381603	0.383138	0.48875	0.48488	0.485127	0.486766	0.475855	0.474536	0.491194	0.483054	0.483729	0.479567	0.478671	0.485175	0.508217	0.49332	0.484335	0.486408	0.467525	0.484629	0.504369
	468	0.452021	0.479426	0.466475	0.435664	0.415444	0.569054	0.493351	0.476792	0.465686	0.429439	0.414149	0.560911	0.491131	0.479899	0.460154	0.424785	0.408162	0.554069	0.486012	0.468047	0.450669	0.424998	0.411869	0.542561	0.488221	0.468779	0.44256	0.42245	0.411458	0.521221	0.509962	0.522511	0.517623	0.510277	0.511084	0.521286	0.51361	0.521923	0.516712	0.513969	0.512303	0.5401	0.531349	0.522133	0.520859	0.501782	0.513243	0.5271
	469	0.477605	0.509513	0.496473	0.466536	0.444377	0.58606	0.527458	0.510717	0.496515	0.462753	0.447389	0.594783	0.52187	0.507463	0.49316	0.46508	0.446449	0.579513	0.51786	0.4972	0.48379	0.449446	0.440073	0.582317	0.513541	0.494614	0.475897	0.446903	0.444568	0.554567	0.545183	0.551202	0.546318	0.54612	0.535051	0.548423	0.552505	0.543162	0.549272	0.532762	0.545545	0.572733	0.555139	0.548326	0.550128	0.537057	0.545956	0.565539
	470	0.507194	0.544697	0.524425	0.492316	0.472796	0.615241	0.54822	0.52897	0.521444	0.485897	0.474806	0.612123	0.554003	0.531785	0.519195	0.489809	0.468141	0.607004	0.552214	0.52043	0.506032	0.479011	0.469162	0.594026	0.549481	0.527798	0.495694	0.468944	0.467866	0.5865	0.578118	0.578588	0.585168	0.568523	0.561414	0.573617	0.578474	0.58235	0.572397	0.570275	0.564267	0.5997	0.581038	0.58105	0.580272	0.565277	0.575595	0.594542
	471	0.53697	0.570778	0.552247	0.522643	0.504067	0.64732	0.584566	0.560774	0.54804	0.51622	0.500573	0.649963	0.584417	0.559969	0.547745	0.515987	0.503109	0.640857	0.574266	0.558397	0.540645	0.503933	0.49331	0.618637	0.576887	0.554044	0.527344	0.50337	0.501628	0.608866	0.599977	0.608085	0.606067	0.603513	0.592645	0.600443	0.614271	0.599988	0.606153	0.606074	0.605609	0.622127	0.614262	0.599822	0.610618	0.598953	0.602948	0.61915
	472	0.572689	0.600683	0.585597	0.546103	0.529681	0.666388	0.608174	0.585711	0.581733	0.548935	0.534776	0.669287	0.613624	0.596452	0.576074	0.54511	0.534337	0.661914	0.602333	0.58305	0.568633	0.537004	0.533355	0.660216	0.598544	0.584809	0.559482	0.538752	0.528041	0.641471	0.636017	0.637148	0.640003	0.634877	0.620731	0.630302	0.638275	0.636567	0.640043	0.626581	0.631133	0.648298	0.644439	0.631405	0.635177	0.627391	0.635031	0.652335
	473	0.588578	0.620983	0.610589	0.569473	0.557353	0.683973	0.628937	0.617423	0.596742	0.573644	0.548164	0.687362	0.639441	0.616672	0.599329	0.56423	0.552382	0.687505	0.617551	0.611009	0.595131	0.564721	0.559834	0.676904	0.624328	0.603433	0.583319	0.55378	0.558501	0.661681	0.653012	0.664472	0.655857	0.651945	0.637807	0.637106	0.66079	0.647	0.663233	0.651804	0.646569	0.6674	0.668932	0.657851	0.660678	0.645938	0.651821	0.667292
	474	0.609471	0.646017	0.638279	0.600891	0.586566	0.708258	0.657351	0.65416	0.630778	0.598261	0.582137	0.710213	0.66419	0.638943	0.623555	0.590875	0.57627	0.704394	0.654365	0.630796	0.617109	0.591964	0.583563	0.708176	0.651224	0.626666	0.604403	0.589845	0.583194	0.689167	0.683662	0.683661	0.688941	0.682099	0.670836	0.672602	0.695336	0.689355	0.681972	0.684316	0.683631	0.699565	0.69032	0.690449	0.674674	0.672485	0.678622	0.694258
	475	0.64006	0.675649	0.662792	0.628444	0.60933	0.735377	0.686745	0.667251	0.65917	0.6255	0.616661	0.734607	0.690658	0.672373	0.655061	0.627618	0.616521	0.736638	0.67865	0.665641	0.645449	0.62641	0.61144	0.735942	0.675385	0.665967	0.637385	0.622131	0.616815	0.707491	0.710326	0.713966	0.719143	0.702582	0.704164	0.692702	0.724403	0.718793	0.715662	0.70368	0.709384	0.720118	0.721317	0.718798	0.708989	0.707324	0.709916	0.714684
	476	0.690479	0.711516	0.703109	0.668501	0.649481	0.760564	0.722951	0.705831	0.694104	0.663553	0.645867	0.77061	0.734491	0.705279	0.690716	0.657582	0.643682	0.764349	0.715692	0.694886	0.683395	0.651853	0.646916	0.750456	0.718095	0.705907	0.670055	0.654281	0.649414	0.747912	0.744023	0.75371	0.746397	0.745182	0.73562	0.718712	0.748764	0.757049	0.745631	0.734477	0.736512	0.749848	0.754893	0.746448	0.756762	0.738163	0.74665	0.748459
	477	0.699862	0.735822	0.712426	0.693735	0.672618	0.781242	0.744273	0.72625	0.710181	0.684903	0.670579	0.784129	0.741874	0.726835	0.715118	0.681189	0.667617	0.78621	0.735192	0.718254	0.699627	0.684829	0.668267	0.781447	0.726442	0.722065	0.693004	0.671311	0.669968	0.758825	0.76049	0.770602	0.775943	0.762961	0.759811	0.743012	0.775746	0.77096	0.768224	0.7592	0.759285	0.778782	0.767842	0.76205	0.765711	0.756419	0.76746	0.76749
	478	0.715501	0.756213	0.736416	0.71133	0.686454	0.788199	0.761443	0.751602	0.74148	0.707127	0.69144	0.817708	0.759937	0.745624	0.734357	0.706012	0.685148	0.804051	0.756925	0.733725	0.721255	0.703402	0.696937	0.80094	0.758301	0.740323	0.719327	0.698497	0.689965	0.779439	0.78188	0.790101	0.79468	0.789489	0.776138	0.754364	0.785693	0.791082	0.787893	0.776635	0.771894	0.800412	0.789347	0.792174	0.782465	0.784857	0.795838	0.78352
	479	0.740085	0.76386	0.755225	0.733245	0.717725	0.815061	0.783558	0.771284	0.747381	0.723554	0.713585	0.831301	0.774703	0.768277	0.758715	0.725926	0.715909	0.823207	0.773237	0.757736	0.747138	0.728655	0.721458	0.821343	0.773048	0.765793	0.736594	0.714709	0.716936	0.804702	0.79823	0.815003	0.805621	0.803855	0.787822	0.782784	0.81601	0.806173	0.805037	0.803144	0.800474	0.810431	0.813079	0.807268	0.810456	0.801295	0.816412	0.807698
	480	0.766421	0.787346	0.775035	0.746067	0.734785	0.812548	0.796809	0.77534	0.777098	0.7438	0.73307	0.837546	0.802238	0.786971	0.771468	0.744344	0.732925	0.831834	0.792418	0.769856	0.771222	0.743722	0.73866	0.824989	0.78645	0.774694	0.751376	0.741029	0.738607	0.814605	0.812705	0.838601	0.816889	0.810469	0.816058	0.788616	0.817142	0.828779	0.820852	0.807145	0.812319	0.822698	0.835228	0.82084	0.823039	0.821078	0.820668	0.80223
	481	0.774303	0.806281	0.794889	0.771892	0.750818	0.840247	0.810386	0.808666	0.788515	0.76538	0.754711	0.85158	0.825873	0.792789	0.786338	0.766174	0.747183	0.858156	0.808593	0.790286	0.783461	0.762437	0.751946	0.851774	0.811862	0.794961	0.765181	0.754736	0.747349	0.830571	0.834212	0.844315	0.84126	0.826897	0.82879	0.806306	0.84609	0.836045	0.828759	0.834227	0.830506	0.835807	0.840033	0.846208	0.841811	0.825587	0.829576	0.83504
	482	0.784124	0.811698	0.803335	0.787351	0.773301	0.842115	0.825456	0.812998	0.793945	0.781438	0.763606	0.855327	0.822669	0.809338	0.802092	0.772812	0.768688	0.847335	0.814015	0.805803	0.786927	0.775419	0.760804	0.851003	0.814042	0.808654	0.781428	0.77245	0.764044	0.827472	0.847164	0.854189	0.847681	0.839841	0.831261	0.808678	0.840253	0.838405	0.841717	0.8413	0.835779	0.831874	0.84267	0.845193	0.845041	0.84988	0.849046	0.836166
	483	0.803203	0.824898	0.816397	0.783623	0.781621	0.842631	0.836327	0.822171	0.813144	0.78696	0.778048	0.86892	0.838085	0.81487	0.810343	0.793521	0.775653	0.860642	0.823173	0.809154	0.805264	0.796314	0.774789	0.852475	0.823178	0.807833	0.790705	0.781102	0.784459	0.833199	0.848922	0.860958	0.856984	0.846526	0.844593	0.826173	0.8583	0.852627	0.849691	0.856449	0.855265	0.850368	0.85099	0.849125	0.853183	0.842679	0.856377	0.848764
	484	0.800325	0.832044	0.831374	0.798354	0.796205	0.851971	0.839127	0.831113	0.823235	0.799844	0.797212	0.876782	0.847093	0.832515	0.823096	0.79268	0.795521	0.865321	0.84035	0.827885	0.808291	0.800389	0.792644	0.864325	0.8344	0.821116	0.807351	0.798816	0.788644	0.84162	0.853258	0.869527	0.866745	0.868999	0.854703	0.82594	0.85967	0.86393	0.854874	0.86488	0.855494	0.852896	0.869682	0.872019	0.863074	0.863408	0.861974	0.849836
	485	0.812336	0.827173	0.828239	0.806402	0.792652	0.860345	0.832641	0.824706	0.819643	0.803571	0.796616	0.874357	0.852155	0.826649	0.820757	0.80072	0.787995	0.867222	0.830144	0.82155	0.811231	0.807116	0.792084	0.866148	0.830829	0.8239	0.80957	0.797131	0.787946	0.855026	0.849098	0.857232	0.866745	0.857265	0.856501	0.839081	0.856573	0.85685	0.856004	0.850018	0.854119	0.856079	0.863999	0.856038	0.862468	0.854899	0.865206	0.853268
	486	0.819467	0.841466	0.834988	0.818632	0.810414	0.864146	0.850138	0.842913	0.830077	0.820825	0.803494	0.867524	0.853919	0.84005	0.831877	0.811238	0.809079	0.871975	0.839621	0.836057	0.825971	0.811807	0.806489	0.859417	0.840892	0.83312	0.826039	0.813251	0.802548	0.853274	0.860642	0.876358	0.867859	0.878174	0.867585	0.838925	0.862172	0.878152	0.869294	0.873526	0.869326	0.860574	0.879292	0.871131	0.865092	0.875191	0.879789	0.859915
	487	0.834981	0.847246	0.844131	0.820042	0.816117	0.864081	0.854477	0.84342	0.834994	0.817144	0.811609	0.872373	0.854476	0.846202	0.843791	0.823158	0.81006	0.862177	0.854565	0.840006	0.836061	0.820099	0.809286	0.876735	0.847663	0.841793	0.827104	0.817486	0.810082	0.862167	0.867499	0.863876	0.867728	0.87156	0.868859	0.83982	0.872	0.867346	0.868895	0.87324	0.87009	0.865256	0.882105	0.869609	0.870139	0.879482	0.87837	0.869512
	488	0.832666	0.847428	0.850836	0.833045	0.823829	0.863953	0.850371	0.856419	0.843032	0.829752	0.827014	0.864217	0.859259	0.849206	0.844144	0.831573	0.814642	0.891789	0.847048	0.84602	0.836104	0.834644	0.822339	0.883957	0.857911	0.846677	0.829901	0.822996	0.823103	0.865198	0.870253	0.880395	0.871921	0.879169	0.863316	0.852028	0.867235	0.87809	0.871287	0.875384	0.870396	0.876399	0.882456	0.87519	0.880568	0.875191	0.888302	0.870423
	489	0.856562	0.866363	0.86725	0.844685	0.835374	0.877029	0.873466	0.863793	0.856459	0.849215	0.838889	0.891477	0.880015	0.873957	0.858971	0.840221	0.834276	0.893617	0.872152	0.856395	0.85453	0.848432	0.826535	0.887113	0.865238	0.86667	0.848855	0.832605	0.845331	0.881231	0.876641	0.895361	0.886858	0.893464	0.879344	0.868046	0.893561	0.901192	0.885707	0.882529	0.884533	0.885201	0.889546	0.897831	0.879155	0.885228	0.889484	0.883986
	490	0.858314	0.881702	0.87857	0.854915	0.859213	0.883664	0.878878	0.870062	0.862958	0.851884	0.850213	0.892432	0.879133	0.872955	0.872827	0.856255	0.840353	0.892593	0.879397	0.872923	0.858302	0.858808	0.842198	0.896508	0.873771	0.877898	0.8572	0.846676	0.842308	0.887092	0.884025	0.899398	0.895506	0.900861	0.893649	0.874266	0.890702	0.902993	0.897933	0.902179	0.889424	0.887027	0.903727	0.893519	0.897658	0.897738	0.909822	0.881896
	491	0.857813	0.882704	0.872388	0.855597	0.851313	0.885983	0.887743	0.873611	0.866422	0.851194	0.842511	0.896694	0.888048	0.873432	0.879358	0.862752	0.850919	0.891058	0.876299	0.87228	0.874622	0.850753	0.85334	0.893283	0.877898	0.874156	0.858176	0.845719	0.851516	0.881231	0.890764	0.905235	0.900223	0.892611	0.888481	0.876949	0.883316	0.889889	0.895143	0.895034	0.899969	0.890491	0.896871	0.900875	0.894631	0.899047	0.895712	0.889669
	492	0.878081	0.884752	0.89259	0.870828	0.865009	0.888624	0.891662	0.877944	0.876171	0.865734	0.860529	0.911976	0.90026	0.886547	0.881299	0.874626	0.859333	0.909337	0.880764	0.882701	0.877298	0.870416	0.857676	0.905623	0.889399	0.884289	0.878329	0.862796	0.864769	0.891539	0.895042	0.907284	0.898257	0.909679	0.903011	0.888807	0.899101	0.896597	0.902386	0.898249	0.905777	0.903694	0.908121	0.903856	0.901157	0.896283	0.908797	0.897979
	493	0.87658	0.890305	0.885667	0.866691	0.856315	0.888173	0.892456	0.886518	0.872536	0.87397	0.857274	0.895665	0.895524	0.885307	0.883682	0.869624	0.856154	0.899978	0.885411	0.87609	0.867427	0.868331	0.864855	0.902398	0.885457	0.882554	0.865589	0.865346	0.862909	0.887497	0.888127	0.907843	0.903957	0.910248	0.888631	0.894133	0.887605	0.907465	0.89707	0.903394	0.890799	0.89419	0.904488	0.898656	0.907146	0.895265	0.906432	0.894065
	494	0.882585	0.888302	0.884753	0.878876	0.871693	0.898351	0.898054	0.887532	0.887031	0.868541	0.870111	0.894122	0.890045	0.884925	0.887036	0.875374	0.864569	0.905389	0.881219	0.880957	0.875411	0.870416	0.870682	0.916561	0.894686	0.888534	0.875044	0.868944	0.875186	0.897534	0.892874	0.920388	0.907167	0.906763	0.891028	0.893978	0.911311	0.89759	0.901057	0.905824	0.912502	0.906269	0.903082	0.903602	0.911183	0.902684	0.913211	0.897711
	495	0.879457	0.891716	0.901559	0.876648	0.879546	0.903375	0.897541	0.89546	0.896395	0.875305	0.877585	0.911315	0.904393	0.898326	0.88633	0.87715	0.872283	0.918038	0.894979	0.890735	0.889055	0.892211	0.878188	0.911723	0.896123	0.893874	0.877841	0.885929	0.885463	0.903597	0.899613	0.915171	0.90756	0.910888	0.909002	0.906108	0.907975	0.924606	0.896006	0.908324	0.903943	0.905848	0.906364	0.911086	0.90829	0.914685	0.911871	0.896907
	496	0.891968	0.893127	0.903039	0.886514	0.881275	0.914326	0.908366	0.890574	0.897208	0.879124	0.882536	0.922263	0.901653	0.901378	0.906407	0.890847	0.886635	0.927835	0.89671	0.904967	0.898355	0.886099	0.884201	0.923713	0.912679	0.902547	0.89573	0.884016	0.888253	0.907033	0.908697	0.910886	0.916012	0.916933	0.901663	0.914778	0.903508	0.919016	0.920726	0.908539	0.912731	0.928602	0.919079	0.91876	0.918786	0.916139	0.934574	0.913043
	497	0.904166	0.924215	0.91597	0.909612	0.903898	0.925148	0.91989	0.92141	0.917476	0.911609	0.900463	0.952314	0.928817	0.921932	0.920351	0.903796	0.902903	0.947284	0.92464	0.916399	0.910243	0.90922	0.912219	0.949095	0.929419	0.924411	0.914817	0.903916	0.912528	0.924818	0.917018	0.935043	0.93049	0.925539	0.931246	0.93795	0.924355	0.93535	0.939664	0.936835	0.930995	0.937544	0.929333	0.93119	0.941529	0.925958	0.94151	0.933844
	498	0.930251	0.934183	0.938654	0.933209	0.92152	0.944022	0.94947	0.937313	0.938214	0.932039	0.925267	0.947759	0.95013	0.934665	0.930236	0.92787	0.926605	0.94838	0.945006	0.932054	0.934196	0.934189	0.920843	0.947974	0.93874	0.941163	0.938077	0.92878	0.927967	0.933711	0.931376	0.955909	0.953354	0.957115	0.933044	0.938027	0.949133	0.941063	0.939132	0.94055	0.931683	0.943911	0.948377	0.950533	0.944287	0.94385	0.951994	0.939688
	499	0.934067	0.933182	0.947318	0.928344	0.929934	0.946985	0.948444	0.943443	0.940736	0.931947	0.928293	0.947832	0.948319	0.936096	0.950137	0.936705	0.930438	0.945017	0.937215	0.940364	0.941829	0.943144	0.931099	0.949166	0.942497	0.947782	0.936967	0.926275	0.935686	0.933306	0.942745	0.954046	0.954599	0.95612	0.947049	0.944792	0.951695	0.950814	0.945511	0.947267	0.944597	0.946767	0.952186	0.949772	0.952025	0.945451	0.960035	0.946014
	500	0.935569	0.933955	0.941266	0.925934	0.922361	0.948145	0.939999	0.935285	0.946551	0.931211	0.931457	0.947539	0.941679	0.942153	0.943165	0.934976	0.93184	0.956204	0.939584	0.934809	0.938232	0.943049	0.937905	0.955406	0.942311	0.944404	0.931596	0.933789	0.936337	0.939639	0.93917	0.950755	0.958071	0.946732	0.937687	0.945648	0.940318	0.95603	0.954216	0.952769	0.947348	0.957489	0.945213	0.957636	0.954919	0.961306	0.949078	0.937061
	501	0.958276	0.962631	0.964516	0.943212	0.94648	0.945117	0.968367	0.949942	0.953393	0.942622	0.951951	0.956135	0.966753	0.957318	0.958035	0.951851	0.945865	0.963442	0.955212	0.95758	0.948717	0.955652	0.951844	0.962698	0.956873	0.956956	0.953702	0.949954	0.949637	0.949879	0.961205	0.961374	0.954337	0.968637	0.948247	0.957428	0.95908	0.963296	0.956808	0.970061	0.965383	0.968678	0.971171	0.966895	0.968914	0.968725	0.970361	0.95872
	502	0.951958	0.967319	0.971177	0.953897	0.953351	0.945117	0.963794	0.957594	0.959507	0.961441	0.954885	0.968773	0.971025	0.968191	0.970214	0.966997	0.952457	0.963223	0.96232	0.958222	0.967932	0.965176	0.955946	0.965783	0.963504	0.963621	0.957919	0.950319	0.954613	0.957626	0.968647	0.97013	0.977267	0.974042	0.967496	0.957428	0.966764	0.965905	0.970098	0.966702	0.969357	0.977808	0.967479	0.975266	0.970933	0.970616	0.967129	0.972927
	503	0.972538	0.968912	0.966127	0.959944	0.960036	0.973911	0.96594	0.957917	0.96032	0.968757	0.959149	0.968259	0.975576	0.96533	0.970082	0.963585	0.970502	0.970096	0.966193	0.963135	0.960254	0.965886	0.967507	0.976862	0.964339	0.968003	0.971014	0.960291	0.974098	0.962005	0.96267	0.986214	0.975891	0.964938	0.96405	0.979161	0.971529	0.979071	0.976145	0.966131	0.976081	0.982958	0.971112	0.969305	0.975844	0.967489	0.976352	0.969067
	504	0.978982	0.98234	0.991771	0.98836	0.976489	0.975006	0.995381	0.980917	0.982982	0.974555	0.980148	0.977002	0.989506	0.987505	0.994175	0.975739	0.979477	0.988228	0.978996	0.974704	0.984777	0.981806	0.983591	0.985907	0.981914	0.971928	0.981179	0.98347	0.990699	0.97568	0.974977	0.995839	0.989125	0.990541	0.972214	0.975662	0.980761	0.984847	0.987707	0.980422	0.986856	0.985861	0.983945	0.990107	0.980285	0.986981	0.989437	0.97936
	505	0.984174	0.986345	0.983107	0.980404	0.986164	0.975973	0.988802	0.981977	0.989695	0.985414	0.985191	0.986627	0.986395	0.988698	0.991748	0.983685	0.987144	0.998318	0.981411	0.97778	0.986181	0.995688	0.984103	1	0.976349	0.980144	0.983887	0.978825	0.984654	0.982485	0.984763	0.987704	0.988404	0.99872	0.980827	0.991797	0.991661	0.994535	0.984717	0.986995	0.989225	0.993867	0.995371	0.985604	0.986139	0.985817	0.993694	0.988259
	506	0.998499	1	0.994601	1	0.998831	1	1	0.99387	1	1	0.99349	1	1	1	1	0.997803	0.993736	0.999342	1	1	0.994034	0.997868	0.998835	0.997616	1	0.99361	1	0.997404	0.990653	1	0.991268	1	1	1	0.994458	1	0.994222	1	0.987973	1	1	1	1	1	0.996636	0.994327	0.995507	0.998874
	507	1	0.994219	0.997214	0.996408	1	0.979	0.998414	1	0.99209	0.989049	1	0.996914	0.996703	0.998665	0.997926	1	0.998598	1	0.990796	0.994307	1	0.995072	1	0.995653	0.991977	0.99256	0.993208	0.999727	0.996419	0.985853	1	0.995715	0.99679	0.998649	1	0.99654	0.991125	0.99292	1	0.984209	0.994269	0.995224	0.996367	0.989028	1	0.993963	0.998423	1
	508	0.993056	0.989622	0.990378	0.991589	0.997195	0.968372	0.990249	0.989583	0.994356	0.990935	0.989592	0.989273	0.996053	0.986265	0.994308	0.989342	0.99612	0.980624	0.989885	0.991048	0.995964	1	0.999301	0.98205	0.991467	0.995938	0.988725	0.995082	0.996466	0.98208	0.98951	0.997516	0.994038	0.988408	0.980977	0.987481	1	0.984784	0.989368	0.990068	0.991059	0.992743	0.988632	0.993975	0.984053	0.98349	0.998896	0.98515
	509	0.995809	0.994492	1	0.997545	0.990465	0.97185	0.990622	0.989076	0.996537	0.996181	0.990188	0.9723	0.986999	0.994468	0.997617	0.999112	1	0.98779	0.995079	0.989487	0.991796	0.992419	0.992495	0.990184	0.980013	1	0.999467	1	1	0.982148	0.987283	0.990933	0.999672	0.995591	0.980228	0.9799	0.986181	0.987828	0.990365	0.981779	0.98059	0.987312	0.988339	0.994546	0.982371	1	1	0.975768
	510	0.981984	0.975785	0.993426	0.975493	0.988455	0.953942	0.974339	0.973404	0.978621	0.983711	0.98542	0.961866	0.975622	0.972626	0.978819	0.978824	0.983638	0.974117	0.979132	0.981131	0.98776	0.978253	0.984756	0.96382	0.967585	0.988771	0.979847	0.986384	0.995722	0.954662	0.963315	0.9728	0.971829	0.974682	0.969593	0.967497	0.965811	0.972861	0.971825	0.973205	0.971038	0.97336	0.963963	0.974822	0.963464	0.972071	0.970755	0.969764
	511	0.981421	0.962767	0.971047	0.975675	0.977704	0.942605	0.977091	0.974971	0.979048	0.976027	0.978497	0.959442	0.973765	0.972149	0.978952	0.976159	0.974709	0.954083	0.967059	0.963777	0.982628	0.974273	0.980747	0.955126	0.961417	0.971106	0.97998	0.975956	0.984747	0.954797	0.961263	0.973669	0.963771	0.96821	0.946824	0.957	0.961761	0.9687	0.953751	0.9592	0.959269	0.962077	0.968768	0.960363	0.975575	0.96567	0.973435	0.949713
	512	0.955899	0.952617	0.955242	0.957807	0.960877	0.929593	0.95185	0.960221	0.96156	0.960797	0.96245	0.933872	0.950455	0.951881	0.958653	0.958489	0.966668	0.951598	0.956579	0.954458	0.956789	0.959774	0.965782	0.934371	0.94194	0.957185	0.954235	0.964344	0.962054	0.936068	0.936006	0.950941	0.958333	0.951141	0.940383	0.935306	0.936446	0.950068	0.954681	0.94005	0.949947	0.938948	0.943455	0.951547	0.947988	0.940796	0.946319	0.93615
	513	0.953459	0.938507	0.949538	0.956443	0.958166	0.918771	0.950404	0.946578	0.946594	0.953527	0.960158	0.92094	0.944697	0.93581	0.959756	0.952973	0.956477	0.932295	0.93193	0.941833	0.951788	0.96347	0.965922	0.93984	0.937813	0.951433	0.944292	0.956512	0.962891	0.923134	0.945851	0.945662	0.946672	0.94154	0.937088	0.925586	0.94002	0.936468	0.939664	0.949196	0.939172	0.937638	0.93783	0.939117	0.933993	0.941596	0.935677	0.926821
	514	0.936069	0.919936	0.943008	0.944076	0.947696	0.906016	0.922176	0.931274	0.934451	0.943128	0.946174	0.901249	0.921341	0.930278	0.937428	0.942736	0.949885	0.915552	0.923501	0.935176	0.931125	0.948214	0.947695	0.914107	0.927101	0.938926	0.941362	0.941485	0.941546	0.912423	0.915202	0.922996	0.923808	0.916933	0.918364	0.917111	0.913991	0.919389	0.917935	0.920329	0.917163	0.923732	0.930505	0.927765	0.922891	0.932141	0.933628	0.919906
	515	0.921431	0.914929	0.922065	0.921842	0.926755	0.891136	0.916624	0.91422	0.915551	0.929094	0.930035	0.886334	0.916512	0.918546	0.927456	0.931703	0.931607	0.89932	0.90842	0.906023	0.926782	0.931015	0.935527	0.900365	0.911473	0.921307	0.921564	0.927413	0.936151	0.897534	0.896507	0.910079	0.909919	0.917502	0.897019	0.904319	0.905236	0.899578	0.90511	0.907824	0.917316	0.898965	0.907125	0.909247	0.913807	0.907993	0.914236	0.891492
	516	0.918491	0.901001	0.918452	0.920933	0.930962	0.875548	0.899174	0.910855	0.915851	0.919661	0.921232	0.879574	0.913029	0.916973	0.927897	0.926795	0.916273	0.893763	0.905914	0.909053	0.91542	0.92585	0.928162	0.893493	0.901549	0.916788	0.912287	0.928506	0.930385	0.885206	0.889944	0.8971	0.897078	0.906692	0.894772	0.886668	0.895348	0.898211	0.906771	0.900036	0.895614	0.884358	0.910817	0.902714	0.901965	0.901957	0.907694	0.88152
	517	0.888778	0.881611	0.880486	0.89188	0.905301	0.85764	0.88751	0.883614	0.89212	0.895228	0.899684	0.858486	0.884844	0.885593	0.887477	0.903048	0.897948	0.855085	0.883953	0.877238	0.887212	0.904766	0.905459	0.869724	0.873678	0.885019	0.891335	0.896767	0.911319	0.856103	0.873125	0.87375	0.874214	0.877818	0.870132	0.862447	0.863482	0.877717	0.873347	0.879314	0.875516	0.858327	0.867163	0.870497	0.874108	0.869227	0.883572	0.862917
	518	0.897786	0.873236	0.882315	0.885196	0.895578	0.858413	0.876266	0.878912	0.874717	0.886946	0.896841	0.854298	0.876068	0.875721	0.882711	0.890052	0.895283	0.856036	0.869692	0.870903	0.889406	0.894627	0.896741	0.859767	0.870061	0.883969	0.884544	0.891348	0.902204	0.866343	0.858122	0.869652	0.869038	0.863381	0.863092	0.86198	0.858241	0.869768	0.865107	0.866166	0.872077	0.861323	0.862885	0.87018	0.875858	0.864426	0.874507	0.84914
	519	0.876955	0.858352	0.865987	0.875511	0.881556	0.827622	0.855643	0.852777	0.87275	0.870704	0.883087	0.825643	0.86706	0.86604	0.87115	0.876075	0.886868	0.840389	0.857846	0.85993	0.866506	0.882166	0.88518	0.848899	0.856752	0.869545	0.870028	0.871129	0.888067	0.833603	0.844468	0.855244	0.856918	0.8557	0.842121	0.843552	0.84061	0.844616	0.837531	0.855734	0.848923	0.839693	0.851107	0.84773	0.84679	0.864936	0.844317	0.832788
	520	0.862254	0.848976	0.8531	0.861144	0.869823	0.816284	0.839127	0.847246	0.851926	0.857958	0.86516	0.823145	0.842682	0.850351	0.859986	0.863641	0.872236	0.826424	0.837844	0.845744	0.853477	0.869847	0.870449	0.835928	0.845808	0.853433	0.859242	0.869718	0.876721	0.830437	0.825832	0.840837	0.836216	0.83408	0.837103	0.83321	0.824409	0.839896	0.837398	0.840443	0.840517	0.829627	0.838392	0.829845	0.838649	0.839988	0.842031	0.831609
	521	0.830414	0.821347	0.834204	0.835319	0.843975	0.804367	0.816638	0.822586	0.83525	0.839645	0.847416	0.797428	0.819651	0.832419	0.832186	0.846952	0.856201	0.808145	0.821715	0.824901	0.832683	0.849332	0.85031	0.807671	0.816917	0.83554	0.835893	0.845128	0.856445	0.802479	0.801102	0.818357	0.815252	0.8163	0.813436	0.805567	0.808744	0.81052	0.810752	0.818864	0.823399	0.801863	0.811614	0.803653	0.824923	0.809513	0.816333	0.790704
	522	0.820093	0.802048	0.82284	0.817041	0.8264	0.781886	0.801941	0.805992	0.812118	0.830626	0.833983	0.77781	0.815379	0.805618	0.820537	0.826664	0.830162	0.791329	0.797613	0.805941	0.820575	0.825121	0.830637	0.7832	0.795492	0.814223	0.822798	0.825729	0.840355	0.789208	0.786568	0.797305	0.798349	0.792618	0.795536	0.790755	0.779737	0.793566	0.791282	0.788782	0.795277	0.78543	0.789406	0.792935	0.796932	0.807331	0.802065	0.784163
	523	0.818967	0.796086	0.798807	0.808584	0.817285	0.76881	0.796762	0.792579	0.809381	0.818985	0.824676	0.768259	0.799824	0.805666	0.817051	0.825916	0.829788	0.778899	0.787452	0.791387	0.802369	0.823368	0.820148	0.775487	0.793498	0.809932	0.808771	0.82122	0.830683	0.774454	0.778071	0.78712	0.789767	0.791836	0.777636	0.776719	0.776997	0.789032	0.773606	0.787638	0.784273	0.774662	0.782257	0.778729	0.78482	0.774529	0.788428	0.772262
	524	0.812086	0.786573	0.797806	0.811176	0.824717	0.760178	0.789484	0.793731	0.798649	0.812359	0.818119	0.763703	0.794809	0.801564	0.803548	0.814931	0.820252	0.765373	0.784081	0.78418	0.801843	0.826021	0.820754	0.778572	0.789928	0.80619	0.804909	0.818124	0.825335	0.771221	0.767522	0.779109	0.779612	0.790484	0.784077	0.782085	0.766156	0.77953	0.776264	0.773491	0.778695	0.774287	0.777159	0.77429	0.775871	0.77802	0.781886	0.770171
	525	0.79088	0.771234	0.787313	0.802764	0.793166	0.738405	0.776233	0.774234	0.782529	0.792343	0.79139	0.750478	0.770431	0.78411	0.790354	0.799458	0.809312	0.74044	0.771141	0.774217	0.79127	0.80688	0.806909	0.755714	0.76586	0.778802	0.792081	0.805328	0.810221	0.753099	0.741092	0.763088	0.761923	0.760614	0.759886	0.76039	0.751206	0.754627	0.759452	0.761272	0.768149	0.753453	0.760401	0.753805	0.762482	0.765437	0.777708	0.747655
	526	0.771112	0.762949	0.767546	0.778349	0.799991	0.737632	0.760043	0.767227	0.770727	0.787236	0.789602	0.73108	0.762816	0.768563	0.782499	0.784779	0.78893	0.73832	0.756607	0.766321	0.771178	0.787501	0.805324	0.745758	0.757327	0.77054	0.773438	0.791211	0.800921	0.742455	0.743495	0.753648	0.74299	0.758765	0.747978	0.745461	0.742867	0.75295	0.754203	0.746767	0.756457	0.743527	0.737431	0.74981	0.751178	0.753509	0.756661	0.73586
	527	0.783561	0.755303	0.772597	0.781622	0.787417	0.727519	0.754024	0.757456	0.766152	0.783279	0.784787	0.726745	0.75469	0.762745	0.765775	0.779544	0.790052	0.731593	0.755149	0.762786	0.776486	0.785843	0.797399	0.736643	0.751438	0.765017	0.769753	0.786703	0.794643	0.733226	0.716948	0.746569	0.747183	0.747529	0.740114	0.746005	0.728334	0.740964	0.740913	0.738549	0.739187	0.740905	0.733798	0.735857	0.733414	0.743618	0.743812	0.730714
	528	0.775303	0.755667	0.772901	0.769664	0.788492	0.730997	0.746419	0.750449	0.764057	0.783601	0.78896	0.727406	0.7526	0.756784	0.771953	0.780946	0.791875	0.730789	0.751686	0.759388	0.769335	0.781863	0.790779	0.735801	0.753571	0.763876	0.775568	0.793579	0.79627	0.728914	0.722339	0.734459	0.734473	0.746391	0.736968	0.737841	0.728453	0.735374	0.733803	0.737549	0.742931	0.734304	0.731103	0.741312	0.736509	0.73038	0.748857	0.730606
	529	0.769861	0.737096	0.75701	0.771483	0.77246	0.721013	0.741567	0.741	0.751101	0.776837	0.779607	0.721602	0.742338	0.737708	0.762201	0.772719	0.780796	0.729107	0.745899	0.744606	0.760605	0.776746	0.77987	0.731104	0.738175	0.757075	0.770463	0.781011	0.783436	0.72824	0.717241	0.731044	0.731329	0.736861	0.72491	0.736713	0.719459	0.718606	0.724965	0.732905	0.737047	0.731261	0.722958	0.722032	0.726013	0.73169	0.743654	0.725406
	530	0.764169	0.726764	0.745559	0.760116	0.762504	0.706326	0.734615	0.737405	0.74426	0.757742	0.768374	0.708303	0.729755	0.734608	0.74358	0.764865	0.770838	0.712144	0.727993	0.735975	0.746085	0.766701	0.772784	0.72304	0.728622	0.74968	0.752841	0.764435	0.773763	0.705268	0.712963	0.710365	0.718816	0.717588	0.717421	0.723805	0.703794	0.719973	0.71121	0.714898	0.717255	0.715577	0.721083	0.71068	0.709259	0.719761	0.721819	0.719026
	531	0.756287	0.728038	0.742424	0.753524	0.751145	0.707292	0.727056	0.733948	0.735879	0.752542	0.762276	0.702057	0.722233	0.733082	0.7438	0.756638	0.764013	0.712876	0.716648	0.72716	0.74354	0.753198	0.768589	0.702917	0.720553	0.736306	0.744496	0.754007	0.759673	0.70291	0.697961	0.71142	0.715278	0.715739	0.700345	0.71428	0.695932	0.700472	0.712273	0.709682	0.718172	0.714734	0.700809	0.705797	0.69782	0.70616	0.71906	0.698815
	532	0.756787	0.714611	0.726794	0.741975	0.748902	0.706326	0.715299	0.714404	0.735409	0.740487	0.756728	0.690816	0.720329	0.725643	0.72637	0.753973	0.760694	0.704833	0.714143	0.724176	0.736302	0.762342	0.76789	0.700323	0.722871	0.736854	0.734375	0.745173	0.761207	0.702237	0.692862	0.70608	0.704665	0.696892	0.705812	0.706543	0.693132	0.698236	0.699382	0.702322	0.707015	0.698956	0.695008	0.699074	0.695667	0.699324	0.699748	0.696617
	533	0.731453	0.701912	0.71186	0.728426	0.73745	0.681654	0.701722	0.705969	0.713088	0.737588	0.729815	0.675165	0.699434	0.715056	0.713618	0.732423	0.741013	0.69021	0.708903	0.705674	0.719324	0.736284	0.741644	0.69282	0.701354	0.71782	0.720437	0.743989	0.740513	0.688965	0.670476	0.689809	0.687041	0.68338	0.687238	0.697679	0.673953	0.687368	0.678185	0.682529	0.68623	0.679994	0.686511	0.677321	0.690149	0.684704	0.693599	0.672224
	534	0.740023	0.702321	0.71038	0.728562	0.738665	0.691703	0.702142	0.70053	0.70753	0.724888	0.732704	0.670242	0.697483	0.703372	0.708675	0.727936	0.738488	0.68246	0.693047	0.709577	0.719939	0.737894	0.735024	0.683074	0.696021	0.709695	0.722878	0.736066	0.741676	0.680073	0.668894	0.681364	0.678656	0.68153	0.672708	0.689126	0.66752	0.677307	0.684165	0.6806	0.685847	0.683038	0.678073	0.671233	0.688467	0.68645	0.692969	0.675709
	535	0.734205	0.692945	0.704807	0.717105	0.733664	0.669802	0.691924	0.691081	0.70475	0.721806	0.725139	0.678692	0.697669	0.702179	0.709911	0.721157	0.727876	0.670396	0.687716	0.69764	0.710156	0.723965	0.734325	0.682583	0.688509	0.703533	0.713246	0.731603	0.730887	0.682498	0.664088	0.672359	0.673218	0.683664	0.676078	0.684655	0.66079	0.672215	0.665825	0.682958	0.685695	0.677326	0.669401	0.675038	0.670233	0.668849	0.678701	0.674315
	536	0.725885	0.686345	0.705068	0.712558	0.724502	0.667483	0.694443	0.695229	0.704408	0.720241	0.731053	0.657311	0.686014	0.700796	0.70338	0.724196	0.728671	0.666009	0.69045	0.69562	0.707567	0.724818	0.731434	0.687561	0.687164	0.705952	0.710627	0.725364	0.72833	0.674953	0.660982	0.666956	0.677149	0.675343	0.671809	0.678356	0.649294	0.667495	0.66722	0.671311	0.680575	0.672878	0.666003	0.666857	0.669829	0.674158	0.680908	0.673993
	537	0.70593	0.671325	0.688915	0.70642	0.713004	0.659108	0.673308	0.676838	0.688887	0.704137	0.712805	0.648347	0.676356	0.681911	0.691642	0.7069	0.709083	0.662426	0.672408	0.682077	0.697653	0.708614	0.709524	0.658463	0.669032	0.694997	0.698287	0.707832	0.719727	0.652452	0.647035	0.646029	0.649699	0.666453	0.654958	0.656895	0.650485	0.650043	0.652003	0.656449	0.652453	0.653448	0.65569	0.645738	0.658256	0.650084	0.65726	0.646223
	538	0.695108	0.663951	0.678683	0.696554	0.703375	0.653698	0.66071	0.668495	0.675803	0.698615	0.698272	0.644893	0.666744	0.669894	0.680964	0.697644	0.704034	0.645024	0.660835	0.675053	0.67914	0.707192	0.709198	0.648997	0.666991	0.671444	0.688743	0.701093	0.714937	0.657572	0.63379	0.648575	0.648912	0.650238	0.649266	0.661055	0.63625	0.641038	0.643897	0.655091	0.648326	0.655976	0.644556	0.642757	0.647087	0.645647	0.65521	0.639897
	539	0.683848	0.660127	0.663662	0.690916	0.699869	0.63302	0.654458	0.660797	0.674606	0.677771	0.699739	0.626819	0.648728	0.667366	0.674742	0.691473	0.698051	0.635593	0.659194	0.665871	0.674139	0.697906	0.696658	0.640653	0.660638	0.675233	0.679288	0.69408	0.700009	0.633926	0.630509	0.633547	0.640265	0.638717	0.640728	0.643443	0.631485	0.628245	0.632401	0.643301	0.640455	0.645349	0.631255	0.628108	0.642848	0.642519	0.646145	0.632338
	540	0.677906	0.649932	0.657872	0.672547	0.681406	0.622713	0.648253	0.647799	0.660794	0.681406	0.683279	0.621822	0.643945	0.65573	0.658459	0.683012	0.693422	0.621847	0.64302	0.650078	0.661724	0.683597	0.689665	0.62621	0.639028	0.658344	0.665261	0.683242	0.686105	0.620251	0.616854	0.619388	0.627883	0.628191	0.618334	0.624781	0.619989	0.621165	0.629876	0.629725	0.620893	0.621424	0.614204	0.614599	0.626699	0.623973	0.631247	0.615504
	541	0.673339	0.63218	0.647205	0.661908	0.66542	0.613888	0.631503	0.628716	0.644931	0.660838	0.669983	0.606539	0.631872	0.640422	0.651752	0.666464	0.670001	0.610514	0.631265	0.633459	0.653871	0.669952	0.674467	0.622213	0.622334	0.639401	0.653232	0.668169	0.674991	0.610684	0.608533	0.614109	0.611832	0.61667	0.612717	0.618289	0.60766	0.609552	0.615456	0.621222	0.621122	0.611967	0.602777	0.599061	0.614453	0.61699	0.619265	0.609285
	542	0.661141	0.619162	0.64259	0.648268	0.670655	0.601263	0.625857	0.627011	0.63779	0.652004	0.657833	0.595591	0.615481	0.624303	0.639617	0.659826	0.661166	0.597426	0.61468	0.633413	0.641149	0.65479	0.668547	0.606577	0.621267	0.631915	0.637962	0.660018	0.672108	0.598087	0.597457	0.599081	0.601153	0.608776	0.598787	0.607014	0.59134	0.596386	0.594458	0.60343	0.603699	0.604757	0.600492	0.60071	0.605706	0.605862	0.607678	0.587412
	543	0.648755	0.61188	0.625392	0.635764	0.645181	0.590119	0.616479	0.61664	0.625818	0.636405	0.647563	0.573402	0.607587	0.611331	0.633174	0.644213	0.654247	0.584777	0.609258	0.618676	0.629963	0.652705	0.653349	0.583298	0.608653	0.618998	0.631925	0.63816	0.656622	0.5962	0.581458	0.583245	0.589426	0.588009	0.593469	0.593056	0.581929	0.586822	0.581833	0.595784	0.594223	0.593708	0.580452	0.580733	0.59346	0.591534	0.599559	0.578138
	544	0.623108	0.598179	0.605625	0.621897	0.637796	0.575045	0.591611	0.595391	0.617608	0.623338	0.636239	0.573035	0.599972	0.599313	0.611641	0.626449	0.631387	0.574834	0.589575	0.592921	0.6068	0.6302	0.637733	0.575656	0.592376	0.610827	0.611328	0.633288	0.636486	0.573565	0.564346	0.576663	0.574555	0.57535	0.579988	0.580654	0.56942	0.573407	0.574723	0.576992	0.577258	0.573248	0.574886	0.567225	0.575831	0.575315	0.585921	0.564145
	545	0.610659	0.573873	0.585293	0.605529	0.614331	0.555978	0.572528	0.574142	0.591611	0.599411	0.619871	0.558119	0.567886	0.582813	0.594122	0.605787	0.626525	0.564597	0.574995	0.582362	0.597105	0.612859	0.618619	0.565909	0.569931	0.583896	0.596413	0.609016	0.623465	0.562517	0.549695	0.555983	0.561714	0.561055	0.557894	0.569923	0.542975	0.55223	0.552063	0.560557	0.555938	0.564212	0.542717	0.55175	0.551743	0.555168	0.56046	0.562698
	546	0.588202	0.550478	0.568748	0.573656	0.590773	0.530791	0.554145	0.557594	0.564117	0.583997	0.595158	0.529317	0.553213	0.561305	0.562263	0.582648	0.598336	0.538422	0.552214	0.556974	0.573854	0.59547	0.597035	0.535128	0.549805	0.568103	0.572843	0.585883	0.597517	0.540892	0.52854	0.538285	0.537081	0.539151	0.52891	0.5319	0.521949	0.532418	0.530733	0.531904	0.544017	0.53392	0.536681	0.53152	0.529067	0.534948	0.536576	0.531121
	547	0.575066	0.543377	0.554162	0.562563	0.57848	0.522868	0.538515	0.546485	0.549793	0.56757	0.583971	0.517634	0.536729	0.538271	0.554982	0.57414	0.578608	0.526212	0.535903	0.549812	0.552928	0.574813	0.578108	0.531833	0.53594	0.552036	0.565163	0.571676	0.587286	0.524117	0.511838	0.520462	0.522471	0.529763	0.520596	0.532872	0.508964	0.52509	0.519104	0.524544	0.52132	0.529238	0.514883	0.511606	0.523617	0.519747	0.527984	0.517933
	548	0.552796	0.520027	0.537226	0.541784	0.555717	0.498261	0.524798	0.525098	0.534485	0.551834	0.558709	0.514328	0.523263	0.534169	0.536405	0.552216	0.563041	0.508957	0.511391	0.529887	0.538759	0.552213	0.563191	0.51178	0.519941	0.5325	0.543102	0.556557	0.560454	0.517044	0.497304	0.501956	0.502293	0.505867	0.497528	0.513666	0.493121	0.499379	0.496312	0.502465	0.506495	0.507233	0.494844	0.496639	0.501615	0.4956	0.505754	0.501313
	549	0.536782	0.51279	0.524599	0.5336	0.538843	0.493107	0.509448	0.509057	0.520674	0.532508	0.551327	0.495004	0.510215	0.518384	0.529212	0.54123	0.55299	0.499525	0.504966	0.511569	0.523053	0.539799	0.548319	0.495653	0.506678	0.520449	0.529297	0.546812	0.556455	0.494072	0.482126	0.485438	0.486373	0.490221	0.487942	0.493993	0.481863	0.489256	0.493986	0.494748	0.489454	0.490238	0.479491	0.483257	0.490311	0.494945	0.488885	0.486946
	550	0.516765	0.48903	0.496909	0.515322	0.521642	0.475457	0.487053	0.48684	0.496387	0.515299	0.521663	0.467524	0.483934	0.492584	0.502868	0.517857	0.523631	0.46772	0.484828	0.493435	0.504979	0.523406	0.525989	0.465433	0.485717	0.494477	0.504483	0.520173	0.525716	0.467394	0.461556	0.469105	0.471895	0.476282	0.468619	0.474398	0.455179	0.470066	0.46435	0.470239	0.466911	0.46828	0.462674	0.460807	0.465213	0.471452	0.473199	0.464697
	551	0.506881	0.472781	0.487504	0.496772	0.51005	0.448596	0.476088	0.48177	0.481293	0.495376	0.508321	0.45687	0.472325	0.477133	0.48738	0.49972	0.510355	0.456679	0.466694	0.479892	0.48401	0.504785	0.509487	0.465433	0.472408	0.480966	0.490101	0.501776	0.511579	0.461399	0.443565	0.45507	0.453092	0.447621	0.454314	0.45597	0.451963	0.453422	0.448933	0.454305	0.458658	0.457606	0.450721	0.449708	0.454649	0.448614	0.45901	0.445183
	552	0.473602	0.458671	0.468957	0.483268	0.488361	0.442025	0.457006	0.455497	0.464788	0.479133	0.489249	0.433946	0.454077	0.460489	0.474009	0.482891	0.497359	0.443665	0.447877	0.457993	0.465672	0.485976	0.493264	0.443136	0.453209	0.463758	0.474654	0.487659	0.496931	0.439841	0.430497	0.435136	0.43108	0.441434	0.443604	0.44555	0.428614	0.434108	0.430726	0.43687	0.442993	0.43635	0.434724	0.436073	0.441932	0.439086	0.440013	0.432156
	553	0.469348	0.445198	0.457941	0.471356	0.483874	0.433329	0.446741	0.448905	0.461667	0.476372	0.479529	0.424467	0.449155	0.446802	0.460727	0.478637	0.488009	0.434744	0.441908	0.460977	0.462952	0.482233	0.494103	0.438227	0.446717	0.463484	0.463423	0.477641	0.488653	0.430275	0.42616	0.437434	0.423218	0.430268	0.424506	0.430815	0.426946	0.426158	0.429995	0.42801	0.436039	0.430685	0.426579	0.428082	0.436011	0.435741	0.436387	0.42524
	554	0.467722	0.437415	0.453588	0.459353	0.469758	0.417676	0.435543	0.439041	0.450336	0.466986	0.476824	0.420206	0.437546	0.450188	0.456623	0.465922	0.475574	0.420048	0.436486	0.441833	0.456723	0.463991	0.468743	0.425607	0.434706	0.453852	0.458496	0.470127	0.476004	0.425829	0.417663	0.4175	0.423939	0.421449	0.417166	0.422029	0.416046	0.415414	0.41943	0.422865	0.423353	0.426799	0.415446	0.416286	0.418786	0.42934	0.423538	0.415215
	555	0.460153	0.433273	0.449016	0.455624	0.466205	0.411105	0.43573	0.438811	0.441656	0.463029	0.469901	0.410874	0.425056	0.437408	0.444356	0.458957	0.46384	0.408862	0.428968	0.432605	0.446501	0.462665	0.47746	0.418805	0.423576	0.445043	0.451749	0.463115	0.469727	0.409391	0.407642	0.415513	0.408084	0.416329	0.419638	0.411842	0.400381	0.415538	0.406073	0.412004	0.421596	0.414673	0.408942	0.409183	0.410712	0.414939	0.409743	0.404653
	556	0.454398	0.431497	0.437478	0.442302	0.457652	0.405115	0.42164	0.426043	0.436396	0.446326	0.459493	0.393975	0.418973	0.426725	0.441091	0.452786	0.460427	0.396578	0.419628	0.428198	0.439746	0.454041	0.460631	0.404992	0.418104	0.429204	0.437189	0.457013	0.462519	0.407976	0.397093	0.401167	0.399895	0.411066	0.39672	0.405427	0.399428	0.406409	0.406472	0.406645	0.417851	0.402875	0.397105	0.398719	0.404656	0.402211	0.40659	0.39688
	557	0.435569	0.411561	0.41658	0.428117	0.446527	0.39571	0.410442	0.417562	0.421687	0.432614	0.446197	0.393681	0.406296	0.416472	0.429221	0.439884	0.443832	0.394019	0.411655	0.422183	0.425181	0.438975	0.446086	0.39777	0.408505	0.418112	0.429288	0.443033	0.449219	0.400027	0.382384	0.394026	0.39164	0.398478	0.390054	0.396058	0.384776	0.387964	0.392451	0.395927	0.399052	0.392902	0.3848	0.390982	0.385816	0.396465	0.402333	0.393556
	558	0.436007	0.40792	0.4188	0.435119	0.443255	0.388109	0.409509	0.411062	0.421003	0.437583	0.44693	0.380749	0.408572	0.415089	0.424367	0.441614	0.446029	0.397017	0.41006	0.413552	0.423382	0.439733	0.447718	0.395877	0.409201	0.421444	0.424716	0.442168	0.446801	0.393897	0.381857	0.396137	0.39092	0.394424	0.388107	0.39633	0.381083	0.389952	0.389993	0.393998	0.390264	0.38691	0.382574	0.388191	0.390863	0.39952	0.395554	0.394199
	559	0.425622	0.405917	0.406043	0.422524	0.433813	0.387722	0.401204	0.403964	0.408175	0.42677	0.434322	0.382292	0.394642	0.400496	0.41488	0.426702	0.435697	0.382248	0.397029	0.403498	0.418162	0.433952	0.43956	0.389567	0.399277	0.407888	0.419744	0.428689	0.442987	0.381973	0.370839	0.382537	0.38463	0.384468	0.388481	0.37829	0.373399	0.378214	0.382351	0.386924	0.386061	0.372958	0.377769	0.37722	0.379962	0.383955	0.387593	0.375007
	560	0.421556	0.396768	0.414011	0.419933	0.431149	0.38463	0.394998	0.40189	0.402745	0.416187	0.430379	0.381043	0.393759	0.39897	0.409981	0.42011	0.431396	0.381005	0.394979	0.396566	0.410178	0.426609	0.435178	0.383326	0.389306	0.409896	0.412598	0.428552	0.43457	0.377257	0.362576	0.378128	0.375917	0.383828	0.377472	0.375258	0.36655	0.366725	0.379361	0.374134	0.378343	0.379419	0.372202	0.366438	0.376262	0.374427	0.38507	0.369914
	561	0.412861	0.386664	0.395333	0.409339	0.413153	0.365949	0.3866	0.389583	0.398084	0.409654	0.421439	0.364879	0.381176	0.388764	0.401156	0.406694	0.418961	0.368941	0.384135	0.390047	0.399825	0.415332	0.42343	0.372388	0.385225	0.394331	0.405584	0.420127	0.42234	0.377728	0.358064	0.360678	0.36288	0.373089	0.371854	0.370748	0.36107	0.363744	0.364941	0.365773	0.366269	0.363126	0.361186	0.36276	0.37209	0.370427	0.375217	0.36139
	562	0.406481	0.375148	0.388715	0.399109	0.406048	0.364146	0.376196	0.375478	0.388122	0.400635	0.4053	0.358854	0.375093	0.379846	0.388492	0.403609	0.405124	0.366382	0.371423	0.378983	0.389954	0.409694	0.410564	0.364114	0.375162	0.389173	0.391335	0.40806	0.412388	0.364053	0.351149	0.35689	0.356263	0.359078	0.35343	0.360756	0.35416	0.352503	0.357034	0.360486	0.360996	0.358678	0.351107	0.355403	0.359844	0.357117	0.360634	0.354474
	563	0.392656	0.373145	0.378309	0.395244	0.404833	0.352809	0.36957	0.370592	0.381237	0.389454	0.40099	0.34842	0.370589	0.370785	0.383285	0.402861	0.402178	0.355122	0.363997	0.375861	0.381926	0.395527	0.408419	0.36173	0.365192	0.371371	0.382013	0.398133	0.405041	0.355565	0.342768	0.344159	0.352136	0.353602	0.352157	0.35333	0.33927	0.354614	0.355838	0.349268	0.356946	0.3451	0.34308	0.344178	0.35473	0.350207	0.353461	0.350292
	564	0.390154	0.356168	0.382445	0.384014	0.393849	0.340569	0.357346	0.366997	0.365459	0.390236	0.392554	0.348347	0.360745	0.368306	0.374989	0.388463	0.401057	0.348103	0.361855	0.374805	0.380303	0.386857	0.399189	0.354228	0.360091	0.37516	0.382369	0.394581	0.396484	0.344179	0.336615	0.345277	0.345781	0.339805	0.342346	0.342366	0.338198	0.344243	0.338826	0.349411	0.350298	0.341449	0.340677	0.340119	0.350693	0.350062	0.358032	0.340749
	565	0.381146	0.357806	0.366379	0.38215	0.390203	0.337993	0.359492	0.360129	0.371317	0.386417	0.391591	0.331962	0.347604	0.363298	0.371547	0.37916	0.393062	0.342619	0.354839	0.354697	0.37324	0.389889	0.395226	0.340275	0.353181	0.370687	0.37025	0.384699	0.390439	0.342563	0.333099	0.337701	0.334513	0.344926	0.336953	0.341705	0.326285	0.343063	0.334507	0.343837	0.344261	0.33672	0.333529	0.330543	0.337169	0.335734	0.338405	0.334155
	566	0.378456	0.350159	0.359021	0.371601	0.376788	0.340634	0.350021	0.345748	0.352803	0.372981	0.375178	0.334093	0.339292	0.351471	0.35522	0.370512	0.382731	0.331432	0.336796	0.348866	0.360869	0.371648	0.38194	0.338732	0.344741	0.353159	0.363459	0.376685	0.381231	0.335759	0.318976	0.32348	0.326782	0.330346	0.32879	0.333541	0.321997	0.326605	0.329058	0.333762	0.32829	0.33157	0.321165	0.322108	0.332997	0.32766	0.330679	0.332279
	567	0.368698	0.339599	0.352577	0.361735	0.368655	0.325625	0.341529	0.345103	0.349724	0.369806	0.373435	0.324394	0.337667	0.345796	0.354073	0.362472	0.373896	0.322439	0.335156	0.346525	0.353499	0.371174	0.376952	0.326392	0.335559	0.348594	0.359819	0.367851	0.376953	0.326866	0.317628	0.323666	0.325079	0.325581	0.322049	0.32351	0.31473	0.317476	0.318493	0.327045	0.329436	0.319631	0.325853	0.317542	0.322904	0.319441	0.324294	0.315767
	568	0.358251	0.33218	0.342259	0.355824	0.360568	0.317315	0.33677	0.341092	0.341172	0.358855	0.365137	0.305364	0.337203	0.337498	0.348116	0.361303	0.372727	0.319149	0.330873	0.337894	0.347445	0.363025	0.37299	0.321974	0.329392	0.336179	0.346813	0.363251	0.368536	0.316896	0.306376	0.312675	0.315121	0.319038	0.317555	0.318806	0.307285	0.312011	0.313044	0.316827	0.319273	0.310455	0.306633	0.312088	0.317858	0.31755	0.318619	0.310299
	569	0.354623	0.326809	0.335772	0.348595	0.362625	0.31287	0.328372	0.333118	0.340788	0.357797	0.362432	0.307788	0.323923	0.327054	0.33832	0.352562	0.36305	0.314908	0.32864	0.332935	0.344067	0.354259	0.363759	0.312789	0.329531	0.335905	0.344771	0.35592	0.364583	0.308677	0.303446	0.311433	0.307914	0.310006	0.311114	0.313518	0.298827	0.312446	0.310652	0.314755	0.313694	0.307177	0.30634	0.303653	0.310994	0.308095	0.313416	0.306653
	570	0.3423	0.323714	0.330199	0.337365	0.349724	0.307395	0.320021	0.320581	0.328174	0.344591	0.347714	0.300882	0.317793	0.324002	0.328744	0.341249	0.357954	0.304891	0.30832	0.327151	0.330906	0.34829	0.352384	0.312369	0.319375	0.32212	0.335982	0.350182	0.354399	0.304567	0.2953	0.301124	0.295335	0.301401	0.299206	0.305354	0.293049	0.295988	0.29703	0.306324	0.302308	0.297533	0.298898	0.297184	0.299085	0.301986	0.306164	0.292446
	571	0.338233	0.308421	0.322797	0.332909	0.341264	0.298312	0.305977	0.314635	0.321119	0.336815	0.342304	0.292138	0.303167	0.309886	0.320448	0.331152	0.346314	0.297434	0.308274	0.319851	0.326607	0.336208	0.341989	0.299117	0.306344	0.322713	0.324973	0.337659	0.344122	0.298841	0.285513	0.293051	0.283477	0.295	0.296435	0.294701	0.285425	0.290958	0.297894	0.286245	0.299175	0.290182	0.28003	0.283739	0.292154	0.294712	0.293631	0.293947
	572	0.332541	0.310696	0.32123	0.32909	0.334346	0.300567	0.313815	0.315971	0.317527	0.332536	0.340608	0.292065	0.305674	0.309981	0.31908	0.33592	0.342106	0.295752	0.308229	0.311909	0.323536	0.336587	0.346278	0.298415	0.306947	0.317829	0.324086	0.340893	0.34175	0.297696	0.279008	0.289635	0.285901	0.293791	0.290743	0.294351	0.279886	0.290274	0.291381	0.292962	0.296347	0.282363	0.286476	0.287164	0.297335	0.286494	0.297099	0.285638
	573	0.328537	0.296586	0.315526	0.32136	0.335515	0.292837	0.304577	0.307997	0.311284	0.328533	0.340883	0.28817	0.300241	0.306882	0.314226	0.326617	0.331588	0.285808	0.296747	0.303553	0.309542	0.330522	0.333364	0.290983	0.303515	0.306829	0.321067	0.331785	0.338449	0.286176	0.275961	0.284916	0.282429	0.287035	0.279209	0.287664	0.281613	0.282139	0.280085	0.28453	0.290998	0.278712	0.277921	0.277778	0.285089	0.288021	0.29032	0.27572
	574	0.318654	0.295903	0.311651	0.316132	0.321632	0.28865	0.293613	0.30431	0.302989	0.320572	0.323782	0.276488	0.287983	0.300157	0.303901	0.316333	0.331448	0.279959	0.291826	0.302911	0.30941	0.316735	0.330194	0.283901	0.291783	0.305277	0.308461	0.32122	0.321475	0.280652	0.273793	0.280631	0.278892	0.281915	0.279359	0.283232	0.271964	0.278909	0.282743	0.279957	0.281293	0.276043	0.272882	0.273846	0.27789	0.278857	0.284172	0.269715
	575	0.308958	0.28498	0.297675	0.301855	0.319389	0.27873	0.289507	0.290205	0.291957	0.308379	0.317271	0.272961	0.283804	0.285469	0.295958	0.31049	0.317517	0.273525	0.281939	0.291755	0.301206	0.311949	0.31565	0.275628	0.284131	0.294185	0.302202	0.315528	0.320219	0.270547	0.260431	0.272247	0.269589	0.273807	0.269697	0.276195	0.255703	0.264812	0.26427	0.27717	0.274033	0.259844	0.264268	0.26687	0.269008	0.269474	0.267224	0.26414
	576	0.304204	0.284615	0.289925	0.298309	0.301907	0.268037	0.277003	0.286472	0.285885	0.302075	0.30613	0.260691	0.275353	0.278173	0.293531	0.300159	0.314011	0.264166	0.277246	0.285281	0.292608	0.305458	0.313319	0.267003	0.277407	0.286242	0.29723	0.304781	0.306966	0.268324	0.256212	0.263429	0.260941	0.262215	0.255692	0.263248	0.252785	0.263942	0.262808	0.265595	0.269678	0.261482	0.257823	0.261542	0.263962	0.262346	0.271717	0.256152
	577	0.296384	0.274101	0.281217	0.287988	0.300598	0.255089	0.270424	0.277622	0.284987	0.292643	0.309293	0.257899	0.269363	0.274644	0.287397	0.294643	0.298724	0.258902	0.272371	0.278854	0.287037	0.295508	0.301012	0.264619	0.271935	0.284508	0.287021	0.300592	0.299247	0.262935	0.247832	0.253679	0.255176	0.261148	0.257864	0.255006	0.245161	0.252143	0.252708	0.263237	0.256304	0.253851	0.252139	0.253869	0.26127	0.256673	0.264228	0.250147
	578	0.282622	0.266636	0.271595	0.284532	0.298308	0.25277	0.263845	0.265868	0.268996	0.281461	0.295493	0.249743	0.26523	0.271496	0.279146	0.289875	0.296573	0.244937	0.259112	0.268249	0.277561	0.287027	0.295324	0.250035	0.261733	0.272366	0.278187	0.285701	0.294689	0.257074	0.23992	0.248401	0.249083	0.250551	0.251723	0.252051	0.244088	0.242454	0.241212	0.240086	0.247975	0.247858	0.242529	0.245117	0.248284	0.248818	0.250828	0.239747
	579	0.282998	0.260355	0.270507	0.276348	0.290736	0.253994	0.262352	0.261074	0.271005	0.277366	0.293888	0.248788	0.25794	0.266059	0.269967	0.283798	0.294657	0.251444	0.252825	0.268157	0.277385	0.283521	0.290289	0.255925	0.261501	0.271271	0.279252	0.286612	0.290318	0.253773	0.239686	0.242501	0.246986	0.242728	0.246255	0.248785	0.232831	0.242641	0.242142	0.244587	0.247899	0.245096	0.244053	0.242199	0.245862	0.242927	0.247753	0.240926
	580	0.278744	0.249522	0.258229	0.273438	0.275685	0.240209	0.252508	0.254252	0.260316	0.268762	0.27885	0.238281	0.247168	0.253136	0.26198	0.273513	0.276658	0.238503	0.245216	0.247957	0.263698	0.276462	0.282131	0.24085	0.246707	0.258216	0.262518	0.27837	0.280459	0.233226	0.226383	0.230951	0.234342	0.233056	0.231052	0.237083	0.22348	0.228791	0.239152	0.235227	0.238958	0.227398	0.227177	0.229896	0.235231	0.236817	0.240265	0.229507
	581	0.269799	0.241784	0.254093	0.263026	0.269795	0.235442	0.244763	0.2472	0.255698	0.260848	0.269084	0.227186	0.248328	0.249797	0.25695	0.268138	0.27549	0.231922	0.243211	0.249288	0.256811	0.264522	0.276118	0.235801	0.241143	0.253286	0.263095	0.273042	0.273065	0.229049	0.223218	0.231882	0.225432	0.230709	0.229778	0.227324	0.226756	0.228108	0.231643	0.225509	0.233838	0.22679	0.225185	0.219305	0.232338	0.231653	0.233013	0.227148
	582	0.254473	0.233955	0.237896	0.250205	0.259605	0.223847	0.233798	0.235215	0.241715	0.255556	0.257256	0.21734	0.227155	0.23654	0.245433	0.254581	0.265111	0.22388	0.231228	0.236204	0.24014	0.256609	0.257051	0.227668	0.232424	0.238726	0.247692	0.26102	0.260045	0.227634	0.214955	0.214991	0.215409	0.225873	0.214874	0.218576	0.208887	0.213141	0.21822	0.218364	0.225508	0.217285	0.209422	0.212392	0.224465	0.216525	0.218666	0.217767
	583	0.245152	0.224078	0.228361	0.238792	0.247733	0.217083	0.22414	0.224706	0.23342	0.244697	0.247948	0.209625	0.219029	0.228766	0.234754	0.248738	0.24716	0.215033	0.222435	0.230466	0.238166	0.245096	0.252669	0.212383	0.225932	0.229551	0.240234	0.246403	0.254743	0.215238	0.205989	0.210271	0.21043	0.214921	0.205887	0.210451	0.202871	0.210284	0.207987	0.211433	0.218401	0.21354	0.205848	0.209285	0.21518	0.207651	0.212202	0.210476
	584	0.232579	0.219936	0.225792	0.236974	0.239787	0.209869	0.218028	0.222448	0.222987	0.239866	0.244647	0.208376	0.220329	0.225619	0.232107	0.23995	0.247581	0.206039	0.218835	0.219493	0.230401	0.238226	0.247588	0.213785	0.211	0.22558	0.233398	0.242031	0.247024	0.20958	0.198781	0.20077	0.201782	0.209231	0.204089	0.20563	0.200846	0.205502	0.206924	0.208003	0.205181	0.204223	0.200984	0.19641	0.205087	0.194414	0.211099	0.1997
	585	0.232141	0.215885	0.221308	0.225471	0.236234	0.202976	0.209257	0.216225	0.2176	0.226752	0.232818	0.200073	0.212296	0.215842	0.223414	0.235368	0.23954	0.203846	0.209358	0.218345	0.223953	0.239316	0.239616	0.205231	0.21522	0.215812	0.22381	0.234472	0.240048	0.197117	0.198078	0.196671	0.194641	0.203044	0.198472	0.195871	0.193162	0.19718	0.19596	0.199357	0.201207	0.19809	0.192605	0.191717	0.199435	0.198851	0.20629	0.192462
	586	0.2287	0.210469	0.215169	0.224288	0.229691	0.199948	0.198152	0.208297	0.215889	0.224451	0.226491	0.195738	0.203427	0.208927	0.217192	0.22041	0.232107	0.199605	0.203982	0.206271	0.216714	0.227234	0.229407	0.204179	0.203487	0.207093	0.21693	0.227095	0.236607	0.200889	0.189112	0.192945	0.192282	0.194083	0.190159	0.191983	0.185419	0.187679	0.191508	0.193498	0.194024	0.193033	0.192781	0.184678	0.196205	0.194123	0.195491	0.187852
	587	0.216189	0.198634	0.203718	0.215286	0.221137	0.188804	0.198852	0.20212	0.203404	0.214006	0.214937	0.187877	0.189311	0.199008	0.206381	0.210593	0.219812	0.18469	0.199335	0.20471	0.207721	0.219795	0.221295	0.190015	0.195836	0.200749	0.207031	0.219217	0.222842	0.188089	0.178211	0.180215	0.187369	0.185549	0.184242	0.18864	0.177735	0.178922	0.182205	0.183637	0.182944	0.184185	0.185749	0.176941	0.183623	0.183868	0.185007	0.184153
	588	0.205868	0.190077	0.194706	0.204192	0.21305	0.185841	0.190081	0.193178	0.193484	0.209773	0.212737	0.180529	0.183925	0.187324	0.201086	0.2069	0.214623	0.183812	0.18439	0.193646	0.194823	0.210035	0.212624	0.179708	0.184196	0.195682	0.197354	0.207149	0.211589	0.182633	0.173758	0.172142	0.173284	0.181353	0.175255	0.178376	0.169516	0.172401	0.170842	0.179207	0.18004	0.17557	0.17321	0.167047	0.179922	0.171867	0.17744	0.172894
	589	0.201614	0.184797	0.187086	0.203283	0.208049	0.17444	0.183969	0.186771	0.192586	0.202871	0.20618	0.176855	0.179467	0.185703	0.193099	0.200122	0.210322	0.177232	0.182249	0.18956	0.192323	0.202881	0.200457	0.177675	0.184335	0.192715	0.196822	0.202459	0.20373	0.172797	0.165143	0.173881	0.168501	0.173032	0.168214	0.174177	0.164989	0.170476	0.164729	0.167989	0.174996	0.17042	0.168639	0.165335	0.171242	0.168885	0.172079	0.165496
	590	0.19148	0.172007	0.186782	0.191598	0.195616	0.16175	0.179163	0.174003	0.18258	0.186122	0.196736	0.16701	0.174963	0.182126	0.18167	0.186752	0.194661	0.169993	0.172408	0.183133	0.182057	0.194826	0.201902	0.169892	0.17251	0.183677	0.188832	0.19326	0.201125	0.17246	0.155239	0.165994	0.163719	0.163502	0.167466	0.165001	0.156591	0.162651	0.165393	0.160343	0.164985	0.165785	0.164655	0.156329	0.166599	0.163794	0.16869	0.158634
	591	0.190792	0.170278	0.174504	0.182141	0.188324	0.163296	0.168712	0.169486	0.171805	0.182948	0.18862	0.153784	0.167116	0.171014	0.17633	0.182171	0.190454	0.16429	0.167897	0.173584	0.178767	0.183597	0.195376	0.16288	0.168382	0.169527	0.184126	0.183607	0.190755	0.158313	0.150258	0.15494	0.160377	0.155537	0.147768	0.158275	0.147775	0.157496	0.158283	0.155413	0.15956	0.155391	0.151178	0.156837	0.156843	0.157902	0.157733	0.156168
	592	0.181409	0.167137	0.167276	0.178685	0.183135	0.157949	0.164746	0.161189	0.173686	0.177702	0.185182	0.150257	0.161543	0.164052	0.171653	0.180441	0.189706	0.157929	0.160151	0.168993	0.171968	0.183076	0.187264	0.15678	0.160777	0.165647	0.174139	0.183743	0.190197	0.16121	0.147035	0.150779	0.155726	0.154612	0.15376	0.154465	0.146405	0.14936	0.150907	0.151626	0.15956	0.151037	0.148424	0.143201	0.159669	0.154048	0.15253	0.146357
	593	0.179407	0.155439	0.160528	0.169501	0.176264	0.15286	0.158821	0.163724	0.163467	0.174941	0.177204	0.149375	0.16015	0.1579	0.167108	0.172588	0.178954	0.150472	0.154046	0.165641	0.165475	0.173837	0.176915	0.154186	0.158041	0.162269	0.171032	0.175865	0.184384	0.152991	0.141819	0.143389	0.144589	0.14814	0.145821	0.148206	0.14307	0.14582	0.149179	0.149268	0.150313	0.145887	0.141861	0.141172	0.152739	0.147793	0.151584	0.142926
	594	0.167584	0.155576	0.157698	0.162954	0.169814	0.150026	0.153082	0.156442	0.155984	0.164174	0.170006	0.147759	0.148588	0.153322	0.16296	0.165763	0.172269	0.149814	0.149763	0.155909	0.161921	0.166919	0.170761	0.1504	0.152801	0.155423	0.161355	0.169308	0.171224	0.147736	0.134611	0.141837	0.140592	0.13989	0.142301	0.139069	0.138305	0.135263	0.141737	0.137478	0.144964	0.144061	0.137173	0.136796	0.142175	0.141828	0.145436	0.141693
	595	0.163268	0.1467	0.151689	0.156952	0.162242	0.14294	0.14543	0.150173	0.150468	0.156904	0.166017	0.14144	0.140045	0.149602	0.151928	0.156881	0.164415	0.13658	0.142792	0.151547	0.151437	0.160665	0.161391	0.141986	0.146262	0.149763	0.155407	0.162568	0.171131	0.143627	0.130333	0.131466	0.130765	0.13861	0.134512	0.137514	0.12943	0.134952	0.136953	0.135048	0.140838	0.136149	0.13231	0.130581	0.135715	0.137537	0.140864	0.13601
	596	0.154635	0.139645	0.147379	0.152996	0.155417	0.132633	0.14417	0.147315	0.14491	0.157088	0.160011	0.133946	0.140184	0.140779	0.147869	0.15847	0.160114	0.13775	0.138919	0.144615	0.147883	0.157728	0.162976	0.135114	0.142599	0.143098	0.14826	0.1551	0.161644	0.130625	0.128633	0.133391	0.13142	0.13349	0.129044	0.129738	0.12806	0.132903	0.132368	0.130761	0.136252	0.131045	0.129028	0.12982	0.136926	0.126991	0.134479	0.129899
	597	0.150507	0.137051	0.142982	0.153815	0.1571	0.132633	0.136099	0.141553	0.143327	0.147288	0.152492	0.129096	0.137026	0.136535	0.146766	0.148934	0.157823	0.13212	0.136596	0.141309	0.144769	0.151853	0.155144	0.132871	0.136756	0.141273	0.14937	0.152095	0.154157	0.131231	0.127286	0.128299	0.125983	0.128227	0.125449	0.127444	0.125558	0.125326	0.12951	0.128403	0.130827	0.126925	0.123579	0.121575	0.133293	0.124082	0.129592	0.124538
	598	0.148255	0.129358	0.137234	0.142584	0.145742	0.128189	0.133252	0.134317	0.134134	0.1431	0.144514	0.127994	0.128854	0.132195	0.142176	0.140754	0.148941	0.130584	0.128622	0.13277	0.138276	0.14702	0.150622	0.129926	0.133463	0.132919	0.142978	0.144945	0.147926	0.121396	0.118905	0.119108	0.118056	0.122964	0.120581	0.12484	0.115016	0.117998	0.124859	0.119757	0.123949	0.12435	0.122524	0.119736	0.122124	0.125464	0.126833	0.121803
	599	0.142062	0.130269	0.132445	0.137719	0.143124	0.119299	0.126954	0.127956	0.131398	0.138867	0.14268	0.118736	0.125046	0.131289	0.133616	0.139725	0.142677	0.12181	0.125934	0.128087	0.131432	0.14683	0.145355	0.122213	0.125719	0.132326	0.136142	0.143488	0.14481	0.121665	0.118495	0.120164	0.119235	0.11699	0.119158	0.121924	0.111204	0.1157	0.119011	0.120472	0.113939	0.115642	0.114848	0.111936	0.116741	0.118918	0.118004	0.117675
	600	0.138934	0.12731	0.132793	0.130263	0.139665	0.118204	0.124621	0.130767	0.130885	0.134174	0.13805	0.119104	0.124814	0.123277	0.129335	0.134396	0.136787	0.115303	0.122198	0.125838	0.131038	0.138018	0.141485	0.12074	0.12085	0.123745	0.131747	0.140301	0.139137	0.117691	0.109763	0.112712	0.116352	0.117132	0.114065	0.118697	0.110787	0.112408	0.114958	0.112826	0.117454	0.115361	0.114672	0.112126	0.11923	0.113899	0.118556	0.111778
	601	0.13199	0.119299	0.123999	0.127626	0.13228	0.113566	0.120888	0.123485	0.123616	0.127088	0.133832	0.111976	0.118964	0.119987	0.124437	0.12673	0.134496	0.114572	0.116958	0.118584	0.128844	0.132332	0.137523	0.112326	0.114311	0.126027	0.129217	0.133561	0.13737	0.116209	0.104723	0.108613	0.111504	0.112154	0.110321	0.114731	0.106915	0.109862	0.115489	0.113112	0.110271	0.10567	0.105414	0.104389	0.110214	0.104008	0.113274	0.104755
	602	0.130364	0.118844	0.121865	0.125352	0.132374	0.113631	0.11291	0.119613	0.119383	0.127088	0.136399	0.105805	0.114042	0.113978	0.122099	0.122148	0.131644	0.110185	0.117095	0.121339	0.122395	0.1284	0.131695	0.10854	0.115841	0.117765	0.126243	0.126321	0.131789	0.115198	0.0991561	0.109731	0.110784	0.111585	0.107175	0.110688	0.101555	0.110794	0.104658	0.103751	0.116766	0.106185	0.109282	0.100837	0.109541	0.107571	0.110437	0.105184
	603	0.122545	0.114065	0.118339	0.122761	0.124801	0.10764	0.112443	0.113021	0.115492	0.121704	0.128009	0.104923	0.113159	0.111259	0.118922	0.12486	0.123603	0.107626	0.108347	0.115049	0.118052	0.124183	0.128759	0.107629	0.111807	0.117263	0.11843	0.124499	0.126814	0.105901	0.10109	0.104515	0.103905	0.105611	0.100509	0.105167	0.104116	0.104707	0.106519	0.101608	0.102247	0.101035	0.101723	0.10274	0.108397	0.107281	0.10823	0.100145
	604	0.122232	0.110287	0.11503	0.113804	0.120174	0.102873	0.11137	0.110625	0.114679	0.117609	0.125671	0.106025	0.105544	0.111593	0.112479	0.114903	0.124492	0.10302	0.107345	0.111973	0.116648	0.117502	0.121766	0.104473	0.107726	0.109412	0.121937	0.12204	0.124395	0.103341	0.0936474	0.0980563	0.101677	0.101415	0.0996854	0.0986742	0.0981595	0.0993044	0.101601	0.0968203	0.100183	0.0980383	0.0989687	0.0963343	0.107388	0.0982617	0.105076	0.0976787
	605	0.112411	0.109149	0.110937	0.118169	0.118725	0.0984927	0.106705	0.109242	0.111515	0.114066	0.121315	0.0977957	0.10364	0.107349	0.115436	0.11696	0.121593	0.102947	0.107527	0.109035	0.112876	0.121103	0.122978	0.0990044	0.107911	0.10996	0.11266	0.121129	0.123698	0.0989625	0.0937647	0.0940197	0.0966981	0.0980016	0.0998352	0.099724	0.0964322	0.0958266	0.10107	0.0986781	0.0994192	0.0926073	0.0993789	0.0976662	0.0999865	0.0971707	0.0990856	0.0922104
	606	0.11191	0.101821	0.103448	0.106893	0.113583	0.100361	0.103252	0.102973	0.104631	0.113422	0.113521	0.0977223	0.0970468	0.100148	0.105595	0.116165	0.11243	0.0970242	0.102515	0.105362	0.10454	0.113475	0.116731	0.0992147	0.0964571	0.101287	0.113858	0.113297	0.118676	0.0959984	0.092827	0.0943923	0.0945362	0.0903919	0.0931696	0.094903	0.0872595	0.0909825	0.0964848	0.0922472	0.0942993	0.0985065	0.0905895	0.0883435	0.102005	0.0954251	0.0941195	0.0900123
	607	0.110722	0.102185	0.106888	0.104847	0.112321	0.0976552	0.0981197	0.0987785	0.100654	0.108453	0.114208	0.093975	0.0975111	0.0980495	0.103918	0.112612	0.110607	0.0965124	0.0965464	0.101093	0.107216	0.110158	0.115053	0.0988641	0.10128	0.0999635	0.109819	0.1102	0.115002	0.0914174	0.0867323	0.0917841	0.0853643	0.09409	0.091447	0.0922981	0.0857109	0.0868215	0.0908366	0.0880314	0.08895	0.0879255	0.0880699	0.0851725	0.0958821	0.0903338	0.0878133	0.092532
	608	0.10822	0.0966318	0.098093	0.103028	0.108114	0.0883149	0.0933607	0.0956442	0.102878	0.105784	0.107973	0.0874357	0.0933785	0.0970957	0.100124	0.0997569	0.109485	0.0948307	0.0917168	0.0974658	0.100855	0.104141	0.110484	0.0924835	0.0924226	0.0944404	0.103205	0.106648	0.108305	0.0900027	0.0829817	0.0869403	0.0881158	0.0894673	0.0847064	0.0898099	0.0870213	0.0870078	0.0920327	0.0858164	0.0923888	0.0856782	0.0862534	0.0854896	0.0959494	0.0859699	0.0937254	0.0834718
	609	0.100776	0.0928084	0.0945228	0.0994362	0.104469	0.0873486	0.0948071	0.0907122	0.0952666	0.099296	0.099216	0.0894195	0.0886423	0.0933283	0.0961963	0.105974	0.102239	0.0882504	0.0916712	0.0960426	0.0944944	0.10343	0.109692	0.0884869	0.0905676	0.0924776	0.0968129	0.100273	0.106492	0.0887227	0.0835091	0.0864435	0.0811059	0.0844179	0.0862043	0.0841725	0.0781464	0.0840889	0.0864509	0.0808146	0.090402	0.0848354	0.0831478	0.0792745	0.0895573	0.0848062	0.0840296	0.0840079
	610	0.0962717	0.0916249	0.0940439	0.0992998	0.0998411	0.0849652	0.0914478	0.0934778	0.0930431	0.0986978	0.10105	0.0837619	0.0872493	0.0912299	0.0962404	0.0994297	0.101678	0.0806463	0.0864771	0.0913139	0.0911603	0.0969393	0.102373	0.0858225	0.0894083	0.0895107	0.0933061	0.100911	0.10133	0.0846807	0.0798758	0.0854499	0.0833988	0.0817154	0.0788646	0.0815287	0.0801715	0.0792448	0.0839923	0.0821008	0.081079	0.0843673	0.0822688	0.0787037	0.088077	0.0833515	0.0807189	0.0788077
	611	0.0942074	0.0855257	0.0914751	0.0967082	0.0966159	0.0836125	0.0845892	0.0873012	0.0923162	0.0983297	0.098299	0.0814842	0.0835345	0.0862225	0.0895331	0.0915763	0.0940115	0.0833516	0.0875706	0.0905335	0.0910726	0.0928646	0.0983637	0.0797223	0.0856056	0.0888716	0.095348	0.0976776	0.0993769	0.0841417	0.0767112	0.0797988	0.0803852	0.080862	0.0787148	0.0819953	0.0710584	0.0773817	0.0803376	0.0789568	0.0800092	0.0815113	0.0803352	0.0732496	0.0839053	0.0771692	0.0817437	0.078218
	612	0.0926436	0.0851161	0.085728	0.0930708	0.0976442	0.0756893	0.0865021	0.0864715	0.0842776	0.0924401	0.0933474	0.0781043	0.0833024	0.0856979	0.0894449	0.0908284	0.0955542	0.0832054	0.0789138	0.0839684	0.0874314	0.0910168	0.0978509	0.0787407	0.0802263	0.0859503	0.0891779	0.0940802	0.0968192	0.0790892	0.0750117	0.0769422	0.0756027	0.0788706	0.0756441	0.0760468	0.0749896	0.0758291	0.0751545	0.0761701	0.0780987	0.0759867	0.07137	0.0742009	0.0818194	0.0736053	0.0765411	0.0703372
	613	0.0871388	0.0806099	0.0861198	0.0905247	0.0905394	0.0775573	0.0814632	0.0817239	0.0816265	0.0905535	0.0902755	0.077737	0.0816772	0.0831704	0.0869738	0.0891455	0.093544	0.077283	0.079825	0.0858966	0.0820794	0.0920591	0.0932824	0.0781097	0.0754498	0.0793774	0.0875355	0.0929872	0.0897507	0.0784829	0.0717886	0.0730299	0.0729167	0.0767371	0.0703265	0.073092	0.0736196	0.0711092	0.0754867	0.0745266	0.0760355	0.0744885	0.0730107	0.0709665	0.0759656	0.068805	0.0774082	0.0737683
	614	0.078819	0.0794265	0.0800679	0.0862963	0.0871272	0.0722752	0.0768441	0.0814473	0.0788472	0.0899093	0.0878456	0.0752388	0.0774517	0.081692	0.0826052	0.0848448	0.0917676	0.0726036	0.0781848	0.0751079	0.0787453	0.086184	0.0893199	0.0756556	0.0789742	0.0798795	0.0801225	0.0872951	0.0873326	0.0723525	0.0690928	0.0679997	0.0709513	0.0750302	0.0688286	0.0706038	0.0702841	0.0695566	0.0763506	0.0718828	0.0773346	0.0685893	0.0697879	0.0722983	0.0729377	0.068805	0.071102	0.0695867
	615	0.0810084	0.0731452	0.0769767	0.081795	0.0836683	0.0706648	0.0777306	0.0762388	0.0775217	0.0810749	0.0851405	0.0692138	0.0747121	0.0769708	0.0772659	0.0805909	0.0857837	0.0710682	0.0754055	0.0776329	0.0782628	0.0845257	0.0862897	0.0685037	0.0733166	0.0748129	0.0803445	0.083561	0.0845424	0.071342	0.069503	0.0659504	0.0695755	0.0704786	0.070027	0.0740251	0.0652213	0.0694945	0.0679779	0.0688103	0.0684701	0.069198	0.0680886	0.0653222	0.0724667	0.0678595	0.062431	0.0689433
	616	0.080633	0.0733728	0.0755399	0.0791125	0.0854445	0.0634501	0.0760976	0.0722747	0.0763245	0.0777159	0.0828939	0.06723	0.0712296	0.0730602	0.0781043	0.0788145	0.0881679	0.0728961	0.0719428	0.0771279	0.0755867	0.0795035	0.0837723	0.0760763	0.0721573	0.0733522	0.077326	0.0865665	0.0814732	0.072083	0.0633497	0.0621623	0.0653171	0.0654292	0.0727981	0.0656273	0.069212	0.0650851	0.069905	0.0678099	0.0670946	0.0684489	0.0695535	0.0625317	0.0685641	0.0642228	0.0644017	0.0631534
	617	0.0796947	0.0694584	0.07628	0.0777485	0.0825933	0.0655115	0.0707787	0.0726435	0.0709368	0.0813509	0.0791344	0.065834	0.0677006	0.0692928	0.0764275	0.0783938	0.0808751	0.067778	0.0703937	0.0724451	0.0736565	0.0771818	0.0799963	0.0659094	0.0701169	0.0718915	0.0730202	0.0790073	0.0802641	0.0646052	0.0595405	0.0641495	0.0607967	0.0674916	0.0640354	0.066055	0.0605158	0.066203	0.0621968	0.0636656	0.0661012	0.0645629	0.0629907	0.0599949	0.0699098	0.0615318	0.0658994	0.0642256
	618	0.0766921	0.0668639	0.0720568	0.0740656	0.0737123	0.064352	0.0634069	0.0693247	0.0699961	0.0703998	0.0784925	0.0648053	0.0630108	0.064953	0.0736475	0.0731582	0.0789117	0.0639029	0.0635593	0.0691856	0.0710682	0.0763764	0.0816279	0.0640864	0.0659896	0.0696549	0.0717773	0.0771858	0.0779855	0.06474	0.0618847	0.0629075	0.0611897	0.0620866	0.059991	0.0596011	0.0564655	0.0643398	0.0649877	0.0575205	0.0628152	0.0629711	0.0607641	0.057585	0.0623738	0.06255	0.0603027	0.0607409
	619	0.0699362	0.0627674	0.0636538	0.0712922	0.0725437	0.0622907	0.0648999	0.066006	0.064181	0.070906	0.0697355	0.0609111	0.057903	0.0660499	0.0666314	0.0687173	0.0736758	0.0592235	0.0592765	0.0642733	0.0676025	0.0700275	0.0741224	0.0661198	0.0636709	0.0658207	0.0728871	0.0688525	0.070638	0.0598221	0.0550867	0.0535304	0.0592898	0.0588863	0.0597663	0.0587847	0.0590267	0.05726	0.060004	0.0576634	0.0595293	0.058617	0.0641627	0.0534627	0.0608935	0.0560768	0.0595144	0.0569882
	620	0.0640561	0.0614929	0.0663096	0.0678822	0.0715154	0.0618397	0.0638268	0.0613966	0.0641382	0.0684673	0.0676723	0.05687	0.0561386	0.0616148	0.0658812	0.0655853	0.0717591	0.060174	0.0605067	0.0631714	0.0661987	0.0663318	0.070999	0.056023	0.0606566	0.06153	0.0697798	0.0710382	0.0706845	0.0613042	0.0523324	0.055766	0.0541143	0.0583885	0.0551228	0.0563742	0.0572994	0.0544032	0.0581434	0.0503037	0.0586123	0.0577742	0.0539084	0.0522577	0.0608935	0.0529493	0.058805	0.0536107
	621	0.0581759	0.0578516	0.0614768	0.0656997	0.067589	0.0538521	0.0609341	0.0609357	0.0579809	0.0662127	0.0679474	0.0556209	0.0587389	0.0567028	0.0618216	0.0622195	0.0620354	0.0577612	0.0591853	0.0603709	0.0559772	0.0656685	0.0665703	0.0564437	0.0599611	0.0606628	0.0610796	0.0672587	0.0677548	0.0546349	0.0508673	0.0496802	0.0544418	0.0564682	0.0511534	0.0527196	0.0511049	0.0566389	0.0555519	0.0503037	0.0578481	0.052671	0.0556076	0.0490233	0.059346	0.0526584	0.0566767	0.0510374
	622	0.0614287	0.0577606	0.0582114	0.0601073	0.0610451	0.0488276	0.0556152	0.0563263	0.0558002	0.0596788	0.0631791	0.0509184	0.0517738	0.0538414	0.0585562	0.0549738	0.0633911	0.0514733	0.0514398	0.0565145	0.0598377	0.0585142	0.0648921	0.0513252	0.0536542	0.0561439	0.0578391	0.06102	0.0636161	0.0483023	0.0471167	0.0500528	0.0498559	0.053908	0.0443379	0.0510089	0.0488415	0.0506148	0.0488405	0.0462308	0.0534923	0.049581	0.04758	0.0458524	0.0571928	0.0495309	0.0521047	0.046963
	623	0.0604279	0.0532999	0.0546412	0.0603801	0.0601103	0.0493429	0.0549153	0.0537451	0.0551589	0.0592647	0.061712	0.0520206	0.0488484	0.0519815	0.0571441	0.0540389	0.0617082	0.0488411	0.049754	0.0546782	0.0547927	0.0600777	0.0615822	0.0495022	0.0545353	0.0548658	0.0581499	0.0596995	0.0609654	0.0522097	0.047527	0.0465752	0.0454665	0.0472228	0.0473337	0.0472765	0.0451486	0.049497	0.0480431	0.0465166	0.0499771	0.0483169	0.0476386	0.0449645	0.0507334	0.0462579	0.0487151	0.0441752
	624	0.0553609	0.0490669	0.0508969	0.0533327	0.0554361	0.0460577	0.0469836	0.0497811	0.0522085	0.0524548	0.0582734	0.0474651	0.0479198	0.0469741	0.0534816	0.052169	0.0550231	0.0436499	0.048706	0.0515104	0.0509761	0.0531129	0.0548226	0.0478194	0.0494342	0.0502556	0.0519798	0.0565574	0.0595703	0.0490434	0.0416667	0.0427871	0.0446148	0.0490008	0.0455363	0.0459547	0.0412175	0.0467644	0.0470463	0.0461593	0.0406541	0.041575	0.0498652	0.0416667	0.0491858	0.042694	0.0456409	0.044068
	625	0.0503566	0.0450159	0.0511146	0.0486496	0.0581004	0.045027	0.0491299	0.0520396	0.051225	0.0562739	0.0543762	0.0462895	0.0473161	0.0434451	0.0505251	0.0516548	0.0523117	0.0471595	0.0471569	0.0458636	0.0444396	0.0515967	0.0577595	0.0452251	0.0449824	0.0488862	0.0522461	0.0535064	0.0529669	0.0439235	0.0436592	0.0432218	0.0419287	0.0408932	0.0448622	0.0438941	0.0393114	0.0403056	0.0415975	0.0422294	0.041724	0.045695	0.0457049	0.0368468	0.0518773	0.0393483	0.0416207	0.0401008
	626	0.048042	0.0432863	0.0501132	0.0470128	0.0484248	0.039294	0.0452107	0.0455405	0.0434857	0.0473013	0.0529549	0.043424	0.0425799	0.0408222	0.0473039	0.0471672	0.0504885	0.0445273	0.0422362	0.0459554	0.0478614	0.0501753	0.0526782	0.0392652	0.0435912	0.0440478	0.0454546	0.0504554	0.0532924	0.041094	0.039557	0.0415451	0.0397013	0.0463694	0.0411174	0.0414059	0.0371672	0.0404919	0.0393382	0.0425866	0.0433287	0.0388595	0.0428923	0.0372907	0.0458216	0.038621	0.0431184	0.0411194
	627	0.0460403	0.042558	0.0459335	0.0458307	0.0479574	0.0369106	0.0436243	0.0428209	0.0437423	0.0470253	0.0499748	0.0398237	0.0397938	0.0394869	0.048407	0.0447364	0.0499275	0.0394823	0.0408238	0.0448535	0.0433867	0.0488013	0.0504872	0.0431917	0.0406233	0.0411722	0.044478	0.0452641	0.0479911	0.0387362	0.0366854	0.0373222	0.03826	0.0439514	0.0382714	0.0369348	0.0347847	0.0406782	0.0378098	0.0370847	0.0428702	0.0394681	0.038732	0.0309488	0.0408424	0.0414576	0.0379946	0.0372594
	628	0.0466033	0.0435139	0.0444096	0.0430572	0.0449659	0.0368462	0.0413848	0.0406545	0.0427588	0.0481756	0.0455275	0.0366642	0.0358934	0.0415852	0.045627	0.0447364	0.0467486	0.0366308	0.0374066	0.0392067	0.0372011	0.0458637	0.0471307	0.0375123	0.0407624	0.0427698	0.043679	0.0467668	0.0472005	0.0376583	0.032466	0.03223	0.0355084	0.0357727	0.033553	0.0361184	0.0349634	0.037573	0.0374111	0.0377278	0.0392022	0.0365186	0.0363881	0.0319635	0.0413807	0.0370209	0.0342898	0.0335603
	629	0.0438509	0.0385071	0.043713	0.0452396	0.0430495	0.036975	0.0380255	0.0407928	0.0397229	0.0427	0.0423639	0.0377663	0.0373793	0.0369593	0.0395817	0.0395475	0.0422608	0.0391899	0.037361	0.0397117	0.0452292	0.0412205	0.043681	0.0368111	0.0404841	0.0402593	0.0419478	0.0438525	0.0448754	0.0369846	0.036158	0.033472	0.0330844	0.0384041	0.0369982	0.0363516	0.0326404	0.0357099	0.0350854	0.0354412	0.039355	0.0333349	0.036271	0.0302511	0.0403041	0.0332388	0.0358663	0.0333458
	630	0.0364069	0.0393719	0.0387931	0.0380104	0.0417874	0.0294383	0.0362058	0.0395944	0.0361739	0.038835	0.0412177	0.0315209	0.0370542	0.0378177	0.0413909	0.0387061	0.0414193	0.0357534	0.0352652	0.0375998	0.0358412	0.0432578	0.0432148	0.0357594	0.0343164	0.0366989	0.0388406	0.0410291	0.0421317	0.03045	0.0343413	0.0329752	0.0344602	0.0363417	0.0304074	0.0353796	0.0321043	0.0339709	0.0350854	0.0297964	0.0301085	0.0338031	0.0306457	0.028412	0.034383	0.0328024	0.0338168	0.0269662
	631	0.0384086	0.0352299	0.0364855	0.0376921	0.0402449	0.0296959	0.0342463	0.0324038	0.0364732	0.0384668	0.0383751	0.0322557	0.0315286	0.0339072	0.0364928	0.0367895	0.0379599	0.0306354	0.0327592	0.0342944	0.0347445	0.0370037	0.0401846	0.0294489	0.0316732	0.0361512	0.037864	0.0376138	0.0423642	0.0307869	0.0304149	0.0316711	0.0301363	0.0315056	0.0274865	0.0310252	0.0281732	0.0297479	0.0336235	0.0285816	0.0346171	0.0328667	0.0330482	0.0291096	0.0336429	0.0296022	0.0309002	0.0306653
	632	0.0317778	0.0322258	0.0343957	0.0348277	0.0364588	0.0318217	0.0331731	0.0325421	0.0342926	0.0351539	0.0355325	0.031227	0.028464	0.0324765	0.0321243	0.0348728	0.0372587	0.0288806	0.0310279	0.0320448	0.0303137	0.0357718	0.0378537	0.0345674	0.0303747	0.0339602	0.0358221	0.0376594	0.0362258	0.0278227	0.0276606	0.029125	0.0300708	0.0251049	0.0296585	0.0304032	0.0252546	0.0281953	0.0293707	0.0281529	0.0310255	0.0282317	0.0281261	0.0253044	0.0356614	0.0267656	0.0245152	0.0269662
	633	0.0361566	0.0304961	0.0317398	0.0310994	0.0342152	0.0262175	0.0302338	0.0327725	0.0314277	0.0347398	0.0364495	0.0277737	0.0274424	0.0307597	0.0334922	0.033003	0.0366042	0.0277108	0.0257882	0.0292902	0.031542	0.0306548	0.0350566	0.0277661	0.0271286	0.0292587	0.035245	0.0324681	0.0316685	0.0299111	0.0234998	0.0291871	0.0284329	0.0263139	0.0244907	0.0242214	0.0244803	0.0297479	0.0277759	0.0274384	0.0280452	0.0294489	0.0245517	0.0229579	0.0347194	0.0259655	0.0237269	0.0264301
	634	0.0304016	0.0288575	0.0305207	0.0301446	0.0307095	0.0252512	0.0289274	0.0279327	0.0323256	0.0313809	0.0305809	0.0257899	0.0266531	0.0287567	0.0297414	0.032442	0.0314618	0.0263216	0.0258793	0.0282343	0.030884	0.0288544	0.0314671	0.0260833	0.0258765	0.0278894	0.0300071	0.0326047	0.0325986	0.0246564	0.0256681	0.0242812	0.0271882	0.0236114	0.0253146	0.0244158	0.0232295	0.0266427	0.0255166	0.0268667	0.027816	0.0266398	0.0271886	0.0243531	0.0297403	0.0211652	0.0222292	0.0228918
	635	0.0273364	0.0237142	0.0277778	0.0287351	0.0291671	0.0229322	0.0273877	0.0251671	0.0234318	0.0286661	0.0278758	0.023806	0.0221954	0.0238924	0.0294325	0.026926	0.0322098	0.0214228	0.0236468	0.0252043	0.026497	0.0255851	0.029276	0.0228579	0.0249026	0.0263831	0.0270774	0.0290073	0.0283203	0.0241175	0.0186943	0.021052	0.0224712	0.0252471	0.0235171	0.0236383	0.0201918	0.0242827	0.0249186	0.0223651	0.021779	0.025563	0.0216805	0.0190893	0.0291347	0.0192741	0.0198644	0.0202648
	636	0.0269611	0.0250796	0.0245124	0.0259616	0.0279518	0.0206777	0.0260813	0.0227702	0.0238167	0.0259053	0.0276466	0.0228508	0.0226597	0.0217941	0.027491	0.0272064	0.0272544	0.0195949	0.0213687	0.0231843	0.0245229	0.0247797	0.0281572	0.0255925	0.0242998	0.0254245	0.0282315	0.0290073	0.0240885	0.0216923	0.0231481	0.0226666	0.0205058	0.0199132	0.0217196	0.0202558	0.0203705	0.0221091	0.0213303	0.0170775	0.0230781	0.0194297	0.0216805	0.0199772	0.0291347	0.0170922	0.0249094	0.016941
	637	0.0230201	0.0234866	0.0219	0.0264618	0.0278115	0.0162329	0.0232819	0.0247983	0.0216787	0.0255372	0.0281968	0.0216752	0.0181556	0.0200296	0.0241373	0.0206619	0.02473	0.0220077	0.020503	0.0182261	0.0227243	0.0231214	0.0262459	0.0190717	0.0232795	0.0230053	0.0229048	0.0246357	0.0252976	0.0222986	0.0170535	0.0175744	0.0251572	0.019771	0.0176752	0.0194782	0.0181667	0.0206186	0.0223935	0.0169346	0.0222375	0.0214898	0.0208602	0.0185819	0.0206567	0.0226926	0.0202586	0.0164049
	638	0.0235831	0.0197542	0.021334	0.0170046	0.021922	0.0194537	0.0217422	0.0248905	0.0195835	0.0219942	0.0252625	0.0184423	0.0170877	0.0203634	0.0230341	0.0217838	0.0244963	0.0174746	0.0195006	0.0209806	0.0227243	0.0192362	0.0246609	0.0163371	0.0193378	0.0166149	0.0245916	0.0259107	0.0206008	0.0180544	0.0133615	0.0189406	0.0201782	0.0198421	0.0165518	0.019245	0.019477	0.0201217	0.0211974	0.0173633	0.0213205	0.0179784	0.0209774	0.0167428	0.0236173	0.0150556	0.0155289	0.0182812
	639	0.0207056	0.0181611	0.0203762	0.0191416	0.0205198	0.0158464	0.0169365	0.0193593	0.0214649	0.0188653	0.0199899	0.0185893	0.0138837	0.0139253	0.0207396	0.016408	0.0194942	0.0135995	0.01499	0.0184556	0.0181619	0.0169146	0.0198592	0.0176693	0.0177611	0.0167062	0.0193093	0.0187614	0.0202288	0.0170439	0.01594	0.0142209	0.0141509	0.0126591	0.0148292	0.0170289	0.0127464	0.0195007	0.0182072	0.0153626	0.0126853	0.0192893	0.0182234	0.0132547	0.0171578	0.0140374	0.0146618	0.0149038
	640	0.0163268	0.0169322	0.0161529	0.0204147	0.0167337	0.0158464	0.017683	0.0161328	0.0146235	0.017669	0.0190729	0.0174137	0.0128622	0.0131623	0.0185332	0.0166417	0.0190734	0.0163779	0.0136687	0.0123956	0.0161439	0.0174832	0.0176682	0.0133221	0.0165554	0.013648	0.0150479	0.0148452	0.0164156	0.0144166	0.0137717	0.0134136	0.0111373	0.0160017	0.0133313	0.0133743	0.0139377	0.0161471	0.0162802	0.0120757	0.0207091	0.0133433	0.0122466	0.0119229	0.0144664	0.0119281	0.0158442	0.0110974
	641	0.0152008	0.0152026	0.0154127	0.015186	0.0162662	0.0105643	0.0173564	0.0153031	0.0136828	0.0144021	0.0174224	0.0174137	0.0114692	0.014593	0.0131498	0.0148186	0.0157543	0.0147693	0.0124385	0.0142778	0.0160123	0.0153037	0.0145914	0.00995653	0.0138657	0.0151543	0.0189986	0.0148907	0.0162295	0.0127998	0.0103141	0.0127306	0.0132338	0.0117346	0.00951168	0.0130633	0.0135803	0.0135387	0.0117616	0.0117185	0.0123032	0.0139988	0.0135357	0.00963978	0.0156776	0.0093825	0.0112723	0.0130274
	642	0.0144501	0.0134729	0.0161529	0.0124579	0.0152847	0.00689255	0.0141371	0.0111546	0.0124856	0.0119174	0.0149924	0.011903	0.0130015	0.0114932	0.0157974	0.0121541	0.0163153	0.0138919	0.0138509	0.0129465	0.0133801	0.0147352	0.0164095	0.0113589	0.0127064	0.0110462	0.0157138	0.0165301	0.0166016	0.0113177	0.0107243	0.00974974	0.0115959	0.0113079	0.00906231	0.0105361	0.00655191	0.013725	0.0119609	0.0107181	0.0137552	0.0131561	0.0138287	0.00963978	0.0160813	0.00836424	0.0118241	0.0101324
	643	0.0123858	0.0140191	0.0121038	0.0105029	0.0100028	0.00721464	0.011291	0.0129523	0.00987728	0.0085124	0.0140755	0.0105805	0.00803306	0.00701035	0.0120907	0.0104245	0.0108457	0.00796958	0.00728996	0.0105133	0.011757	0.0104236	0.0102559	0.0098163	0.00969208	0.00990506	0.0108754	0.0140255	0.0131138	0.0107788	0.00685654	0.00900453	0.0106132	0.0115212	0.00748951	0.0107305	0.00851748	0.00707987	0.0116951	0.00600214	0.0110041	0.0111897	0.0108403	0.00742009	0.0134571	0.0093825	0.00985338	0.00847049
	644	0.00975854	0.00892126	0.0116684	0.010321	0.0107039	0.00682814	0.00937806	0.0111086	0.00885107	0.0136659	0.0126083	0.00558413	0.0056185	0.0063427	0.0123555	0.00902206	0.00892899	0.00723843	0.00811008	0.00812598	0.00868612	0.00786506	0.0112349	0.00834385	0.00811538	0.00775972	0.00918857	0.010337	0.00916109	0.00794934	0.0109587	0.00875613	0.00694444	0.00675628	0.00838826	0.00835893	0.00708797	0.0120482	0.0101668	0.00614505	0.0087116	0.0101128	0.0108989	0.00697615	0.0128516	0.0096007	0.00748857	0.00755911
	645	0.00775679	0.00773782	0.0104058	0.00850232	0.0102365	0.00425148	0.00793169	0.00815856	0.00641382	0.00768417	0.00829856	0.00514328	0.00436478	0.00510277	0.00997264	0.00598355	0.00640456	0.00541054	0.0061509	0.00693233	0.00543979	0.0114659	0.00675959	0.00687141	0.00704879	0.00620778	0.0090554	0.00578324	0.00762649	0.00505255	0.00615331	0.00527852	0.00399633	0.00753858	0.00501797	0.00971968	0.00625409	0.0061483	0.00584756	0.00785995	0.0043558	0.00725689	0.008848	0.00501015	0.010362	0.00567314	0.00780388	0.00557551
	646	0.00344051	0.00537096	0.0081853	0.00686551	0.00724502	0.0047024	0.00443242	0.00631482	0.00286484	0.00533751	0.00765669	0.00352682	0.00250743	0.00371978	0.00913423	0.00444091	0.00762003	0.00504497	0.0051941	0.00587641	0.00350954	0.00634891	0.00689945	0.00357594	0.00431274	0.00041081	0.0090554	0.00947177	0.00576637	0.00727567	0.00363338	0.00329131	0.00622379	0.00817865	0.00411923	0.00338245	0.00756448	0.00956403	0.00564822	0.00221508	0.00703041	0.00889555	0.00650416	0.00539066	0.0137263	0.00145465	0.00323191	0.00316303
	647	0.00544226	0.00632681	0.0068356	0.00500136	0.00373937	0.00083741	0.00615873	0.0035953	0.00188139	0.00395712	0.00651048	0.00382072	0.00171805	0.00209834	0.00516283	0.0026178	0.00677855	0.00387512	0.00464735	0.00321366	0.00280763	0.00279541	0.0062468	0.0034357	0.00389538	0.00383422	0.00497159	0.00505464	0.00771949	0.00343573	0.00427801	0.00602372	0.00943396	0.00206244	0.00089874	0.00167179	0.00363333	0.00366414	0.00657851	0.00250089	0.00290387	0.00519687	0.00375015	0	0.00861257	0.00189105	0.00268012	0.00246609
	648	0.0026273	0.00377788	0.0029171	0.00304629	0.00416004	0.00244782	0.00396585	0.00138281	0.00068414	0.00625776	0.00201733	0.00396767	0.00046434	0.00305212	0.00414791	0.0026178	0.00317891	0.00460627	0.00359942	0.00546323	0.00438693	0	0.00256398	0.00357594	0.00449824	0.00095855	0.0032848	0.00204918	0.00427827	0.00249259	0	0.0010557	0.00465147	0.00469383	0.00142301	0.00225497	0.00357377	0.00807353	0.00239219	0.00271526	0.00298028	0.00299639	0.00216805	0.00133181	0.00605571	0.00138192	0.00236481	0.00171554
	649	0.00225197	0.00031862	0.00191571	0.00063654	0.00107507	0	0	0.00331874	0.00132552	0.00151843	0.00265921	0.00484938	0.00083581	0	0.00344189	0	0.00177645	0.00365577	0.00141243	0	8.77e-05	0.00061594	0.00144515	0	0	0.00123243	0.00226385	0.00437158	0.00088356	0.00559148	0.00392639	0.0008694	0.00124476	0.00369817	0.00217196	0.00206057	0	0.00521674	0.00392053	0	0.0025982	0	0	0.00044394	0.00807428	0	0	0.0035383
	650	0	0	0	0	0	0.00154599	0.0003266	0	0	0	0	0	0	0.00190758	0	0.00079469	0	0	0	0.00110183	0	9.48e-05	0	0.00189314	0.00037099	0	0	0	0	0	0.00164088	0	0	0	0	0	0.00035738	0	0	0.00164344	0	0.00117047	0.00228525	0.00025368	0	0.00065459	0.00134006	0
[truncated: 342 more columns]

## Sheet: Figure 8
	Figure 8c									Figure 8d									Figure 8e
	Th-T kinetics of CAP1 VQIVYK inhibition									Th-T kinetics of CAP1 Tau inhibition									MST measurement of CAP1 binding
	Time (h)	VQIVYK + CAP1				VQIVYK + CAP1				Time (h)	rTau + CAP1				rTau				Peptide Concentration (nM)	Monomer					rTau seeds
	0	1745	1748	1761		1878	1806	1787		0	58	58	55		54	55	55		0.012207	-0.233087	-0.232951	-0.561986	0.198988		0.012207	-1.17493	0.038009	-0.483611
	0.333333	1735	1736	1756		1904	1831	1818		0.166667	51	60	53		56	53	49		0.0244141	0.269908	0.257678	0.214115	-0.0908367		0.0244141	-0.533416	-0.43676	0.087875
	0.666667	1717	1729	1747		1907	1835	1804		0.333333	53	44	55		50	46	49		0.0488281	-0.508472	-0.654955	-0.26984	0.0224778		0.0488281	-1.69837	-1.55405	-1.34543
	1	1723	1725	1738		1916	1814	1807		0.5	52	48	55		51	54	54		0.0976562	-0.10638	-0.606307	-0.333471	-0.20459		0.0976562	-4.08535	-1.26513	-1.99725
	1.33333	1708	1708	1741		1919	1831	1806		0.666667	55	50	52		47	48	52		0.195312	-0.553397	-0.743328	0.499072	0.11622		0.195312	-1.90459	-3.90052	-5.04025
	1.66667	1707	1707	1733		1914	1830	1819		0.833333	45	55	56		55	51	56		0.390625	-0.804437	-0.743094	-0.135028	-0.454171		0.390625	-3.17225	-4.62762	-3.36246
	2	1709	1709	1720		1925	1829	1808		1	54	52	60		60	45	59		0.781	-0.0449748	-0.340083	-0.214894	0.170923		0.781	-3.58379	-6.50361	-5.29931
	2.33333	1699	1697	1728		1921	1820	1812		1.16667	52	53	55		52	51	58		1.562	-1.70147	-0.438177	-0.0239579	-0.474493		1.562	-5.59604	-8.23197	-6.48297
	2.66667	1700	1701	1717		1921	1829	1806		1.33333	57	53	64		48	55	54		3.125	-0.955313	-1.58823	-1.46177	-0.349879		3.125	-7.1473	-6.12328	-6.57567
	3	1679	1708	1710		1930	1820	1807		1.5	50	58	56		56	56	57		6.25	-1.07169	-1.45783	-1.36432	-0.688833		6.25	-5.48496	-6.80914	-5.26744
	3.33333	1690	1694	1709		1918	1817	1803		1.66667	55	54	58		56	52	55		12.5	-1.45112	-0.882947	-2.27368			12.5	-6.7591	-6.86974	-5.17041
	3.66667	1686	1689	1710		1930	1826	1804		1.83333	53	56	55		54	54	58		25	-0.155277	-0.852243	-0.314457	-0.439091		25	-6.08684	-5.01915	-5.64261
	4	1672	1698	1708		1923	1809	1799		2.15528	88	98	93		56	56	60		50						50	-5.85197	-5.0352	-5.9752
	4.33333	1678	1688	1705		1912	1825	1804		2.32194	101	112	112		63	58	56
	4.66667	1671	1680	1707		1931	1819	1807		2.48861	129	140	133		69	67	72
	5	1671	1682	1706		1923	1807	1806		2.65528	154	168	155		94	81	95
	5.33333	1687	1676	1713		1922	1819	1806		2.82194	155	167	158		118	104	110
	5.66667	1691	1685	1710		1931	1832	1818		2.98861	162	173	158		141	130	130
	6	1680	1701	1713		1926	1827	1813		3.15528	158	169	165		163	153	155
	6.33333	1673	1686	1710		1941	1827	1805		3.32194	169	171	163		193	156	166
	6.66667	1673	1675	1710		1946	1831	1812		3.48861	164	178	174		213	187	182
	7	1679	1677	1699		1948	1842	1819		3.65528	173	180	166		234	209	200
	7.33333	1679	1687	1701		1945	1835	1811		3.82194	169	179	177		259	224	221
	7.66667	1678	1676	1704		1971	1844	1812		3.98861	172	191	180		291	250	236
	8	1686	1674	1714		1953	1830	1820		4.15528	175	187	184		315	266	263
	8.33333	1687	1687	1715		1960	1847	1828		4.32194	172	187	183		319	294	286
	8.66667	1678	1688	1704		1972	1827	1814		4.48861	190	190	174		353	308	295
	9	1684	1690	1698		1987	1831	1810		4.65528	184	184	175		360	329	322
	9.33333	1688	1688	1709		1997	1858	1821		4.82194	184	194	183		398	341	332
	9.66667	1680	1683	1704		1972	1853	1823		4.98861	192	195	193		414	370	349
	10	1679	1685	1714		1975	1867	1827		5.15528	192	201	194		435	387	369
	10.3333	1686	1686	1719		2002	1853	1830		5.32194	199	195	199		455	401	387
	10.6667	1685	1694	1699		2001	1839	1823		5.48861	204	198	191		473	433	405
	11	1682	1689	1710		1992	1873	1846		5.65528	191	202	191		498	434	418
	11.3333	1683	1683	1694		2014	1874	1848		5.82194	199	191	194		523	449	438
	11.6667	1684	1691	1703		2021	1870	1840		5.98861	207	201	207		535	484	462
	12	1686	1678	1705		2045	1896	1840		6.15528	192	205	203		569	502	459
	12.3333	1689	1689	1712		2028	1909	1844		6.32194	204	207	200		582	515	484
	12.6667	1683	1683	1699		2026	1913	1848		6.48861	193	209	198		600	539	508
	13	1672	1691	1696		2067	1948	1858		6.65528	203	212	207		612	545	523
	13.3333	1693	1695	1700		2097	1943	1862		6.82194	208	203	211		645	550	534
	13.6667	1691	1690	1706		2109	1981	1871		6.98861	203	207	210		661	585	542
	14	1686	1684	1707		2177	2037	1888		7.15528	206	212	207		675	597	559
	14.3333	1677	1689	1700		2343	2164	1908		7.32194	208	222	212		693	632	584
	14.6667	1679	1684	1707		2677	2410	1921		7.48861	222	226	220		742	658	622
	15	1684	1678	1699		3205	2826	1950		7.65528	219	211	215		738	650	620
	15.3333	1684	1687	1708		3970	3459	1996		7.82194	216	222	222		753	681	615
	15.6667	1675	1681	1715		4929	4207	2121		7.98861	206	218	217		765	682	641
	16	1667	1693	1702		5985	4987	2362		8.15528	218	223	211		781	716	649
	16.3333	1681	1696	1701		7106	5605	2869		8.32194	206	218	211		817	726	668
	16.6667	1678	1681	1712		8085	6234	3580		8.48861	218	234	215		818	730	698
	17	1678	1685	1697		9022	6792	4550		8.65528	222	226	221		828	756	705
	17.3333	1678	1679	1699		9872	7236	5548		8.82194	221	225	224		846	774	721
	17.6667	1689	1681	1695		10692	7710	6596		8.98861	213	220	223		880	802	726
	18	1680	1681	1700		11454	8196	7464		9.15528	221	230	220		900	795	738
	18.3333	1672	1687	1697		12131	8639	8303		9.32194	231	227	215		907	812	761
	18.6667	1687	1665	1691		12731	9077	9050		9.48861	228	225	232		936	818	772
	19	1673	1683	1698		13542	9385	9699		9.65528	224	224	226		950	838	791
	19.3333	1677	1677	1709		14206	9751	10457		9.82194	223	234	234		940	851	794
	19.6667	1675	1676	1699		14825	10056	11077		9.98861	222	232	230		977	874	812
	20	1670	1676	1700		15285	10218	11663		10.1553	234	241	233		1002	886	822
	20.3333	1667	1682	1696		15718	10385	12256		10.3219	220	232	232		1004	897	845
	20.6667	1671	1681	1704		15933	10526	12653		10.4886	235	241	232		1043	917	854
	21	1663	1681	1702		16171	10660	13055		10.6553	229	243	231		1036	932	860
	21.3333	1666	1679	1697		16433	10821	13374		10.8219	235	254	235		1084	971	912
	21.6667	1653	1673	1682		16667	10963	13591		10.9886	239	240	235		1058	964	892
	22	1664	1676	1698		16746	11045	13796		11.1553	238	245	239		1086	968	902
	22.3333	1661	1657	1686		16914	11194	13865		11.3219	232	238	244		1111	990	896
	22.6667	1675	1670	1700		17006	11360	14050		11.4886	242	246	243		1096	977	923
	23	1669	1682	1698		17152	11524	14147		11.6553	239	244	239		1121	1016	928
	23.3333	1664	1670	1684		17172	11576	14346		11.8219	237	253	253		1146	1016	948
	23.6667	1664	1670	1688		17194	11689	14367		11.9886	236	256	236		1159	1044	977
	24	1656	1670	1695		17243	11743	14447		12.1553	240	254	248		1164	1047	974
	24.3333	1655	1667	1678		17344	11903	14594		12.3219	252	257	250		1192	1079	998
	24.6667	1658	1656	1689		17335	11955	14578		12.4886	252	262	253		1174	1074	999
	25	1656	1664	1694		17356	12057	14669		12.6553	246	264	252		1210	1089	1034
	25.3333	1666	1665	1685		17268	12091	14782		12.8219	260	270	259		1267	1136	1087
	25.6667	1662	1658	1701		17247	12137	14829		12.9886	239	259	261		1231	1094	1056
	26	1669	1669	1685		17179	12293	14792		13.1553	254	266	254		1259	1134	1082
	26.3333	1665	1660	1689		17287	12345	14828		13.3219	255	253	264		1274	1113	1104
	26.6667	1666	1662	1687		17184	12361	14844		13.4886	253	256	254		1286	1136	1116
	27	1651	1666	1685		17149	12392	14845		13.6553	259	260	251		1294	1180	1145
	27.3333	1660	1671	1679		17156	12486	14894		13.8219	260	256	265		1325	1170	1132
	27.6667	1655	1668	1696		17034	12544	14925		13.9886	260	266	268		1318	1175	1160
	28	1674	1676	1686		17032	12626	14877		14.1553	268	269	266		1352	1203	1173
	28.3333	1661	1670	1692		17050	12590	14927		14.3219	263	271	268		1359	1215	1206
	28.6667	1668	1679	1688		17028	12721	14959		14.4886	272	269	266		1396	1227	1238
	29	1674	1663	1693		16961	12722	14956		14.6553	269	268	266		1421	1210	1236
	29.3333	1669	1677	1685		16983	12773	15019		14.8219	268	281	276		1410	1240	1260
	29.6667	1671	1665	1692		16872	12758	14921		14.9886	269	275	272		1444	1250	1268
	30	1661	1680	1687		16887	12878	14946		15.1553	271	279	274		1441	1273	1294
	30.3333	1655	1672	1689		16824	12862	14930		15.3219	274	280	277		1456	1275	1293
	30.6667	1661	1675	1706		16862	12821	14857		15.4886	277	279	273		1494	1278	1332
	31	1676	1676	1713		16685	12866	14935		15.6553	279	280	279		1477	1279	1335
	31.3333	1671	1674	1707		16659	12903	14937		15.8219	273	287	291		1521	1305	1379
	31.6667	1669	1681	1717		16557	12956	14944		15.9886	279	285	284		1545	1318	1386
	32	1677	1686	1691		16594	12926	14910		16.1553	286	283	277		1530	1317	1389
	32.3333	1673	1674	1703		16463	12947	14839		16.3219	281	280	289		1560	1333	1418
	32.6667	1686	1674	1704		16551	12908	14817		16.4886	293	288	290		1578	1342	1445
	33	1673	1677	1703		16395	12925	14785		16.6553	291	308	284		1589	1347	1464
	33.3333	1667	1677	1713		16328	12915	14840		16.8219	296	299	293		1601	1349	1466
	33.6667	1671	1690	1693		16341	12989	14780		16.9886	296	301	284		1619	1360	1482
	34	1666	1683	1715		16260	12983	14716		17.1553	300	291	301		1606	1359	1495
	34.3333	1682	1677	1708		16157	12914	14727		17.3219	304	309	297		1634	1382	1512
	34.6667	1686	1693	1720		16189	13053	14694		17.4886	307	314	303		1642	1404	1519
	35	1694	1678	1725		16082	13009	14634		17.6553	309	302	312		1674	1403	1548
	35.3333	1681	1675	1717		16100	12931	14698		17.8219	303	307	308		1670	1397	1550
	35.6667	1672	1688	1716		16071	12929	14595		17.9886	316	325	315		1695	1415	1587
	36	1684	1678	1712		15901	12958	14597		18.1553	325	314	313		1712	1442	1586
	36.3333	1688	1684	1719		15975	12946	14556		18.3219	314	326	328		1728	1453	1611
	36.6667	1683	1690	1717		15905	12884	14529		18.4886	300	323	327		1745	1428	1602
	37	1687	1686	1722		15958	12886	14495		18.6553	318	324	337		1761	1455	1605
	37.3333	1674	1683	1711		15833	12925	14485		18.8219	322	333	333		1764	1459	1650
	37.6667	1672	1696	1718		15741	12951	14516		18.9886	328	338	338		1780	1481	1657
	38	1688	1691	1709		15745	12856	14450		19.1553	327	328	354		1787	1472	1656
	38.3333	1684	1678	1715		15666	12877	14411		19.3219	331	324	367		1796	1481	1678
	38.6667	1677	1685	1712		15627	12852	14369		19.4886	332	331	373		1804	1509	1698
	39	1679	1690	1718		15588	12899	14359		19.6553	332	331	398		1826	1514	1721
	39.3333	1680	1685	1718		15529	12831	14359		19.8219	336	337	410		1830	1526	1721
	39.6667	1685	1689	1710		15468	12830	14314		19.9886	339	346	435		1833	1531	1749
	40	1683	1683	1720		15337	12733	14278		20.1553	357	333	447		1852	1534	1758
	40.3333	1682	1697	1710		15315	12754	14233		20.3219	346	355	467		1843	1519	1784
	40.6667	1673	1705	1722		15314	12748	14234		20.4886	364	357	508		1943	1586	1846
	41	1673	1687	1717		15264	12743	14204		20.6553	357	354	511		1851	1543	1779
	41.3333	1683	1678	1707		15249	12695	14168		20.8219	346	359	522		1905	1562	1782
	41.6667	1675	1690	1720		15177	12668	14125		20.9886	352	372	550		1916	1562	1803
	42	1672	1694	1715		15122	12722	14091		21.1553	358	365	572		1901	1539	1804
	42.3333	1690	1694	1720		15096	12634	14057		21.3219	358	369	597		1913	1576	1808
	42.6667	1679	1697	1723		15032	12614	14029		21.4886	359	369	627		1920	1560	1833
	43	1691	1689	1737		14963	12682	13944		21.6553	376	382	644		1943	1570	1864
	43.3333	1679	1698	1746		14919	12636	14008		21.8219	379	373	686		1931	1587	1861
	43.6667	1674	1710	1771		14969	12621	13946		21.9886	397	377	698		1948	1609	1874
	44	1680	1733	1789		14945	12646	13934		22.1553	384	392	717		1947	1598	1889
	44.3333	1680	1766	1837		14827	12601	13989		22.3219	408	411	787		2028	1672	1962
	44.6667	1689	1811	1888		14803	12607	13929		22.4886	396	404	764		1981	1639	1901
	45	1688	1883	1976		14791	12631	13957		22.6553	400	408	793		1993	1627	1905
	45.3333	1688	1978	2075		14697	12564	13864		22.8219	400	416	822		1980	1628	1918
	45.6667	1699	2117	2209		14751	12585	13837		22.9886	396	427	852		2007	1616	1935
	46	1706	2281	2355		14683	12503	13839		23.1553	415	435	861		2013	1643	1941
	46.3333	1726	2468	2555		14670	12502	13855		23.3219	408	436	893		2010	1645	1960
	46.6667	1779	2692	2742		14595	12526	13800		23.4886	413	437	911		2037	1623	1932
	47	1835	2954	3002		14609	12522	13723		23.6553	430	438	936		2040	1660	1986
	47.3333	1930	3244	3237		14490	12456	13696		23.8219	443	471	989		2142	1725	2084
	47.6667	2062	3578	3503		14511	12453	13689		23.9886	435	454	988		2062	1668	1973
	48	2230	3895	3791		14432	12425	13693		24.1553	444	480	998		2091	1678	1986
										24.3219	441	473	1032		2091	1662	1981
										24.4886	453	491	1061		2093	1654	2009
										24.6553	452	508	1079		2085	1675	2002
										24.8219	468	514	1106		2102	1687	2024
										24.9886	465	524	1126		2096	1689	2022
										25.1553	473	532	1141		2110	1698	2033
										25.3219	489	536	1174		2101	1718	2052
										25.4886	500	548	1212		2149	1740	2049
										25.6553	497	549	1229		2102	1716	2060
										25.8219	515	579	1236		2153	1717	2061
										25.9886	512	571	1274		2134	1728	2092
										26.1553	509	592	1292		2152	1741	2080
										26.3219	552	621	1383		2242	1809	2183
										26.4886	538	621	1350		2146	1739	2096
										26.6553	556	621	1364		2167	1745	2088
										26.8219	558	634	1396		2180	1745	2105
										26.9886	578	655	1426		2169	1735	2111
										27.1553	571	649	1452		2196	1749	2115
										27.3219	566	670	1456		2180	1751	2139
										27.4886	592	672	1500		2196	1751	2141
										27.6553	607	693	1510		2206	1766	2143
										27.8219	612	707	1543		2201	1756	2166
										27.9886	620	727	1545		2207	1770	2159
										28.1553	639	723	1577		2194	1776	2159
										28.3219	651	773	1663		2290	1853	2243
										28.4886	645	742	1623		2221	1774	2156
										28.6553	656	742	1654		2227	1776	2161
										28.8219	670	781	1672		2210	1790	2178
										28.9886	688	787	1690		2230	1814	2184
										29.1553	686	792	1726		2237	1791	2190
										29.3219	696	802	1743		2265	1800	2196
										29.4886	728	844	1822		2326	1887	2314
										29.6553	707	827	1771		2255	1805	2210
										29.8219	728	835	1784		2284	1816	2240
										29.9886	743	836	1813		2250	1834	2233
										30.1553	755	855	1828		2286	1813	2235
										30.3219	765	863	1853		2277	1811	2237
										30.4886	768	874	1858		2295	1830	2256
										30.6553	774	884	1894		2284	1824	2266
										30.8219	771	913	1937		2295	1847	2268
										30.9886	804	900	1940		2310	1834	2255
										31.1553	812	927	1975		2315	1847	2279
										31.3219	832	911	1983		2292	1870	2256
										31.4886	830	925	2015		2330	1862	2290
										31.6553	841	926	2032		2330	1843	2276
										31.8219	856	954	2034		2320	1877	2279
										31.9886	870	942	2059		2312	1881	2309
										32.1553	875	961	2058		2324	1864	2295
										32.3219	881	982	2100		2361	1869	2314
										32.4886	900	979	2119		2338	1861	2332
										32.6553	910	997	2083		2352	1899	2335
										32.8219	914	995	2155		2347	1881	2306
										32.9886	921	986	2184		2349	1879	2337
										33.1553	929	1015	2193		2373	1894	2323
										33.3219	935	1020	2215		2366	1895	2324
										33.4886	951	1042	2191		2371	1879	2336
										33.6553	940	1031	2219		2373	1905	2356
										33.8219	960	1045	2240		2375	1907	2346
										33.9886	960	1051	2267		2373	1900	2356
										34.1553	973	1058	2281		2377	1903	2365
										34.3219	991	1061	2281		2378	1939	2340
[truncated: 911 more rows]

## Sheet: Figure 9
	Figure 9b			Figure 9d																																		Figure 9e
[truncated: 42 more rows]

[truncated: 4 more sheets: Figure S3, Figure S5, Figure S6, Figure S8]
